# Supplementary material for: A deterministic, c-di-GMP-dependent program ensures the generation of phenotypically similar, symmetric daughter cells during cytokinesis
Source: Nat Commun. 2024 Jul 17;15:6014. doi: 10.1038/s41467-024-50444-4 (PMC11255338; doi:10.1038/s41467-024-50444-4)
Supplement: Supplementary file 4 — Source Data file [file 41467_2024_50444_MOESM4_ESM.xlsx]

## Sheet: Fig1b&S1b
WT			GAF			GGDEF			E626A			R615A
ml	A280 (mAU)		ml	A280 (mAU)		ml	A280 (mAU)		ml	A280 (mAU)		ml	A280 (mAU)
0.001	-11.6617		0.001	-85.3706		0.001	-16.7438		0.001	1519.96		0.007	-46.7786
0.008	-8.59289		0.008	-28.6356		0.008	29.8498		0.008	860.587		0.013	-142.122
0.014	-7.80981		0.014	0.039495		0.015	40.8117		0.014	656.882		0.02	-142.153
0.021	-7.90358		0.021	1.29535		0.021	40.7898		0.021	655.807		0.027	-142.177
0.028	-7.97843		0.028	1.97904		0.028	40.7775		0.028	655.033		0.033	-142.195
0.034	-8.04389		0.034	2.81402		0.035	40.7645		0.034	654.129		0.04	-142.216
0.041	-8.10478		0.041	5.07848		0.041	40.7512		0.041	652.935		0.047	-142.241
0.047	-8.1294		0.048	10.3397		0.048	40.7396		0.048	651.489		0.053	-142.259
0.054	-8.14962		0.054	17.5194		0.055	40.7266		0.054	650.086		0.06	-142.269
0.061	-8.16781		0.061	18.1007		0.061	40.7101		0.061	648.741		0.067	-142.276
0.067	-8.1801		0.068	14.9489		0.068	40.6955		0.068	647.391		0.073	-142.283
0.074	-8.187		0.074	11.9538		0.075	40.6807		0.074	646.029		0.08	-142.293
0.081	-8.19043		0.081	10.1817		0.081	40.662		0.081	644.667		0.086	-142.303
0.087	-8.18579		0.088	8.91558		0.088	40.6425		0.088	643.321		0.093	-142.27
0.094	-8.17589		0.094	7.82491		0.095	40.6223		0.094	642.014		0.1	-141.58
0.101	-8.16017		0.101	7.04941		0.101	40.602		0.101	640.713		0.106	-139.904
0.107	-8.13757		0.108	6.42674		0.108	40.5514		0.108	639.427		0.113	-137.081
0.114	-8.11396		0.114	5.71326		0.115	40.3636		0.114	638.131		0.12	-133.163
0.121	-8.09119		0.121	4.40276		0.121	39.9467		0.121	636.82		0.126	-128.785
0.127	-8.06533		0.128	1.45312		0.128	39.2881		0.128	635.523		0.133	-125.4
0.134	-8.02512		0.134	-6.36081		0.134	38.3888		0.134	634.246		0.14	-122.737
0.141	-7.9527		0.141	-10.5388		0.141	37.2546		0.141	632.982		0.146	-119.217
0.147	-7.81415		0.148	-11.0625		0.148	35.9109		0.148	631.755		0.153	-113.008
0.154	-7.61842		0.154	-10.8549		0.154	34.395		0.154	630.536		0.16	-104.769
0.161	-7.37884		0.161	-10.5511		0.161	32.7445		0.161	629.324		0.166	-95.8657
0.167	-7.09947		0.167	-10.192		0.168	30.9599		0.168	628.115		0.173	-86.69
0.174	-6.79226		0.174	-9.80156		0.174	29.0437		0.174	626.93		0.18	-77.4855
0.181	-6.46377		0.181	-9.38441		0.181	27.0104		0.181	625.755		0.186	-68.9574
0.187	-6.11676		0.187	-8.93433		0.188	24.8667		0.188	624.583		0.193	-61.6647
0.194	-5.75531		0.194	-8.44765		0.194	22.6905		0.194	623.415		0.2	-55.2756
0.201	-5.37947		0.201	-7.97426		0.201	20.5986		0.201	622.258		0.206	-49.3898
0.207	-5.00057		0.207	-7.59971		0.208	18.6899		0.208	621.103		0.213	-43.2652
0.214	-4.66333		0.214	-7.22976		0.214	16.984		0.214	619.967		0.22	-36.0054
0.221	-4.41716		0.221	-6.47254		0.221	15.4358		0.221	618.861		0.226	-28.0928
0.227	-4.21554		0.227	-5.06008		0.228	14.0144		0.227	617.77		0.233	-22.8162
0.234	-3.95056		0.234	-3.5463		0.234	12.6995		0.234	616.659		0.24	-19.7073
0.241	-3.65717		0.241	-2.81523		0.241	11.4804		0.241	615.525		0.246	-17.6927
0.247	-3.38901		0.247	-2.39656		0.248	10.365		0.247	614.397		0.253	-16.066
0.254	-3.16638		0.254	-2.01438		0.254	9.35535		0.254	613.322		0.26	-14.6444
0.261	-2.96866		0.261	-1.67308		0.261	8.43025		0.261	612.279		0.266	-13.3815
0.267	-2.79284		0.267	-1.36631		0.268	7.57948		0.267	611.231		0.273	-12.2654
0.274	-2.63657		0.274	-1.08975		0.274	6.79216		0.274	610.153		0.28	-11.2476
0.28	-2.4924		0.281	-0.82301		0.281	6.05725		0.281	609.069		0.286	-10.3265
0.287	-2.35269		0.287	-0.51318		0.288	5.39363		0.287	608.011		0.293	-9.49797
0.294	-2.19738		0.294	-0.1074		0.294	4.80378		0.294	606.967		0.3	-8.7695
0.3	-1.97455		0.301	0.251374		0.301	4.26781		0.301	605.927		0.306	-8.11251
0.307	-1.73551		0.307	-0.21655		0.308	3.7712		0.307	604.87		0.313	-7.52351
0.314	-1.5552		0.314	-1.07158		0.314	3.31788		0.314	603.802		0.32	-6.97819
0.32	-1.47705		0.321	-1.61325		0.321	2.92069		0.321	602.735		0.326	-6.47975
0.327	-1.45404		0.327	-1.69492		0.328	2.56872		0.327	601.678		0.333	-5.90651
0.334	-1.42823		0.334	-1.66516		0.334	2.25283		0.334	600.619		0.339	-5.34182
0.34	-1.40201		0.341	-1.62911		0.341	1.9658		0.341	599.524		0.346	-4.93003
0.347	-1.38112		0.347	-1.59043		0.348	1.71094		0.347	598.414		0.353	-4.56968
0.354	-1.35689		0.354	-1.5584		0.354	1.48663		0.354	597.306		0.359	-4.23533
0.36	-1.32966		0.361	-1.53114		0.361	1.28682		0.361	596.202		0.366	-3.91644
0.367	-1.30421		0.367	-1.50275		0.368	1.113		0.367	595.086		0.373	-3.62122
0.374	-1.29273		0.374	-1.47668		0.374	0.960607		0.374	593.958		0.379	-3.35242
0.38	-1.28737		0.381	-1.45938		0.381	0.8243		0.381	592.837		0.386	-3.11678
0.387	-1.27971		0.387	-1.44484		0.387	0.700455		0.387	591.728		0.393	-2.91196
0.394	-1.26797		0.394	-1.43149		0.394	0.593703		0.394	590.614		0.399	-2.72784
0.4	-1.25936		0.401	-1.42552		0.401	0.499824		0.401	589.497		0.406	-2.55604
0.407	-1.25205		0.407	-1.4224		0.407	0.4169		0.407	588.383		0.413	-2.429
0.414	-1.24477		0.414	-1.41387		0.414	0.351709		0.414	587.286		0.419	-2.46856
0.42	-1.24464		0.42	-1.40519		0.421	0.302456		0.421	586.208		0.426	-2.40566
0.427	-1.24693		0.427	-1.40048		0.427	0.252348		0.427	585.144		0.433	-2.28792
0.434	-1.2434		0.434	-1.39979		0.434	0.192954		0.434	584.082		0.439	-2.18787
0.44	-1.2383		0.44	-1.39815		0.441	0.140861		0.441	583.019		0.446	-2.09954
0.447	-1.23471		0.447	-1.39975		0.447	0.09626		0.447	581.955		0.453	-1.9868
0.454	-1.23476		0.454	-1.4066		0.454	0.056651		0.454	580.893		0.459	-1.77044
0.46	-1.23444		0.46	-1.41295		0.461	0.0418		0.461	579.856		0.466	-1.41993
0.467	-1.23113		0.467	-1.42506		0.467	0.103356		0.467	578.841		0.473	-0.90326
0.474	-1.22863		0.474	-1.44089		0.474	0.366807		0.474	577.808		0.479	-0.21354
0.48	-1.22534		0.48	-1.45303		0.481	0.948023		0.48	576.759		0.486	0.638894
0.487	-1.2142		0.487	-1.45758		0.487	1.8374		0.487	575.704		0.493	1.62329
0.494	-1.16181		0.494	-1.44599		0.494	2.99499		0.494	574.671		0.499	2.70609
0.5	-1.03299		0.5	-1.39937		0.501	4.42719		0.5	573.673		0.506	3.87206
0.507	-0.78833		0.507	-1.28446		0.507	6.16723		0.507	572.674		0.513	5.08948
0.514	-0.40188		0.514	-1.04807		0.514	8.27864		0.514	571.658		0.519	6.35528
0.52	0.117757		0.52	-0.68708		0.521	10.7938		0.52	570.643		0.526	7.64433
0.527	0.784345		0.527	-0.19249		0.527	13.6313		0.527	569.628		0.533	8.93263
0.533	1.56938		0.534	0.487338		0.534	16.6542		0.534	568.64		0.539	10.166
0.54	2.44808		0.54	1.36758		0.541	19.7465		0.54	567.662		0.546	11.2467
0.547	3.40185		0.547	2.41513		0.547	22.7992		0.547	566.661		0.553	12.1636
0.553	4.4227		0.554	3.64288		0.554	25.6652		0.554	565.649		0.559	12.9234
0.56	5.50819		0.56	5.00625		0.561	28.266		0.56	564.65		0.566	13.5344
0.567	6.63743		0.567	6.44792		0.567	30.5567		0.567	563.66		0.573	13.9984
0.573	7.78279		0.574	7.91769		0.574	32.5576		0.574	562.69		0.579	14.333
0.58	8.91083		0.58	9.3498		0.581	34.3006		0.58	561.709		0.586	14.5715
0.587	9.98331		0.587	10.7259		0.587	35.7228		0.587	560.712		0.592	14.7165
0.593	10.9355		0.594	12.0303		0.594	36.8024		0.594	559.7		0.599	14.7979
0.6	11.7616		0.6	13.2434		0.601	37.5046		0.6	558.693		0.606	14.8548
0.607	12.4875		0.607	14.3574		0.607	37.812		0.607	557.703		0.612	14.8825
0.613	13.1232		0.614	15.3433		0.614	37.7936		0.614	556.718		0.619	14.889
0.62	13.6776		0.62	16.1003		0.621	37.5378		0.62	555.73		0.626	14.8939
0.627	14.1475		0.627	16.6349		0.627	37.1687		0.627	554.736		0.632	14.8854
0.633	14.557		0.634	17.0146		0.634	36.7867		0.634	553.736		0.639	14.8471
0.64	14.9268		0.64	17.2548		0.64	36.3904		0.64	552.741		0.646	14.8036
0.647	15.2464		0.647	17.372		0.647	35.9278		0.647	551.76		0.652	14.7504
0.653	15.5241		0.653	17.4082		0.654	35.4036		0.654	550.787		0.659	14.68
0.66	15.7683		0.66	17.4247		0.66	34.8154		0.66	549.806		0.666	14.6004
0.667	15.9677		0.667	17.4311		0.667	34.132		0.667	548.818		0.672	14.5097
0.673	16.1263		0.673	17.4026		0.674	33.3852		0.674	547.842		0.679	14.4093
0.68	16.253		0.68	17.3436		0.68	32.6175		0.68	546.895		0.686	14.3057
0.687	16.3328		0.687	17.2634		0.687	31.8547		0.687	545.953		0.692	14.1897
0.693	16.3744		0.693	17.152		0.694	31.1107		0.694	545.013		0.699	14.0769
0.7	16.3949		0.7	17.0044		0.7	30.3953		0.7	544.082		0.706	13.9668
0.707	16.4022		0.707	16.8635		0.707	29.747		0.707	543.163		0.712	13.8493
0.713	16.3779		0.713	16.7351		0.714	29.16		0.713	542.254		0.719	13.7358
0.72	16.3225		0.72	16.6039		0.72	28.5946		0.72	541.347		0.726	13.6206
0.727	16.2541		0.727	16.4779		0.727	28.0772		0.727	540.438		0.732	13.4977
0.733	16.1809		0.733	16.3596		0.734	27.6177		0.733	539.549		0.739	13.3786
0.74	16.0894		0.74	16.2433		0.74	27.1898		0.74	538.682		0.746	13.2765
0.747	15.9932		0.747	16.1246		0.747	26.8043		0.747	537.823		0.752	13.1778
0.753	15.8841		0.753	16.0024		0.754	26.4757		0.753	536.967		0.759	13.0854
0.76	15.7708		0.76	15.8796		0.76	26.1763		0.76	536.105		0.766	12.9822
0.766	15.6588		0.767	15.7637		0.767	25.8983		0.767	535.24		0.772	12.8764
0.773	15.555		0.773	15.6513		0.774	25.6115		0.773	534.394		0.779	12.7731
0.78	15.4472		0.78	15.5455		0.78	25.3232		0.78	533.561		0.786	12.6609
0.786	15.3295		0.787	15.4392		0.787	25.0391		0.787	532.725		0.792	12.5371
0.793	15.2062		0.793	15.3306		0.794	24.7419		0.793	531.871		0.799	12.4036
0.8	15.0901		0.8	15.2256		0.8	24.4262		0.8	531.011		0.806	12.263
0.806	14.971		0.807	15.1074		0.807	24.1039		0.807	530.186		0.812	12.1295
0.813	14.84		0.813	14.9724		0.814	23.7759		0.813	529.378		0.819	11.993
0.82	14.7143		0.82	14.8294		0.82	23.4501		0.82	528.558		0.826	11.8424
0.826	14.5884		0.827	14.6805		0.827	23.1289		0.827	527.722		0.832	11.6855
0.833	14.4679		0.833	14.5327		0.834	22.8112		0.833	526.884		0.839	11.5228
0.84	14.3629		0.84	14.3895		0.84	22.4903		0.84	526.064		0.845	11.3587
0.846	14.2529		0.847	14.2463		0.847	22.1448		0.847	525.267		0.852	11.1947
0.853	14.1359		0.853	14.0925		0.854	21.7936		0.853	524.47		0.859	11.0308
0.86	14.0222		0.86	13.9334		0.86	21.4605		0.86	523.651		0.865	10.874
0.866	13.9118		0.867	13.775		0.867	21.1382		0.867	522.843		0.872	10.7257
0.873	13.8056		0.873	13.6126		0.873	20.8284		0.873	522.059		0.879	10.5867
0.88	13.6908		0.88	13.442		0.88	20.5399		0.88	521.308		0.885	10.462
0.886	13.5703		0.887	13.259		0.887	20.2652		0.887	520.566		0.892	10.343
0.893	13.4605		0.893	13.0785		0.893	19.9803		0.893	519.82		0.899	10.2058
0.9	13.3477		0.9	12.902		0.9	19.6814		0.9	519.078		0.905	10.0807
0.906	13.2282		0.906	12.7305		0.907	19.3837		0.907	518.346		0.912	9.9598
0.913	13.1137		0.913	12.5599		0.913	19.0965		0.913	517.622		0.919	9.84335
0.92	12.9985		0.92	12.3923		0.92	18.8037		0.92	516.9		0.925	9.72643
0.926	12.8791		0.926	12.2247		0.927	18.5244		0.927	516.179		0.932	9.61129
0.933	12.7682		0.933	12.0558		0.933	18.2662		0.933	515.477		0.939	9.50104
0.94	12.6666		0.94	11.8879		0.94	18.015		0.94	514.789		0.945	9.39393
0.946	12.5581		0.946	11.7211		0.947	17.7592		0.947	514.096		0.952	9.28981
0.953	12.4403		0.953	11.5553		0.953	17.4965		0.953	513.381		0.959	9.18533
0.96	12.3308		0.96	11.3905		0.96	17.2301		0.96	512.672		0.965	9.08508
0.966	12.2327		0.966	11.2258		0.967	16.9573		0.966	511.989		0.972	8.9841
0.973	12.1295		0.973	11.0658		0.973	16.6866		0.973	511.314		0.979	8.88306
0.98	12.0306		0.98	10.9056		0.98	16.44		0.98	510.625		0.985	8.79381
0.986	11.9448		0.986	10.7463		0.987	16.2066		0.986	509.926		0.992	8.70938
0.993	11.8664		0.993	10.5937		0.993	15.9627		0.993	509.225		0.999	8.62685
1	11.7812		1	10.4531		1	15.7124		1	508.541		1.005	8.5417
1.006	11.6909		1.006	10.3158		1.007	15.4549		1.006	507.871		1.012	8.46153
1.013	11.603		1.013	10.1808		1.013	15.2093		1.013	507.201		1.019	8.38172
1.019	11.5146		1.02	10.0496		1.02	14.9792		1.02	506.53		1.025	8.29961
1.026	11.4234		1.026	9.92358		1.027	14.7685		1.026	505.856		1.032	8.21514
1.033	11.3386		1.033	9.80331		1.033	14.5616		1.033	505.189		1.039	8.13501
1.039	11.2572		1.04	9.67941		1.04	14.352		1.04	504.527		1.045	8.06597
1.046	11.1727		1.046	9.5522		1.047	14.1411		1.046	503.869		1.052	7.98338
1.053	11.0881		1.053	9.42606		1.053	13.9419		1.053	503.224		1.059	7.89187
1.059	11.0071		1.06	9.30917		1.06	13.7474		1.06	502.589		1.065	7.80648
1.066	10.9251		1.066	9.2034		1.067	13.5516		1.066	501.956		1.072	7.72787
1.073	10.8391		1.073	9.10356		1.073	13.3676		1.073	501.331		1.078	7.64088
1.079	10.7468		1.08	8.99956		1.08	13.196		1.08	500.714		1.085	7.55644
1.086	10.6556		1.086	8.89283		1.087	13.0416		1.086	500.104		1.092	7.4802
1.093	10.5743		1.093	8.78562		1.093	12.8892		1.093	499.507		1.098	7.40045
1.099	10.5009		1.1	8.68062		1.1	12.7221		1.1	498.924		1.105	7.32168
1.106	10.4304		1.106	8.57526		1.107	12.5552		1.106	498.344		1.112	7.24655
1.113	10.3668		1.113	8.46441		1.113	12.396		1.113	497.757		1.118	7.17398
1.119	10.3043		1.12	8.35808		1.12	12.2408		1.12	497.172		1.125	7.08994
1.126	10.2371		1.126	8.26281		1.126	12.0968		1.126	496.597		1.132	6.999
1.133	10.166		1.133	8.17356		1.133	11.957		1.133	496.044		1.138	6.92591
1.139	10.0983		1.139	8.08804		1.14	11.8207		1.14	495.507		1.145	6.86306
1.146	10.0386		1.146	8.0004		1.146	11.6917		1.146	494.966		1.152	6.79498
1.153	9.9813		1.153	7.90951		1.153	11.5684		1.153	494.42		1.158	6.73112
1.159	9.92468		1.159	7.81913		1.16	11.4543		1.16	493.88		1.165	6.67203
1.166	9.87684		1.166	7.73707		1.166	11.3373		1.166	493.366		1.172	6.60534
1.173	9.82811		1.173	7.65612		1.173	11.2155		1.173	492.875		1.178	6.53587
1.179	9.76426		1.179	7.57041		1.18	11.0962		1.18	492.387		1.185	6.47329
1.186	9.69821		1.186	7.47967		1.186	10.98		1.186	491.889		1.192	6.41447
1.193	9.63491		1.193	7.39705		1.193	10.8669		1.193	491.392		1.198	6.35468
1.199	9.5626		1.199	7.32529		1.2	10.7675		1.199	490.912		1.205	6.30173
1.206	9.48387		1.206	7.24498		1.206	10.6627		1.206	490.45		1.212	6.24818
1.213	9.4065		1.213	7.1581		1.213	10.5558		1.213	489.992		1.218	6.19758
1.219	9.32606		1.219	7.07618		1.22	10.4523		1.219	489.53		1.225	6.14459
1.226	9.24656		1.226	7.00121		1.226	10.3505		1.226	489.065		1.232	6.08252
1.233	9.16821		1.233	6.92885		1.233	10.2499		1.233	488.604		1.238	6.01749
1.239	9.08693		1.239	6.85787		1.24	10.1431		1.239	488.15		1.245	5.96257
1.246	9.00517		1.246	6.78569		1.246	10.0348		1.246	487.708		1.252	5.90289
1.252	8.92571		1.253	6.70778		1.253	9.93938		1.253	487.274		1.258	5.84193
1.259	8.8532		1.259	6.6332		1.26	9.86447		1.259	486.841		1.265	5.77997
1.266	8.77949		1.266	6.56764		1.266	9.79293		1.266	486.417		1.272	5.72074
1.272	8.69708		1.273	6.50076		1.273	9.70616		1.273	485.992		1.278	5.66964
1.279	8.61291		1.279	6.42896		1.28	9.60826		1.279	485.567		1.285	5.6243
1.286	8.53808		1.286	6.35708		1.286	9.51638		1.286	485.144		1.292	5.57532
1.292	8.4744		1.293	6.29044		1.293	9.44372		1.293	484.725		1.298	5.52503
1.299	8.42113		1.299	6.22429		1.3	9.37546		1.299	484.31		1.305	5.46655
1.306	8.36697		1.306	6.15241		1.306	9.30419		1.306	483.903		1.312	5.40607
1.312	8.30366		1.313	6.08128		1.313	9.23157		1.313	483.507		1.318	5.35941
1.319	8.23845		1.319	6.0146		1.32	9.16113		1.319	483.11		1.325	5.30315
1.326	8.17611		1.326	5.94318		1.326	9.09872		1.326	482.713		1.331	5.24343
1.332	8.11385		1.333	5.86663		1.333	9.03067		1.333	482.318		1.338	5.19317
1.339	8.04558		1.339	5.79261		1.34	8.9484		1.339	481.935		1.345	5.14527
1.346	7.98106		1.346	5.72063		1.346	8.86665		1.346	481.562		1.351	5.09713
1.352	7.9323		1.353	5.65584		1.353	8.79721		1.353	481.193		1.358	5.04356
1.359	7.88921		1.359	5.59178		1.36	8.73399		1.359	480.837		1.365	4.98443
1.366	7.84073		1.366	5.52267		1.366	8.67499		1.366	480.485		1.371	4.92952
1.372	7.7885		1.373	5.45441		1.373	8.61122		1.373	480.127		1.378	4.87475
1.379	7.73185		1.379	5.3871		1.379	8.54447		1.379	479.778		1.385	4.82125
1.386	7.67642		1.386	5.32311		1.386	8.47534		1.386	479.444		1.391	4.7764
1.392	7.62692		1.392	5.25695		1.393	8.40342		1.393	479.121		1.398	4.72754
1.399	7.58029		1.399	5.18686		1.399	8.33444		1.399	478.811		1.405	4.67951
1.406	7.5359		1.406	5.12078		1.406	8.26826		1.406	478.508		1.411	4.63564
1.412	7.48806		1.412	5.06134		1.413	8.20109		1.413	478.198		1.418	4.59296
1.419	7.44313		1.419	5.00408		1.419	8.14285		1.419	477.878		1.425	4.54629
1.426	7.40215		1.426	4.93864		1.426	8.08236		1.426	477.557		1.431	4.49498
1.432	7.35958		1.432	4.86356		1.433	8.01122		1.433	477.243		1.438	4.45179
1.439	7.31685		1.439	4.79041		1.439	7.93541		1.439	476.928		1.445	4.40874
1.446	7.27633		1.446	4.72564		1.446	7.85818		1.446	476.61		1.451	4.3603
1.452	7.23957		1.452	4.66184		1.453	7.78299		1.452	476.3		1.458	4.3154
1.459	7.20262		1.459	4.59264		1.459	7.71397		1.459	476.014		1.465	4.27458
1.466	7.16752		1.466	4.52185		1.466	7.65403		1.466	475.743		1.471	4.22745
1.472	7.13786		1.472	4.45282		1.473	7.60319		1.472	475.47		1.478	4.18186
1.479	7.10827		1.479	4.38591		1.479	7.54945		1.479	475.192		1.485	4.14254
1.486	7.07437		1.486	4.31892		1.486	7.4936		1.486	474.914		1.491	4.10341
1.492	7.03975		1.492	4.2517		1.493	7.42988		1.492	474.646		1.498	4.05934
1.499	7.00519		1.499	4.18454		1.499	7.36403		1.499	474.395		1.505	4.0109
1.505	6.98088		1.506	4.12001		1.506	7.29882		1.506	474.154		1.511	3.9774
1.512	6.9616		1.512	4.06491		1.513	7.24317		1.512	473.919		1.518	3.96073
1.519	6.93236		1.519	4.01243		1.519	7.18975		1.519	473.685		1.525	3.94088
1.525	6.89727		1.526	3.94882		1.526	7.1337		1.526	473.455		1.531	3.91447
1.532	6.86065		1.532	3.8799		1.533	7.08467		1.532	473.242		1.538	3.88334
1.539	6.82608		1.539	3.8243		1.539	7.0308		1.539	473.038		1.545	3.84577
1.545	6.78854		1.546	3.77695		1.546	6.96763		1.546	472.83		1.551	3.81422
1.552	6.74697		1.552	3.72782		1.553	6.89865		1.552	472.625		1.558	3.78451
1.559	6.70371		1.559	3.67671		1.559	6.83285		1.559	472.432		1.565	3.74707
1.565	6.65907		1.566	3.62555		1.566	6.76975		1.566	472.244		1.571	3.70893
1.572	6.61747		1.572	3.57549		1.573	6.70679		1.572	472.057		1.578	3.67259
1.579	6.58376		1.579	3.51704		1.579	6.65118		1.579	471.876		1.584	3.63793
1.585	6.5473		1.586	3.45742		1.586	6.59448		1.586	471.721		1.591	3.60223
1.592	6.49466		1.592	3.40789		1.593	6.5265		1.592	471.591		1.598	3.55567
1.599	6.43862		1.599	3.36153		1.599	6.45396		1.599	471.473		1.604	3.4993
1.605	6.38828		1.606	3.31441		1.606	6.38697		1.606	471.367		1.611	3.44695
1.612	6.34528		1.612	3.26996		1.612	6.33125		1.612	471.268		1.618	3.40608
1.619	6.3044		1.619	3.22468		1.619	6.271		1.619	471.163		1.624	3.37112
1.625	6.26049		1.625	3.17824		1.626	6.21772		1.626	471.062		1.631	3.33759
1.632	6.21825		1.632	3.13142		1.632	6.15935		1.632	470.972		1.638	3.30891
1.639	6.17537		1.639	3.07953		1.639	6.09677		1.639	470.888		1.644	3.27813
1.645	6.13302		1.645	3.02655		1.646	6.03874		1.646	470.814		1.651	3.23953
1.652	6.09804		1.652	2.97297		1.652	5.98166		1.652	470.748		1.658	3.19467
1.659	6.06217		1.659	2.91959		1.659	5.93237		1.659	470.692		1.664	3.15202
1.665	6.02306		1.665	2.87316		1.666	5.88588		1.666	470.64		1.671	3.11169
1.672	5.9857		1.672	2.82628		1.672	5.83836		1.672	470.583		1.678	3.07056
1.679	5.9452		1.679	2.77593		1.679	5.79127		1.679	470.533		1.684	3.02949
1.685	5.90244		1.685	2.732		1.686	5.74196		1.686	470.498		1.691	2.99522
1.692	5.86324		1.692	2.69159		1.692	5.69737		1.692	470.473		1.698	2.96566
1.699	5.82913		1.699	2.65059		1.699	5.64703		1.699	470.459		1.704	2.93815
1.705	5.7987		1.705	2.60372		1.706	5.59281		1.705	470.468		1.711	2.91138
1.712	5.76496		1.712	2.54936		1.712	5.54221		1.712	470.5		1.718	2.87277
1.719	5.72796		1.719	2.49907		1.719	5.49317		1.719	470.544		1.724	2.83648
1.725	5.69525		1.725	2.45566		1.726	5.44534		1.725	470.599		1.731	2.81816
1.732	5.66079		1.732	2.4118		1.732	5.39107		1.732	470.676		1.738	2.804
1.738	5.62082		1.739	2.36967		1.739	5.33397		1.739	470.77		1.744	2.78929
1.745	5.58455		1.745	2.3313		1.746	5.2731		1.745	470.871		1.751	2.77648
1.752	5.55		1.752	2.29535		1.752	5.21674		1.752	470.98		1.758	2.76098
1.758	5.51796		1.759	2.25708		1.759	5.16643		1.759	471.096		1.764	2.74506
1.765	5.49309		1.765	2.21041		1.766	5.12127		1.765	471.219		1.771	2.72282
1.772	5.46585		1.772	2.15996		1.772	5.07475		1.772	471.352		1.778	2.68903
1.778	5.42924		1.779	2.11374		1.779	5.01898		1.779	471.491		1.784	2.64853
1.785	5.38886		1.785	2.06679		1.786	4.96621		1.785	471.632		1.791	2.60292
1.792	5.34732		1.792	2.02061		1.792	4.91451		1.792	471.771		1.798	2.57241
1.798	5.30958		1.799	1.98456		1.799	4.87317		1.799	471.911		1.804	2.5487
1.805	5.27716		1.805	1.95062		1.806	4.83139		1.805	472.064		1.811	2.51706
1.812	5.24307		1.812	1.9099		1.812	4.7831		1.812	472.232		1.818	2.48226
1.818	5.20959		1.819	1.86664		1.819	4.74219		1.819	472.398		1.824	2.45267
1.825	5.17706		1.825	1.82098		1.826	4.7003		1.825	472.562		1.831	2.42636
1.832	5.14522		1.832	1.77762		1.832	4.6605		1.832	472.734		1.837	2.39791
1.838	5.11369		1.839	1.73958		1.839	4.61841		1.839	472.93		1.844	2.36615
1.845	5.07893		1.845	1.69992		1.846	4.57651		1.845	473.146		1.851	2.33893
1.852	5.04698		1.852	1.65438		1.852	4.5304		1.852	473.363		1.857	2.31724
1.858	5.02194		1.859	1.60921		1.859	4.48839		1.859	473.582		1.864	2.29823
1.865	4.99766		1.865	1.56623		1.865	4.44823		1.865	473.811		1.871	2.27769
1.872	4.97262		1.872	1.52777		1.872	4.40581		1.872	474.047		1.877	2.25339
1.878	4.95011		1.878	1.48781		1.879	4.35702		1.879	474.284		1.884	2.2327
1.885	4.92943		1.885	1.44435		1.885	4.30406		1.885	474.518		1.891	2.20693
1.892	4.90344		1.892	1.39946		1.892	4.26079		1.892	474.743		1.897	2.17675
1.898	4.88067		1.898	1.36032		1.899	4.22903		1.899	474.964		1.904	2.14466
1.905	4.85883		1.905	1.32666		1.905	4.19209		1.905	475.192		1.911	2.10965
1.912	4.82613		1.912	1.29323		1.912	4.14725		1.912	475.436		1.917	2.07881
1.918	4.79098		1.918	1.25283		1.919	4.10418		1.919	475.689		1.924	2.05253
1.925	4.76736		1.925	1.21126		1.925	4.06117		1.925	475.946		1.931	2.02456
1.932	4.74544		1.932	1.17276		1.932	4.01518		1.932	476.199		1.937	1.99799
1.938	4.71823		1.938	1.14019		1.939	3.97656		1.938	476.456		1.944	1.97157
1.945	4.68698		1.945	1.10761		1.945	3.92754		1.945	476.719		1.951	1.94143
1.952	4.66366		1.952	1.07368		1.952	3.886		1.952	476.992		1.957	1.91554
1.958	4.64163		1.958	1.03866		1.959	3.84286		1.958	477.284		1.964	1.88298
1.965	4.60619		1.965	0.998966		1.965	3.80142		1.965	477.588		1.971	1.84581
1.972	4.56966		1.972	0.964209		1.972	3.76099		1.972	477.898		1.977	1.81641
1.978	4.54007		1.978	0.933491		1.979	3.71177		1.978	478.222		1.984	1.79085
1.985	4.51323		1.985	0.899991		1.985	3.6612		1.985	478.56		1.991	1.76403
1.991	4.48768		1.992	0.864781		1.992	3.6184		1.992	478.913		1.997	1.73279
1.998	4.46326		1.998	0.827772		1.999	3.5751		1.998	479.271		2.004	1.70059
2.005	4.44109		2.005	0.78613		2.005	3.53155		2.005	479.62		2.011	1.67338
2.011	4.4175		2.012	0.748378		2.012	3.49572		2.012	479.969		2.017	1.64884
2.018	4.39951		2.018	0.716333		2.019	3.46348		2.018	480.326		2.024	1.62196
2.025	4.38683		2.025	0.679376		2.025	3.43112		2.025	480.699		2.031	1.59828
2.031	4.36484		2.032	0.640009		2.032	3.39782		2.032	481.094		2.037	1.57262
2.038	4.33007		2.038	0.608175		2.039	3.36217		2.038	481.497		2.044	1.54355
2.045	4.3084		2.045	0.578079		2.045	3.33374		2.045	481.897		2.051	1.52231
2.051	4.29676		2.052	0.547604		2.052	3.30287		2.052	482.306		2.057	1.5021
2.058	4.2782		2.058	0.517102		2.059	3.27041		2.058	482.726		2.064	1.47841
2.065	4.24793		2.065	0.484123		2.065	3.24311		2.065	483.143		2.071	1.4536
2.071	4.22185		2.072	0.451933		2.072	3.20703		2.072	483.557		2.077	1.43114
2.078	4.20513		2.078	0.419257		2.079	3.16982		2.078	483.981		2.084	1.41202
2.085	4.18696		2.085	0.38489		2.085	3.13744		2.085	484.419		2.09	1.39358
2.091	4.16659		2.092	0.347795		2.092	3.10279		2.092	484.864		2.097	1.37315
2.098	4.14119		2.098	0.313428		2.098	3.07199		2.098	485.31		2.104	1.35038
2.105	4.11177		2.105	0.280621		2.105	3.04058		2.105	485.75		2.11	1.32981
2.111	4.0872		2.111	0.248415		2.112	3.01241		2.112	486.177		2.117	1.31712
2.118	4.07344		2.118	0.213234		2.118	2.98401		2.118	486.601		2.124	1.31328
2.125	4.05301		2.125	0.175677		2.125	2.95494		2.125	487.033		2.13	1.29674
2.131	4.02622		2.131	0.135016		2.132	2.92411		2.132	487.463		2.137	1.26375
2.138	3.99627		2.138	0.087312		2.138	2.88635		2.138	487.888		2.144	1.23226
2.145	3.97094		2.145	0.036574		2.145	2.85023		2.145	488.312		2.15	1.20223
2.151	3.94893		2.151	-0.00843		2.152	2.82514		2.152	488.743		2.157	1.17809
2.158	3.92343		2.158	-0.05178		2.158	2.805		2.158	489.175		2.164	1.16021
2.165	3.89816		2.165	-0.09056		2.165	2.77406		2.165	489.594		2.17	1.13698
2.171	3.86826		2.171	-0.12269		2.172	2.74501		2.172	490.007		2.177	1.10846
2.178	3.83422		2.178	-0.15715		2.178	2.71085		2.178	490.425		2.184	1.07626
2.185	3.80704		2.185	-0.19683		2.185	2.67498		2.185	490.844		2.19	1.03989
2.191	3.77995		2.191	-0.23596		2.192	2.63928		2.191	491.272		2.197	0.996955
2.198	3.75059		2.198	-0.26885		2.198	2.60168		2.198	491.713		2.204	0.947141
2.205	3.7262		2.205	-0.30131		2.205	2.56237		2.205	492.163		2.21	0.907202
2.211	3.70638		2.211	-0.33106		2.212	2.52101		2.211	492.618		2.217	0.891108
2.218	3.68669		2.218	-0.35631		2.218	2.48519		2.218	493.088		2.224	0.881709
2.224	3.66771		2.225	-0.38032		2.225	2.45104		2.225	493.574		2.23	0.867134
2.231	3.64125		2.231	-0.40346		2.232	2.4093		2.231	494.069		2.237	0.852723
2.238	3.61592		2.238	-0.42833		2.238	2.35855		2.238	494.579		2.244	0.830111
2.244	3.59072		2.245	-0.44978		2.245	2.32531		2.245	495.114		2.25	0.798657
2.251	3.56455		2.251	-0.47078		2.252	2.2948		2.251	495.675		2.257	0.771636
2.258	3.54201		2.258	-0.49349		2.258	2.25675		2.258	496.251		2.264	0.757536
2.264	3.52009		2.265	-0.52147		2.265	2.22005		2.265	496.826		2.27	0.750067
2.271	3.49622		2.271	-0.54948		2.272	2.18413		2.271	497.414		2.277	0.739757
2.278	3.47017		2.278	-0.57537		2.278	2.14963		2.278	498.022		2.284	0.72874
2.284	3.44452		2.285	-0.5997		2.285	2.11484		2.285	498.632		2.29	0.718082
2.291	3.41865		2.291	-0.62698		2.292	2.07834		2.291	499.242		2.297	0.699784
2.298	3.3923		2.298	-0.65864		2.298	2.04424		2.298	499.853		2.304	0.677568
2.304	3.3663		2.305	-0.68309		2.305	2.01435		2.305	500.451		2.31	0.658739
2.311	3.34581		2.311	-0.70671		2.312	1.98475		2.311	501.047		2.317	0.635558
2.318	3.32836		2.318	-0.73388		2.318	1.95693		2.318	501.648		2.324	0.611938
2.324	3.30733		2.325	-0.7648		2.325	1.92294		2.325	502.246		2.33	0.595463
2.331	3.28366		2.331	-0.79921		2.332	1.88394		2.331	502.837		2.337	0.582606
2.338	3.26108		2.338	-0.83223		2.338	1.85078		2.338	503.413		2.343	0.56276
2.344	3.23651		2.345	-0.86496		2.345	1.81229		2.345	503.975		2.35	0.538941
2.351	3.21432		2.351	-0.89543		2.351	1.78247		2.351	504.539		2.357	0.521237
2.358	3.19341		2.358	-0.92923		2.358	1.7559		2.358	505.101		2.363	0.503552
2.364	3.17327		2.364	-0.96429		2.365	1.72613		2.365	505.658		2.37	0.484622
2.371	3.15108		2.371	-0.99961		2.371	1.70491		2.371	506.212		2.377	0.463653
2.378	3.12593		2.378	-1.03366		2.378	1.67826		2.378	506.763		2.383	0.436057
2.384	3.09427		2.384	-1.06927		2.385	1.64696		2.385	507.316		2.39	0.403148
2.391	3.0673		2.391	-1.10405		2.391	1.61769		2.391	507.879		2.397	0.378549
2.398	3.0471		2.398	-1.1336		2.398	1.58904		2.398	508.46		2.403	0.366069
2.404	3.02439		2.404	-1.16052		2.405	1.55695		2.405	509.057		2.41	0.351063
2.411	3.00219		2.411	-1.18155		2.411	1.52756		2.411	509.654		2.417	0.328788
2.418	2.98238		2.418	-1.2048		2.418	1.49787		2.418	510.253		2.423	0.308093
2.424	2.96568		2.424	-1.23473		2.425	1.47014		2.424	510.86		2.43	0.288455
2.431	2.94809		2.431	-1.26568		2.431	1.44823		2.431	511.494		2.437	0.264007
2.438	2.92969		2.438	-1.29402		2.438	1.41091		2.438	512.158		2.443	0.240986
2.444	2.91341		2.444	-1.3224		2.445	1.37967		2.444	512.835		2.45	0.229043
2.451	2.89908		2.451	-1.34573		2.451	1.34672		2.451	513.519		2.457	0.215587
2.458	2.88795		2.458	-1.36689		2.458	1.31855		2.458	514.221		2.463	0.19765
2.464	2.88046		2.464	-1.39447		2.465	1.29105		2.464	514.938		2.47	0.184503
2.471	2.8756		2.471	-1.42563		2.471	1.26678		2.471	515.665		2.477	0.171124
2.477	2.85761		2.478	-1.46067		2.478	1.237		2.478	516.401		2.483	0.146369
2.484	2.83208		2.484	-1.49658		2.485	1.20828		2.484	517.132		2.49	0.111156
2.491	2.81331		2.491	-1.53167		2.491	1.18008		2.491	517.859		2.497	0.080494
2.497	2.79498		2.498	-1.57375		2.498	1.1575		2.498	518.582		2.503	0.062861
2.504	2.77515		2.504	-1.60922		2.505	1.1312		2.504	519.308		2.51	0.047975
2.511	2.75802		2.511	-1.63328		2.511	1.10281		2.511	520.042		2.517	0.031485
2.517	2.73778		2.518	-1.65548		2.518	1.07513		2.518	520.777		2.523	0.011723
2.524	2.71577		2.524	-1.68063		2.525	1.0508		2.524	521.504		2.53	-0.01866
2.531	2.69128		2.531	-1.70786		2.531	1.02311		2.531	522.225		2.537	-0.05211
2.537	2.66887		2.538	-1.73874		2.538	0.994972		2.538	522.927		2.543	-0.07761
2.544	2.65424		2.544	-1.76313		2.545	0.96547		2.544	523.615		2.55	-0.10071
2.551	2.6409		2.551	-1.78277		2.551	0.936113		2.551	524.295		2.557	-0.12009
2.557	2.62742		2.558	-1.80225		2.558	0.905958		2.558	524.972		2.563	-0.13412
2.564	2.61943		2.564	-1.81948		2.565	0.882791		2.564	525.646		2.57	-0.15299
2.571	2.6075		2.571	-1.83476		2.571	0.85958		2.571	526.31		2.577	-0.17526
2.577	2.59033		2.578	-1.84985		2.578	0.83301		2.578	526.969		2.583	-0.19908
2.584	2.58015		2.584	-1.86857		2.585	0.805786		2.584	527.619		2.59	-0.21896
2.591	2.56366		2.591	-1.89431		2.591	0.781065		2.591	528.267		2.596	-0.23777
2.597	2.54534		2.598	-1.92167		2.598	0.755305		2.598	528.915		2.603	-0.26207
2.604	2.52993		2.604	-1.9457		2.604	0.724717		2.604	529.563		2.61	-0.27992
2.611	2.51547		2.611	-1.96649		2.611	0.695731		2.611	530.21		2.616	-0.2912
2.617	2.49877		2.617	-1.98915		2.618	0.664781		2.618	530.86		2.623	-0.30841
2.624	2.47592		2.624	-2.01217		2.624	0.638384		2.624	531.514		2.63	-0.32233
2.631	2.44866		2.631	-2.04207		2.631	0.613529		2.631	532.173		2.636	-0.33214
2.637	2.4261		2.637	-2.07073		2.638	0.584926		2.638	532.85		2.643	-0.35596
2.644	2.40791		2.644	-2.10415		2.644	0.551918		2.644	533.544		2.65	-0.38669
2.651	2.39361		2.651	-2.14214		2.651	0.525963		2.651	534.255		2.656	-0.40638
2.657	2.38826		2.657	-2.17405		2.658	0.493577		2.658	534.962		2.663	-0.42494
2.664	2.37063		2.664	-2.20224		2.664	0.468529		2.664	535.664		2.67	-0.45085
2.671	2.35006		2.671	-2.23054		2.671	0.438531		2.671	536.398		2.676	-0.48264
2.677	2.33928		2.677	-2.25335		2.678	0.406779		2.677	537.142		2.683	-0.50703
2.684	2.33025		2.684	-2.28162		2.684	0.378511		2.684	537.902		2.69	-0.52447
2.691	2.31839		2.691	-2.31491		2.691	0.352053		2.691	538.67		2.696	-0.54518
2.697	2.30528		2.697	-2.34543		2.698	0.323706		2.697	539.435		2.703	-0.56377
2.704	2.28881		2.704	-2.37328		2.704	0.298747		2.704	540.198		2.71	-0.5777
2.711	2.27632		2.711	-2.39191		2.711	0.266658		2.711	540.982		2.716	-0.6039
2.717	2.26322		2.717	-2.41385		2.718	0.231228		2.717	541.765		2.723	-0.63415
2.724	2.24174		2.724	-2.43563		2.724	0.209749		2.724	542.544		2.73	-0.65765
2.73	2.21782		2.731	-2.44987		2.731	0.183498		2.731	543.314		2.736	-0.6711
2.737	2.19155		2.737	-2.46571		2.738	0.157608		2.737	544.085		2.743	-0.68667
2.744	2.17365		2.744	-2.48216		2.744	0.124861		2.744	544.867		2.75	-0.70778
2.75	2.16371		2.751	-2.50199		2.751	0.087486		2.751	545.677		2.756	-0.72397
2.757	2.14704		2.757	-2.52708		2.758	0.059041		2.757	546.496		2.763	-0.73476
2.764	2.12536		2.764	-2.55576		2.764	0.03579		2.764	547.318		2.77	-0.747
2.77	2.10843		2.771	-2.58065		2.771	0.008887		2.771	548.128		2.776	-0.7614
2.777	2.09414		2.777	-2.60611		2.778	-0.01152		2.777	548.932		2.783	-0.78148
2.784	2.0899		2.784	-2.62291		2.784	-0.03184		2.784	549.75		2.79	-0.81219
2.79	2.08414		2.791	-2.64605		2.791	-0.06017		2.791	550.568		2.796	-0.84003
2.797	2.06144		2.797	-2.67333		2.798	-0.07717		2.797	551.385		2.803	-0.85711
2.804	2.04352		2.804	-2.69866		2.804	-0.10193		2.804	552.208		2.81	-0.86562
2.81	2.032		2.811	-2.72793		2.811	-0.12803		2.811	553.038		2.816	-0.8755
2.817	2.01984		2.817	-2.76109		2.818	-0.1543		2.817	553.87		2.823	-0.89151
2.824	2.00444		2.824	-2.79649		2.824	-0.1709		2.824	554.703		2.829	-0.90258
2.83	1.99064		2.831	-2.8269		2.831	-0.18271		2.831	555.539		2.836	-0.9102
2.837	1.98069		2.837	-2.84968		2.837	-0.19998		2.837	556.379		2.843	-0.92582
2.844	1.96565		2.844	-2.87024		2.844	-0.22483		2.844	557.213		2.849	-0.95082
2.85	1.94588		2.85	-2.89525		2.851	-0.24689		2.851	558.05		2.856	-0.97789
2.857	1.93017		2.857	-2.91552		2.857	-0.26905		2.857	558.909		2.863	-1.00056
2.864	1.9063		2.864	-2.9368		2.864	-0.2981		2.864	559.789		2.869	-1.01849
2.87	1.87459		2.87	-2.96352		2.871	-0.32467		2.871	560.676		2.876	-1.03205
2.877	1.85584		2.877	-2.99245		2.877	-0.34223		2.877	561.572		2.883	-1.04422
2.884	1.85031		2.884	-3.01838		2.884	-0.36643		2.884	562.476		2.889	-1.06079
2.89	1.84101		2.89	-3.03858		2.891	-0.39113		2.891	563.391		2.896	-1.08431
2.897	1.83337		2.897	-3.05473		2.897	-0.41161		2.897	564.316		2.903	-1.10498
2.904	1.82674		2.904	-3.07169		2.904	-0.43325		2.904	565.255		2.909	-1.12108
2.91	1.81721		2.91	-3.08997		2.911	-0.46652		2.91	566.202		2.916	-1.137
2.917	1.7994		2.917	-3.1148		2.917	-0.4957		2.917	567.129		2.923	-1.15366
2.924	1.77776		2.924	-3.14413		2.924	-0.51973		2.924	568.044		2.929	-1.16658
2.93	1.76614		2.93	-3.16837		2.931	-0.54682		2.93	568.947		2.936	-1.17751
2.937	1.75603		2.937	-3.19128		2.937	-0.57028		2.937	569.841		2.943	-1.18943
2.944	1.74955		2.944	-3.21864		2.944	-0.5948		2.944	570.738		2.949	-1.19943
2.95	1.74637		2.95	-3.23852		2.951	-0.61347		2.95	571.638		2.956	-1.21139
2.957	1.74178		2.957	-3.25453		2.957	-0.64139		2.957	572.536		2.963	-1.23389
2.963	1.73124		2.964	-3.27142		2.964	-0.67071		2.964	573.417		2.969	-1.2603
2.97	1.71222		2.97	-3.29284		2.971	-0.69606		2.97	574.296		2.976	-1.28773
2.977	1.6939		2.977	-3.31682		2.977	-0.71721		2.977	575.179		2.983	-1.30795
2.983	1.67649		2.984	-3.34061		2.984	-0.74404		2.984	576.077		2.989	-1.32948
2.99	1.656		2.99	-3.36155		2.991	-0.76904		2.99	576.97		2.996	-1.35187
2.997	1.63898		2.997	-3.38815		2.997	-0.78621		2.997	577.881		3.003	-1.37264
3.003	1.62294		3.004	-3.40735		3.004	-0.80453		3.004	578.803		3.009	-1.39046
3.01	1.61468		3.01	-3.42046		3.011	-0.82325		3.01	579.741		3.016	-1.4044
3.017	1.60417		3.017	-3.43441		3.017	-0.84327		3.017	580.69		3.023	-1.4229
3.023	1.58866		3.024	-3.44459		3.024	-0.8697		3.024	581.667		3.029	-1.45063
3.03	1.5702		3.03	-3.46149		3.031	-0.89251		3.03	582.657		3.036	-1.4787
3.037	1.54742		3.037	-3.49141		3.037	-0.91457		3.037	583.655		3.043	-1.49785
3.043	1.52408		3.044	-3.52216		3.044	-0.93479		3.044	584.635		3.049	-1.51015
3.05	1.50807		3.05	-3.54197		3.051	-0.95517		3.05	585.617		3.056	-1.52149
3.057	1.50172		3.057	-3.56211		3.057	-0.97788		3.057	586.609		3.063	-1.53144
3.063	1.49246		3.064	-3.5851		3.064	-1.00407		3.064	587.618		3.069	-1.54626
3.07	1.48085		3.07	-3.6087		3.071	-1.02411		3.07	588.624		3.076	-1.56612
3.077	1.47055		3.077	-3.62705		3.077	-1.04028		3.077	589.623		3.082	-1.58562
3.083	1.45945		3.084	-3.6396		3.084	-1.05834		3.084	590.605		3.089	-1.60074
3.09	1.45144		3.09	-3.65889		3.09	-1.08423		3.09	591.583		3.096	-1.6206
3.097	1.4402		3.097	-3.68196		3.097	-1.10756		3.097	592.562		3.102	-1.64146
3.103	1.42511		3.103	-3.70815		3.104	-1.12668		3.104	593.549		3.109	-1.65343
3.11	1.41657		3.11	-3.73512		3.11	-1.1386		3.11	594.526		3.116	-1.67005
3.117	1.40904		3.117	-3.75814		3.117	-1.15474		3.117	595.499		3.122	-1.68137
3.123	1.40967		3.123	-3.77523		3.124	-1.16758		3.124	596.472		3.129	-1.70111
3.13	1.40874		3.13	-3.79327		3.13	-1.17953		3.13	597.446		3.136	-1.72279
3.137	1.39474		3.137	-3.81091		3.137	-1.19508		3.137	598.44		3.142	-1.74122
3.143	1.3714		3.143	-3.8249		3.144	-1.21701		3.144	599.442		3.149	-1.75626
3.15	1.35724		3.15	-3.83867		3.15	-1.23503		3.15	600.443		3.156	-1.76773
3.157	1.34516		3.157	-3.85388		3.157	-1.25566		3.157	601.453		3.162	-1.78219
3.163	1.33485		3.163	-3.87481		3.164	-1.28333		3.163	602.443		3.169	-1.80292
3.17	1.32787		3.17	-3.90066		3.17	-1.30612		3.17	603.415		3.176	-1.82672
3.177	1.31819		3.177	-3.92423		3.177	-1.32595		3.177	604.394		3.182	-1.84803
3.183	1.30743		3.183	-3.94097		3.184	-1.34646		3.183	605.369		3.189	-1.86638
3.19	1.2905		3.19	-3.95588		3.19	-1.36977		3.19	606.354		3.196	-1.8761
3.197	1.27311		3.197	-3.96687		3.197	-1.39486		3.197	607.347		3.202	-1.8927
3.203	1.25527		3.203	-3.97786		3.204	-1.41952		3.203	608.31		3.209	-1.91257
3.21	1.23355		3.21	-3.99004		3.21	-1.44289		3.21	609.283		3.216	-1.88361
3.216	1.22014		3.217	-4.00742		3.217	-1.4678		3.217	610.271		3.222	-1.59633
3.223	1.21403		3.223	-4.02007		3.224	-1.4889		3.223	611.247		3.229	-0.69632
3.23	1.2133		3.23	-4.0384		3.23	-1.50232		3.23	612.218		3.236	0.483157
3.236	1.20653		3.237	-4.06173		3.237	-1.52418		3.237	613.19		3.242	0.797996
3.243	1.19479		3.243	-4.08678		3.244	-1.53728		3.243	614.15		3.249	0.804884
3.25	1.17951		3.25	-4.10537		3.25	-1.55285		3.25	615.132		3.256	0.787786
3.256	1.16662		3.257	-4.11957		3.257	-1.56842		3.257	616.112		3.262	0.769778
3.263	1.15912		3.263	-4.13561		3.264	-1.58304		3.263	617.1		3.269	0.749705
3.27	1.14767		3.27	-4.16128		3.27	-1.60125		3.27	618.089		3.276	0.725892
3.276	1.13555		3.277	-4.18741		3.277	-1.62121		3.277	619.066		3.282	0.702894
3.283	1.12592		3.283	-4.21348		3.284	-1.63995		3.283	620.023		3.289	0.684614
3.29	1.12227		3.29	-4.23476		3.29	-1.66204		3.29	620.997		3.296	0.668376
3.296	1.12018		3.297	-4.25212		3.297	-1.68179		3.297	621.972		3.302	0.563744
3.303	1.11533		3.303	-4.2763		3.304	-1.70186		3.303	622.94		3.309	-0.03721
3.31	1.1057		3.31	-4.29756		3.31	-1.72396		3.31	623.899		3.316	-1.27052
3.316	1.08864		3.317	-4.3116		3.317	-1.74478		3.317	624.827		3.322	-2.02802
3.323	1.07262		3.323	-4.32148		3.324	-1.76738		3.323	625.757		3.329	-2.23619
3.33	1.06317		3.33	-4.33347		3.33	-1.7859		3.33	626.721		3.335	-2.25146
3.336	1.05353		3.336	-4.34526		3.337	-1.80832		3.337	627.689		3.342	-2.26433
3.343	1.03687		3.343	-4.35955		3.343	-1.83526		3.343	628.659		3.349	-2.27268
3.35	1.02468		3.35	-4.37487		3.35	-1.86093		3.35	629.625		3.355	-2.27693
3.356	1.01944		3.356	-4.38227		3.357	-1.88183		3.357	630.571		3.362	-2.27735
3.363	1.01447		3.363	-4.39236		3.363	-1.90702		3.363	631.517		3.369	-2.26579
3.37	1.00253		3.37	-4.4028		3.37	-1.92592		3.37	632.487		3.375	-2.2479
3.376	0.991456		3.376	-4.41767		3.377	-1.9405		3.377	633.471		3.382	-2.22332
3.383	0.981775		3.383	-4.4337		3.383	-1.95708		3.383	634.47		3.389	-2.18865
3.39	0.971702		3.39	-4.44966		3.39	-1.97447		3.39	635.482		3.395	-2.15496
3.396	0.957074		3.396	-4.47258		3.397	-1.99192		3.397	636.492		3.402	-2.12272
3.403	0.942453		3.403	-4.49303		3.403	-2.01349		3.403	637.511		3.409	-2.08628
3.41	0.927966		3.41	-4.50829		3.41	-2.03677		3.41	638.54		3.415	-2.0486
3.416	0.915218		3.416	-4.52733		3.417	-2.05906		3.416	639.548		3.422	-2.01015
3.423	0.908946		3.423	-4.55162		3.423	-2.07885		3.423	640.556		3.429	-1.97213
3.43	0.903196		3.43	-4.574		3.43	-2.09616		3.43	641.557		3.435	-1.92969
3.436	0.895221		3.436	-4.59408		3.437	-2.11626		3.436	642.563		3.442	-1.87627
3.443	0.890372		3.443	-4.61226		3.443	-2.13257		3.443	643.592		3.449	-1.84649
3.449	0.884134		3.45	-4.63163		3.45	-2.14833		3.45	644.631		3.455	-1.8419
3.456	0.876742		3.456	-4.64848		3.457	-2.17297		3.456	645.668		3.462	-1.84446
3.463	0.863804		3.463	-4.66502		3.463	-2.19775		3.463	646.698		3.469	-1.84993
3.469	0.853836		3.47	-4.68027		3.47	-2.22193		3.47	647.708		3.475	-1.8628
3.476	0.847609		3.476	-4.69516		3.477	-2.24513		3.476	648.727		3.482	-1.89177
3.483	0.850644		3.483	-4.70329		3.483	-2.26573		3.483	649.742		3.489	-1.94064
3.489	0.852473		3.49	-4.7145		3.49	-2.28844		3.49	650.786		3.495	-1.9924
3.496	0.848509		3.496	-4.72627		3.497	-2.30474		3.496	651.837		3.502	-2.04433
3.503	0.839907		3.503	-4.73293		3.503	-2.32223		3.503	652.908		3.509	-2.10167
3.509	0.82478		3.51	-4.74533		3.51	-2.33959		3.51	653.978		3.515	-2.16892
3.516	0.815132		3.516	-4.75292		3.517	-2.35872		3.516	655.042		3.522	-2.25364
3.523	0.800509		3.523	-4.75789		3.523	-2.37884		3.523	656.087		3.529	-2.32746
3.529	0.791991		3.53	-4.77082		3.53	-2.40058		3.53	657.165		3.535	-2.38881
3.536	0.782225		3.536	-4.7858		3.537	-2.42025		3.536	658.245		3.542	-2.43927
3.543	0.770259		3.543	-4.79964		3.543	-2.43501		3.543	659.324		3.549	-2.49486
3.549	0.753915		3.55	-4.81472		3.55	-2.45211		3.55	660.39		3.555	-2.55205
3.556	0.7378		3.556	-4.83278		3.557	-2.46828		3.556	661.443		3.562	-2.59581
3.563	0.72888		3.563	-4.8527		3.563	-2.48426		3.563	662.502		3.569	-2.62525
3.569	0.720074		3.57	-4.87628		3.57	-2.49952		3.57	663.561		3.575	-2.64937
3.576	0.706933		3.576	-4.89407		3.576	-2.51412		3.576	664.641		3.582	-2.66852
3.583	0.694745		3.583	-4.91309		3.583	-2.53514		3.583	665.727		3.588	-2.687
3.589	0.689096		3.589	-4.92126		3.59	-2.55403		3.59	666.803		3.595	-2.69831
3.596	0.682108		3.596	-4.92953		3.596	-2.57123		3.596	667.869		3.602	-2.702
3.603	0.671098		3.603	-4.94408		3.603	-2.58611		3.603	668.943		3.608	-2.71661
3.609	0.659772		3.609	-4.96179		3.61	-2.60303		3.61	670.021		3.615	-2.72392
3.616	0.651351		3.616	-4.97546		3.616	-2.62021		3.616	671.12		3.622	-2.73082
3.623	0.647436		3.623	-4.99144		3.623	-2.63512		3.623	672.226		3.628	-2.74111
3.629	0.638012		3.629	-5.00288		3.63	-2.65064		3.63	673.316		3.635	-2.75164
3.636	0.629608		3.636	-5.02107		3.636	-2.65949		3.636	674.402		3.642	-2.76809
3.643	0.615836		3.643	-5.03421		3.643	-2.67414		3.643	675.472		3.648	-2.78383
3.649	0.601021		3.649	-5.0445		3.65	-2.68848		3.649	676.551		3.655	-2.79574
3.656	0.59536		3.656	-5.06147		3.656	-2.70484		3.656	677.643		3.662	-2.80521
3.663	0.596072		3.663	-5.07585		3.663	-2.7222		3.663	678.735		3.668	-2.811
3.669	0.589246		3.669	-5.09604		3.67	-2.7314		3.669	679.84		3.675	-2.82202
3.676	0.57653		3.676	-5.1155		3.676	-2.7454		3.676	680.941		3.682	-2.84108
3.683	0.567531		3.683	-5.13009		3.683	-2.76577		3.683	682.021		3.688	-2.8522
3.689	0.549388		3.689	-5.14231		3.69	-2.77972		3.689	683.119		3.695	-2.86376
3.696	0.532394		3.696	-5.16088		3.696	-2.7934		3.696	684.228		3.702	-2.88187
3.702	0.515681		3.703	-5.17757		3.703	-2.80943		3.703	685.345		3.708	-2.90266
3.709	0.500408		3.709	-5.19453		3.71	-2.83066		3.709	686.469		3.715	-2.91782
3.716	0.49575		3.716	-5.20741		3.716	-2.84879		3.716	687.578		3.722	-2.93456
3.722	0.484844		3.723	-5.21594		3.723	-2.86735		3.723	688.7		3.728	-2.95007
3.729	0.471321		3.729	-5.23106		3.73	-2.87913		3.729	689.824		3.735	-2.96513
3.736	0.458258		3.736	-5.24444		3.736	-2.89315		3.736	690.959		3.742	-2.98328
3.742	0.441161		3.743	-5.25328		3.743	-2.9093		3.743	692.106		3.748	-3.00473
3.749	0.42865		3.749	-5.266		3.75	-2.93062		3.749	693.235		3.755	-3.02711
3.756	0.417465		3.756	-5.27913		3.756	-2.95103		3.756	694.355		3.762	-3.03968
3.762	0.400751		3.763	-5.29356		3.763	-2.96751		3.763	695.461		3.768	-3.04659
3.769	0.394122		3.769	-5.31266		3.77	-2.98561		3.769	696.545		3.775	-3.05583
3.776	0.398248		3.776	-5.32813		3.776	-3.00766		3.776	697.653		3.782	-3.06541
3.782	0.393773		3.783	-5.34047		3.783	-3.02806		3.783	698.766		3.788	-3.07693
3.789	0.387586		3.789	-5.35541		3.79	-3.04805		3.789	699.872		3.795	-3.08432
3.796	0.382382		3.796	-5.37098		3.796	-3.07008		3.796	700.987		3.802	-3.09442
3.802	0.376428		3.803	-5.38491		3.803	-3.09282		3.803	702.092		3.808	-3.10192
3.809	0.369685		3.809	-5.39581		3.81	-3.1145		3.809	703.194		3.815	-3.11111
3.816	0.357411		3.816	-5.40756		3.816	-3.13704		3.816	704.293		3.822	-3.11809
3.822	0.350735		3.822	-5.42342		3.823	-3.15303		3.823	705.391		3.828	-3.12221
3.829	0.345313		3.829	-5.43897		3.829	-3.1646		3.829	706.477		3.835	-3.13155
3.836	0.336088		3.836	-5.44667		3.836	-3.17131		3.836	707.537		3.841	-3.14141
3.842	0.330561		3.842	-5.4542		3.843	-3.18604		3.843	708.59		3.848	-3.15671
3.849	0.323668		3.849	-5.46679		3.849	-3.20602		3.849	709.678		3.855	-3.17699
3.856	0.319301		3.856	-5.47785		3.856	-3.22382		3.856	710.785		3.861	-3.19557
3.862	0.305241		3.862	-5.49153		3.863	-3.24262		3.863	711.894		3.868	-3.21083
3.869	0.294381		3.869	-5.50349		3.869	-3.2588		3.869	712.998		3.875	-3.22371
3.876	0.283549		3.876	-5.51391		3.876	-3.27429		3.876	714.084		3.881	-3.24388
3.882	0.271895		3.882	-5.52346		3.883	-3.28699		3.883	715.166		3.888	-3.25958
3.889	0.266161		3.889	-5.53671		3.889	-3.30127		3.889	716.229		3.895	-3.26972
3.896	0.264913		3.896	-5.54693		3.896	-3.31381		3.896	717.321		3.901	-3.27648
3.902	0.257992		3.902	-5.557		3.903	-3.32896		3.902	718.447		3.908	-3.2863
3.909	0.246327		3.909	-5.56934		3.909	-3.3477		3.909	719.58		3.915	-3.29879
3.916	0.234062		3.916	-5.58034		3.916	-3.37757		3.916	720.718		3.921	-3.30777
3.922	0.226919		3.922	-5.59555		3.923	-3.40462		3.922	721.846		3.928	-3.3189
3.929	0.233507		3.929	-5.61289		3.929	-3.42537		3.929	722.969		3.935	-3.32497
3.935	0.225379		3.936	-5.62688		3.936	-3.44509		3.936	724.102		3.941	-3.33547
3.942	0.216875		3.942	-5.63745		3.943	-3.46481		3.942	725.245		3.948	-3.34864
3.949	0.209735		3.949	-5.6439		3.949	-3.47793		3.949	726.366		3.955	-3.36226
3.955	0.205856		3.956	-5.64783		3.956	-3.48911		3.956	727.504		3.961	-3.37292
3.962	0.205089		3.962	-5.66111		3.963	-3.5054		3.962	728.634		3.968	-3.38101
3.969	0.201643		3.969	-5.67572		3.969	-3.52441		3.969	729.767		3.975	-3.39541
3.975	0.192478		3.976	-5.68619		3.976	-3.54773		3.976	730.929		3.981	-3.41156
3.982	0.175932		3.982	-5.70228		3.983	-3.5746		3.982	732.079		3.988	-3.42329
3.989	0.166778		3.989	-5.71399		3.989	-3.59507		3.989	733.23		3.995	-3.43875
3.995	0.160145		3.996	-5.72365		3.996	-3.60773		3.996	734.383		4.001	-3.44971
4.002	0.150598		4.002	-5.73512		4.003	-3.61759		4.002	735.524		4.008	-3.45582
4.009	0.137427		4.009	-5.74957		4.009	-3.62968		4.009	736.669		4.015	-3.46201
4.015	0.12944		4.016	-5.76278		4.016	-3.64075		4.016	737.813		4.021	-3.48098
4.022	0.114372		4.022	-5.77792		4.023	-3.65103		4.022	738.98		4.028	-3.49321
4.029	0.10191		4.029	-5.78865		4.029	-3.66408		4.029	740.156		4.035	-3.50078
4.035	0.097304		4.036	-5.80618		4.036	-3.68593		4.036	741.333		4.041	-3.51389
4.042	0.085994		4.042	-5.82069		4.043	-3.70751		4.042	742.493		4.048	-3.53283
4.049	0.071652		4.049	-5.81885		4.049	-3.72737		4.049	743.649		4.055	-3.54429
4.055	0.060732		4.056	-5.82186		4.056	-3.74558		4.056	744.787		4.061	-3.55449
4.062	0.060975		4.062	-5.82924		4.062	-3.76302		4.062	745.919		4.068	-3.56834
4.069	0.065259		4.069	-5.83635		4.069	-3.77977		4.069	747.073		4.075	-3.58482
4.075	0.06063		4.075	-5.84853		4.076	-3.79536		4.076	748.216		4.081	-3.59603
4.082	0.053946		4.082	-5.85965		4.082	-3.80978		4.082	749.329		4.088	-3.61328
4.089	0.048259		4.089	-5.87317		4.089	-3.82087		4.089	750.434		4.094	-3.63807
4.095	0.042341		4.095	-5.88369		4.096	-3.83546		4.096	751.562		4.101	-3.64773
4.102	0.038679		4.102	-5.89065		4.102	-3.85095		4.102	752.71		4.108	-3.65832
4.109	0.034104		4.109	-5.90312		4.109	-3.86378		4.109	753.849		4.114	-3.67255
4.115	0.035342		4.115	-5.91285		4.116	-3.87164		4.116	754.96		4.121	-3.68487
4.122	0.034453		4.122	-5.92569		4.122	-3.87696		4.122	756.067		4.128	-3.69086
4.129	0.027346		4.129	-5.94519		4.129	-3.88571		4.129	757.162		4.134	-3.70113
4.135	0.022809		4.135	-5.97218		4.136	-3.8969		4.135	758.266		4.141	-3.70996
4.142	0.012192		4.142	-5.98954		4.142	-3.90646		4.142	759.408		4.148	-3.71804
4.149	0.000343		4.149	-6.00262		4.149	-3.91503		4.149	760.563		4.154	-3.72967
4.155	-0.00845		4.155	-6.00862		4.156	-3.92985		4.155	761.707		4.161	-3.74107
4.162	-0.01124		4.162	-6.01407		4.162	-3.94535		4.162	762.842		4.168	-3.75417
4.169	-0.0123		4.169	-6.02744		4.169	-3.96093		4.169	763.935		4.174	-3.76511
4.175	-0.01152		4.175	-6.03388		4.176	-3.97684		4.175	765.067		4.181	-3.78128
4.182	-0.0144		4.182	-6.04352		4.182	-3.98902		4.182	766.209		4.188	-3.79335
4.188	-0.01412		4.189	-6.05375		4.189	-4.00148		4.189	767.344		4.194	-3.8028
4.195	-0.01135		4.195	-6.06011		4.196	-4.01815		4.195	768.483		4.201	-3.81267
4.202	-0.03105		4.202	-6.07617		4.202	-4.03623		4.202	769.608		4.208	-3.82746
4.208	-0.03874		4.209	-6.08277		4.209	-4.05137		4.209	770.737		4.214	-3.83924
4.215	-0.04566		4.215	-6.09094		4.216	-4.06586		4.215	771.903		4.221	-3.85294
4.222	-0.05507		4.222	-6.10047		4.222	-4.07855		4.222	773.05		4.228	-3.8592
4.228	-0.06319		4.229	-6.11339		4.229	-4.09097		4.229	774.206		4.234	-3.87223
4.235	-0.06398		4.235	-6.13028		4.236	-4.10296		4.235	775.361		4.241	-3.88112
4.242	-0.06614		4.242	-6.14491		4.242	-4.11729		4.242	776.507		4.248	-3.88802
4.248	0.160556		4.249	-6.16275		4.249	-4.1317		4.249	777.645		4.254	-3.89711
4.255	1.0567		4.255	-6.17498		4.256	-4.14654		4.255	778.789		4.261	-3.91031
4.262	2.97131		4.262	-6.1836		4.262	-4.16038		4.262	779.948		4.268	-3.92338
4.268	3.30495		4.269	-6.19085		4.269	-4.17683		4.269	781.117		4.274	-3.94356
4.275	3.32682		4.275	-6.20604		4.276	-4.19362		4.275	782.288		4.281	-3.95772
4.282	3.31994		4.282	-6.22055		4.282	-4.2105		4.282	783.46		4.288	-3.97229
4.288	3.30613		4.289	-6.23119		4.289	-4.22605		4.289	784.641		4.294	-3.98479
4.295	3.29383		4.295	-6.24489		4.296	-4.24225		4.295	785.826		4.301	-3.99532
4.302	3.29198		4.302	-6.26212		4.302	-4.25587		4.302	787.021		4.308	-4.01283
4.308	3.28192		4.308	-6.27591		4.309	-4.27158		4.309	788.233		4.314	-4.02966
4.315	3.27196		4.315	-6.28649		4.315	-4.28636		4.315	789.444		4.321	-4.03574
4.322	3.25205		4.322	-6.29751		4.322	-4.29947		4.322	790.659		4.328	-4.04876
4.328	3.24028		4.328	-6.30709		4.329	-4.31463		4.329	791.845		4.334	-4.06646
4.335	2.58756		4.335	-6.3172		4.335	-4.33069		4.335	793.039		4.341	-4.07469
4.342	1.15088		4.342	-6.33645		4.342	-4.34414		4.342	794.246		4.347	-4.08222
4.348	-0.11296		4.348	-6.35483		4.349	-4.35746		4.349	795.463		4.354	-4.08868
4.355	-0.23179		4.355	-6.37102		4.355	-4.36864		4.355	796.666		4.361	-4.09078
4.362	-0.24656		4.362	-6.38504		4.362	-4.38154		4.362	797.872		4.367	-4.10147
4.368	-0.24445		4.368	-6.39619		4.369	-4.39886		4.369	799.068		4.374	-4.11232
4.375	-0.24301		4.375	-6.4051		4.375	-4.41556		4.375	800.25		4.381	-4.11891
4.382	-0.24425		4.382	-6.40945		4.382	-4.42853		4.382	801.406		4.387	-4.12358
4.388	-0.25076		4.388	-6.41218		4.389	-4.43877		4.388	802.593		4.394	-4.13852
4.395	-0.2527		4.395	-6.41728		4.395	-4.44452		4.395	803.813		4.401	-4.14998
4.402	-0.25738		4.402	-6.43009		4.402	-4.45136		4.402	805.013		4.407	-4.164
4.408	-0.26266		4.408	-6.43982		4.409	-4.46347		4.408	806.193		4.414	-4.17273
4.415	-0.26886		4.415	-6.44972		4.415	-4.47562		4.415	807.377		4.421	-4.17997
4.421	-0.27866		4.422	-6.45027		4.422	-4.48789		4.422	808.557		4.427	-4.18493
4.428	-0.2867		4.428	-6.45745		4.429	-4.50309		4.428	809.745		4.434	-4.19702
4.435	-0.29214		4.435	-6.46796		4.435	-4.5191		4.435	810.941		4.441	-4.2088
4.441	-0.29703		4.442	-6.46922		4.442	-4.53303		4.442	812.138		4.447	-4.22099
4.448	-0.30506		4.448	-6.47903		4.449	-4.54179		4.448	813.306		4.454	-4.23008
4.455	-0.31761		4.455	-6.489		4.455	-4.55209		4.455	814.465		4.461	-4.24124
4.461	-0.32057		4.462	-6.49891		4.462	-4.56153		4.462	815.643		4.467	-4.25619
4.468	-0.32674		4.468	-6.51128		4.469	-4.57347		4.468	816.837		4.474	-4.26812
4.475	-0.32727		4.475	-6.52358		4.475	-4.59017		4.475	818.02		4.481	-4.27749
4.481	-0.3328		4.482	-6.53723		4.482	-4.60597		4.482	819.188		4.487	-4.28917
4.488	-0.33855		4.488	-6.54146		4.489	-4.61997		4.488	820.337		4.494	-4.29554
4.495	-0.33736		4.495	-6.55545		4.495	-4.62871		4.495	821.504		4.501	-4.30022
4.501	-0.34119		4.502	-6.57158		4.502	-4.63847		4.502	822.696		4.507	-4.30976
4.508	-0.34224		4.508	-6.57943		4.509	-4.64951		4.508	823.897		4.514	-4.32478
4.515	-0.34794		4.515	-6.57798		4.515	-4.65705		4.515	825.093		4.521	-4.33576
4.521	-0.35596		4.522	-6.58163		4.522	-4.66095		4.522	826.29		4.527	-4.345
4.528	-0.36594		4.528	-6.59085		4.529	-4.66827		4.528	827.486		4.534	-4.35112
4.535	-0.372		4.535	-6.59516		4.535	-4.67745		4.535	828.663		4.541	-4.35825
4.541	-0.38425		4.542	-6.60256		4.542	-4.6762		4.542	829.832		4.547	-4.36623
4.548	-0.39559		4.548	-6.60639		4.549	-4.67366		4.548	831.018		4.554	-4.36573
4.555	-0.40177		4.555	-6.61173		4.555	-4.67975		4.555	832.204		4.561	-4.36925
4.561	-0.40486		4.561	-6.61238		4.562	-4.69474		4.562	833.385		4.567	-4.37602
4.568	-0.40125		4.568	-6.61982		4.568	-4.70611		4.568	834.556		4.574	-4.38962
4.575	-0.40993		4.575	-6.6312		4.575	-4.71876		4.575	835.733		4.58	-4.40408
4.581	-0.41778		4.581	-6.64152		4.582	-4.73367		4.582	836.885		4.587	-4.41525
4.588	-0.4246		4.588	-6.65201		4.588	-4.7457		4.588	838.04		4.594	-4.4256
4.595	-0.43025		4.595	-6.66437		4.595	-4.76016		4.595	839.181		4.6	-4.42533
4.601	-0.43277		4.601	-6.67637		4.602	-4.77482		4.602	840.306		4.607	-4.42817
4.608	-0.43657		4.608	-6.68489		4.608	-4.79198		4.608	841.396		4.614	-4.4445
4.615	-0.43484		4.615	-6.69053		4.615	-4.80738		4.615	842.471		4.62	-4.45906
4.621	-0.43136		4.621	-6.6965		4.622	-4.82103		4.621	843.554		4.627	-4.47185
4.628	-0.4318		4.628	-6.70502		4.628	-4.85043		4.628	844.625		4.634	-4.48387
4.635	-0.43829		4.635	-6.71402		4.635	-4.87095		4.635	845.696		4.64	-4.50204
4.641	-0.45018		4.641	-6.72098		4.642	-4.88162		4.641	846.768		4.647	-4.51541
4.648	-0.46614		4.648	-6.72697		4.648	-4.89235		4.648	847.834		4.654	-4.52519
4.655	-0.47268		4.655	-6.73233		4.655	-4.90641		4.655	848.88		4.66	-4.53651
4.661	-0.47134		4.661	-6.73861		4.662	-4.91818		4.661	849.927		4.667	-4.5517
4.668	-0.4756		4.668	-6.73977		4.668	-4.92875		4.668	850.972		4.674	-4.56267
4.674	-0.47956		4.675	-6.74736		4.675	-4.93454		4.675	852.033		4.68	-4.57173
4.681	-0.48515		4.681	-6.75415		4.682	-4.94636		4.681	853.099		4.687	-4.58582
4.688	-0.48659		4.688	-6.7609		4.688	-4.95535		4.688	854.184		4.694	-4.58807
4.694	-0.49276		4.695	-6.76942		4.695	-4.96145		4.695	855.27		4.7	-4.58439
4.701	-0.49741		4.701	-6.78086		4.702	-4.96895		4.701	856.336		4.707	-4.59066
4.708	-0.50198		4.708	-6.79445		4.708	-4.97894		4.708	857.437		4.714	-4.59726
4.714	-0.50504		4.715	-6.80567		4.715	-4.99091		4.715	858.562		4.72	-4.60835
4.721	-0.51095		4.721	-6.81712		4.722	-5.00247		4.721	859.683		4.727	-4.61226
4.728	-0.5161		4.728	-6.83062		4.728	-5.01521		4.728	860.798		4.734	-4.61976
4.734	-0.52306		4.735	-6.84286		4.735	-5.02582		4.735	861.895		4.74	-4.62914
4.741	-0.53356		4.741	-6.85038		4.742	-5.03397		4.741	862.994		4.747	-4.6402
4.748	-0.53864		4.748	-6.8612		4.748	-5.04374		4.748	864.116		4.754	-4.65071
4.754	-0.53624		4.755	-6.86548		4.755	-5.05762		4.755	865.244		4.76	-4.65715
4.761	-0.54017		4.761	-6.8711		4.762	-5.06643		4.761	866.368		4.767	-4.66227
4.768	-0.54497		4.768	-6.88385		4.768	-5.07608		4.768	867.488		4.774	-4.67531
4.774	-0.549		4.775	-6.89738		4.775	-5.08776		4.775	868.592		4.78	-4.6876
4.781	-0.5546		4.781	-6.90545		4.782	-5.09828		4.781	869.681		4.787	-4.69548
4.788	-0.56169		4.788	-6.90852		4.788	-5.11008		4.788	870.805		4.794	-4.70536
4.794	-0.56846		4.794	-6.9125		4.795	-5.12161		4.795	871.913		4.8	-4.71571
4.801	-0.57199		4.801	-6.91722		4.801	-5.13301		4.801	872.998		4.807	-4.72216
4.808	-0.56381		4.808	-6.92655		4.808	-5.14003		4.808	874.06		4.814	-4.73295
4.814	-0.55956		4.814	-6.93467		4.815	-5.14953		4.815	875.114		4.82	-4.7364
4.821	-0.55928		4.821	-6.9426		4.821	-5.16454		4.821	876.17		4.827	-4.75283
4.828	-0.57151		4.828	-6.95003		4.828	-5.17927		4.828	877.212		4.833	-4.75898
4.834	-0.58239		4.834	-6.9582		4.835	-5.18984		4.835	878.238		4.84	-4.76347
4.841	-0.5929		4.841	-6.97188		4.841	-5.2022		4.841	879.269		4.847	-4.7788
4.848	-0.59712		4.848	-6.98282		4.848	-5.21805		4.848	880.313		4.853	-4.78198
4.854	-0.60445		4.854	-6.98608		4.855	-5.22939		4.855	881.333		4.86	-4.7925
4.861	-0.6081		4.861	-6.99047		4.861	-5.24067		4.861	882.345		4.867	-4.80062
4.868	-0.61136		4.868	-6.99507		4.868	-5.25205		4.868	883.357		4.873	-4.80956
4.874	-0.61683		4.874	-7.0049		4.875	-5.26043		4.874	884.385		4.88	-4.81533
4.881	-0.62422		4.881	-7.01823		4.881	-5.26662		4.881	885.424		4.887	-4.82437
4.888	-0.63701		4.888	-7.0275		4.888	-5.27211		4.888	886.46		4.893	-4.82594
4.894	-0.64726		4.894	-7.03045		4.895	-5.27545		4.894	887.484		4.9	-4.83769
4.901	-0.65596		4.901	-7.03908		4.901	-5.27872		4.901	888.489		4.907	-4.84405
4.907	-0.6628		4.908	-7.04548		4.908	-5.28235		4.908	889.487		4.913	-4.84437
4.914	-0.66187		4.914	-7.05032		4.915	-5.28893		4.914	890.475		4.92	-4.85633
4.921	-0.66797		4.921	-7.05951		4.921	-5.29834		4.921	891.516		4.927	-4.86832
4.927	-0.67718		4.928	-7.06614		4.928	-5.30447		4.928	892.559		4.933	-4.87637
4.934	-0.67934		4.934	-7.07214		4.935	-5.31007		4.934	893.565		4.94	-4.88692
4.941	-0.68373		4.941	-7.07932		4.941	-5.32298		4.941	894.558		4.947	-4.89559
4.947	-0.69192		4.948	-7.09001		4.948	-5.33712		4.948	895.554		4.953	-4.9099
4.954	-0.69749		4.954	-7.09961		4.955	-5.34927		4.954	896.535		4.96	-4.91699
4.961	-0.69513		4.961	-7.10145		4.961	-5.36201		4.961	897.519		4.967	-4.91982
4.967	-0.69077		4.968	-7.10132		4.968	-5.37854		4.968	898.494		4.973	-4.92895
4.974	-0.69121		4.974	-7.10739		4.975	-5.3987		4.974	899.462		4.98	-4.93774
4.981	-0.69024		4.981	-7.10855		4.981	-5.41719		4.981	900.406		4.987	-4.94279
4.987	-0.69034		4.988	-7.11894		4.988	-5.42885		4.988	901.343		4.993	-4.94385
4.994	-0.69023		4.994	-7.12761		4.995	-5.43694		4.994	902.281		5	-4.94631
5.001	-0.69795		5.001	-7.13379		5.001	-5.44428		5.001	903.216		5.007	-4.94551
5.007	-0.70055		5.008	-7.13698		5.008	-5.45267		5.008	904.134		5.013	-4.95017
5.014	-0.7021		5.014	-7.14419		5.015	-5.46526		5.014	905.041		5.02	-4.9459
5.021	-0.70621		5.021	-7.15569		5.021	-5.47709		5.021	905.927		5.027	-4.95473
5.027	-0.71025		5.028	-7.15871		5.028	-5.48206		5.028	906.81		5.033	-4.95085
5.034	-0.71298		5.034	-7.16028		5.035	-5.48958		5.034	907.689		5.04	-4.94792
5.041	-0.72123		5.041	-7.16404		5.041	-5.50154		5.041	908.558		5.047	-4.95207
5.047	-0.73269		5.047	-7.17406		5.048	-5.50854		5.048	909.417		5.053	-4.95665
5.054	-0.7404		5.054	-7.18452		5.054	-5.51315		5.054	910.277		5.06	-4.96719
5.061	-0.7481		5.061	-7.19872		5.061	-5.51935		5.061	911.149		5.067	-4.97039
5.067	-0.75798		5.067	-7.20725		5.068	-5.52822		5.068	912.019		5.073	-4.97874
5.074	-0.75984		5.074	-7.20722		5.074	-5.54011		5.074	912.881		5.08	-4.99264
5.081	-0.75279		5.081	-7.20972		5.081	-5.55274		5.081	913.741		5.086	-5.00402
5.087	-0.75398		5.087	-7.21418		5.088	-5.56519		5.088	914.611		5.093	-5.01453
5.094	-0.75782		5.094	-7.21972		5.094	-5.57843		5.094	915.486		5.1	-5.04155
5.101	-0.76178		5.101	-7.22431		5.101	-5.59046		5.101	916.36		5.106	-5.06052
5.107	-0.7667		5.107	-7.23101		5.108	-5.60237		5.108	917.22		5.113	-5.06809
5.114	-0.77211		5.114	-7.2443		5.114	-5.61603		5.114	918.066		5.12	-5.08173
5.121	-0.77392		5.121	-7.25632		5.121	-5.62536		5.121	918.915		5.126	-5.09018
5.127	-0.77675		5.127	-7.26651		5.128	-5.63393		5.127	919.771		5.133	-5.10352
5.134	-0.78252		5.134	-7.27335		5.134	-5.64269		5.134	920.616		5.14	-5.1119
5.141	-0.78967		5.141	-7.27586		5.141	-5.64823		5.141	921.434		5.146	-5.12318
5.147	-0.7936		5.147	-7.2784		5.148	-5.65317		5.147	922.232		5.153	-5.13485
5.154	-0.79546		5.154	-7.2859		5.154	-5.65948		5.154	923.025		5.16	-5.1391
5.16	-0.80954		5.161	-7.29866		5.161	-5.66656		5.161	923.83		5.166	-5.13844
5.167	-0.82744		5.167	-7.31261		5.168	-5.66931		5.167	924.622		5.173	-5.14671
5.174	-0.83557		5.174	-7.32382		5.174	-5.67288		5.174	925.402		5.18	-5.15171
5.18	-0.84405		5.181	-7.32881		5.181	-5.67764		5.181	926.156		5.186	-5.14506
5.187	-0.85137		5.187	-7.33519		5.188	-5.68405		5.187	926.891		5.193	-5.14919
5.194	-0.85066		5.194	-7.34461		5.194	-5.69251		5.194	927.624		5.2	-5.16655
5.2	-0.85294		5.201	-7.3525		5.201	-5.70072		5.201	928.381		5.206	-5.1813
5.207	-0.8555		5.207	-7.36373		5.208	-5.70898		5.207	929.146		5.213	-5.19157
5.214	-0.85638		5.214	-7.3719		5.214	-5.71981		5.214	929.903		5.22	-5.19771
5.22	-0.85815		5.221	-7.38027		5.221	-5.7357		5.221	930.657		5.226	-5.20453
5.227	-0.86054		5.227	-7.39051		5.228	-5.75586		5.227	931.392		5.233	-5.20666
5.234	-0.86403		5.234	-7.40454		5.234	-5.77562		5.234	932.103		5.24	-5.21282
5.24	-0.86959		5.241	-7.41526		5.241	-5.78867		5.241	932.82		5.246	-5.22931
5.247	-0.87533		5.247	-7.42434		5.248	-5.79877		5.247	933.531		5.253	-5.23627
5.254	-0.87724		5.254	-7.42671		5.254	-5.81035		5.254	934.236		5.26	-5.24269
5.26	-0.88211		5.261	-7.43112		5.261	-5.82254		5.261	934.922		5.266	-5.2551
5.267	-0.88537		5.267	-7.43569		5.268	-5.83546		5.267	935.592		5.273	-5.27134
5.274	-0.89504		5.274	-7.43943		5.274	-5.84664		5.274	936.26		5.28	-5.27627
5.28	-0.90519		5.28	-7.43939		5.281	-5.85716		5.281	936.924		5.286	-5.28422
5.287	-0.91203		5.287	-7.43849		5.288	-5.86724		5.287	937.568		5.293	-5.29231
5.294	-0.91658		5.294	-7.43704		5.294	-5.87879		5.294	938.187		5.3	-5.29865
5.3	-0.92232		5.3	-7.43946		5.301	-5.88921		5.301	938.78		5.306	-5.30523
5.307	-0.92674		5.307	-7.44357		5.307	-5.89769		5.307	939.36		5.313	-5.31006
5.314	-0.9369		5.314	-7.44502		5.314	-5.90399		5.314	939.939		5.32	-5.32502
5.32	-0.94703		5.32	-7.44344		5.321	-5.90916		5.321	940.53		5.326	-5.33018
5.327	-0.95106		5.327	-7.4414		5.327	-5.91944		5.327	941.111		5.333	-5.3334
5.334	-0.95275		5.334	-7.44213		5.334	-5.9348		5.334	941.686		5.339	-5.3358
5.34	-0.95569		5.34	-7.4532		5.341	-5.94969		5.341	942.246		5.346	-5.34054
5.347	-0.95861		5.347	-7.46228		5.347	-5.96136		5.347	942.788		5.353	-5.34266
5.354	-0.96355		5.354	-7.46796		5.354	-5.96917		5.354	943.312		5.359	-5.35263
5.36	-0.97152		5.36	-7.47712		5.361	-5.9759		5.36	943.824		5.366	-5.35785
5.367	-0.97933		5.367	-7.48757		5.367	-5.98675		5.367	944.327		5.373	-5.35491
5.374	-0.98867		5.374	-7.49697		5.374	-5.99495		5.374	944.817		5.379	-5.35958
5.38	-0.99858		5.38	-7.50588		5.381	-6.00098		5.38	945.308		5.386	-5.37258
5.387	-1.0043		5.387	-7.51462		5.387	-6.00637		5.387	945.782		5.393	-5.38738
5.393	-1.0077		5.394	-7.52317		5.394	-6.0081		5.394	946.252		5.399	-5.39859
5.4	-1.0085		5.4	-7.53064		5.401	-6.01244		5.4	946.714		5.406	-5.40279
5.407	-1.00643		5.407	-7.53881		5.407	-6.02088		5.407	947.157		5.413	-5.41467
5.413	-1.01096		5.414	-7.54821		5.414	-6.0293		5.414	947.595		5.419	-5.42747
5.42	-1.02197		5.42	-7.54836		5.421	-6.03534		5.42	948.028		5.426	-5.4399
5.427	-1.0338		5.427	-7.54799		5.427	-6.03968		5.427	948.454		5.433	-5.45102
5.433	-1.03848		5.434	-7.55231		5.434	-6.04463		5.434	948.88		5.439	-5.46225
5.44	-1.03766		5.44	-7.5593		5.441	-6.05216		5.44	949.314		5.446	-5.46426
5.447	-1.04148		5.447	-7.56557		5.447	-6.06002		5.447	949.729		5.453	-5.47939
5.453	-1.04133		5.454	-7.57219		5.454	-6.06949		5.454	950.133		5.459	-5.49355
5.46	-1.03756		5.46	-7.57637		5.461	-6.08116		5.46	950.534		5.466	-5.50276
5.467	-1.03428		5.467	-7.57812		5.467	-6.09114		5.467	950.929		5.473	-5.50729
5.473	-1.0361		5.474	-7.57829		5.474	-6.10202		5.474	951.313		5.479	-5.51099
5.48	-1.04457		5.48	-7.57997		5.481	-6.11041		5.48	951.691		5.486	-5.5173
5.487	-1.05055		5.487	-7.58628		5.487	-6.11744		5.487	952.069		5.493	-5.51854
5.493	-1.05598		5.494	-7.59334		5.494	-6.12492		5.494	952.448		5.499	-5.52233
5.5	-1.05693		5.5	-7.59935		5.501	-6.13155		5.5	952.803		5.506	-5.52408
5.507	-1.05532		5.507	-7.60475		5.507	-6.13981		5.507	953.142		5.513	-5.52794
5.513	-1.05769		5.514	-7.60987		5.514	-6.14715		5.514	953.475		5.519	-5.53136
5.52	-1.0588		5.52	-7.61401		5.521	-6.15186		5.52	953.795		5.526	-5.53713
5.527	-1.06145		5.527	-7.61529		5.527	-6.15729		5.527	954.102		5.533	-5.5462
5.533	-1.06583		5.533	-7.61869		5.534	-6.16333		5.534	954.411		5.539	-5.55622
5.54	-1.07471		5.54	-7.62495		5.54	-6.1697		5.54	954.71		5.546	-5.56155
5.547	-1.08457		5.547	-7.6307		5.547	-6.17751		5.547	955.01		5.553	-5.5676
5.553	-1.08879		5.553	-7.63567		5.554	-6.18548		5.554	955.3		5.559	-5.57411
5.56	-1.08616		5.56	-7.6367		5.56	-6.19432		5.56	955.572		5.566	-5.57789
5.567	-1.08763		5.567	-7.64114		5.567	-6.20434		5.567	955.836		5.573	-5.58054
5.573	-1.09382		5.573	-7.64485		5.574	-6.21391		5.574	956.088		5.579	-5.59101
5.58	-1.09742		5.58	-7.64863		5.58	-6.22178		5.58	956.326		5.586	-5.59997
5.587	-1.10175		5.587	-7.65486		5.587	-6.22739		5.587	956.556		5.592	-5.61003
5.593	-1.10541		5.593	-7.65987		5.594	-6.2348		5.594	956.773		5.599	-5.60896
5.6	-1.11251		5.6	-7.66347		5.6	-6.24618		5.6	956.981		5.606	-5.60546
5.607	-1.11603		5.607	-7.66869		5.607	-6.25806		5.607	957.192		5.612	-5.60803
5.613	-1.1175		5.613	-7.67392		5.614	-6.26929		5.613	957.407		5.619	-5.61246
5.62	-1.12121		5.62	-7.67593		5.62	-6.27917		5.62	957.615		5.626	-5.6193
5.627	-1.12681		5.627	-7.68107		5.627	-6.2835		5.627	957.794		5.632	-5.62665
5.633	-1.13654		5.633	-7.68867		5.634	-6.28605		5.633	957.965		5.639	-5.63412
5.64	-1.14687		5.64	-7.70067		5.64	-6.29545		5.64	958.133		5.646	-5.64277
5.646	-1.1499		5.647	-7.70986		5.647	-6.30649		5.647	958.298		5.652	-5.65233
5.653	-1.14736		5.653	-7.7129		5.654	-6.31538		5.653	958.448		5.659	-5.65578
5.66	-1.14653		5.66	-7.71622		5.66	-6.32408		5.66	958.592		5.666	-5.65587
5.666	-1.15192		5.667	-7.72082		5.667	-6.33479		5.667	958.729		5.672	-5.66054
5.673	-1.15716		5.673	-7.72779		5.674	-6.34532		5.673	958.859		5.679	-5.66743
5.68	-1.16243		5.68	-7.7364		5.68	-6.35454		5.68	958.983		5.686	-5.69286
5.686	-1.1727		5.687	-7.74637		5.687	-6.36207		5.687	959.096		5.692	-5.70606
5.693	-1.18292		5.693	-7.75082		5.694	-6.36698		5.693	959.201		5.699	-5.71133
5.7	-1.18766		5.7	-7.75333		5.7	-6.37097		5.7	959.294		5.706	-5.71318
5.706	-1.18957		5.707	-7.75652		5.707	-6.37568		5.707	959.38		5.712	-5.71362
5.713	-1.19256		5.713	-7.75808		5.714	-6.38417		5.713	959.454		5.719	-5.71717
5.72	-1.19202		5.72	-7.75856		5.72	-6.3918		5.72	959.529		5.726	-5.71985
5.726	-1.19286		5.727	-7.76076		5.727	-6.39611		5.727	959.598		5.732	-5.72884
5.733	-1.20143		5.733	-7.76908		5.734	-6.40042		5.733	959.669		5.739	-5.73722
5.74	-1.21232		5.74	-7.78339		5.74	-6.40444		5.74	959.738		5.746	-5.7486
5.746	-1.21646		5.747	-7.79605		5.747	-6.4095		5.747	959.794		5.752	-5.75866
5.753	-1.21767		5.753	-7.80516		5.754	-6.4159		5.753	959.851		5.759	-5.76374
5.76	-1.21799		5.76	-7.81341		5.76	-6.41967		5.76	959.913		5.766	-5.76493
5.766	-1.21019		5.767	-7.81778		5.767	-6.42201		5.767	959.965		5.772	-5.77176
5.773	-1.20718		5.773	-7.81852		5.774	-6.42745		5.773	960.023		5.779	-5.78203
5.78	-1.21098		5.78	-7.82047		5.78	-6.43535		5.78	960.075		5.786	-5.79215
5.786	-1.21453		5.786	-7.82678		5.787	-6.44353		5.787	960.115		5.792	-5.80469
5.793	-1.21773		5.793	-7.83735		5.793	-6.44784		5.793	960.144		5.799	-5.81668
5.8	-1.22132		5.8	-7.8493		5.8	-6.45057		5.8	960.162		5.806	-5.81975
5.806	-1.22795		5.806	-7.86005		5.807	-6.45567		5.807	960.168		5.812	-5.82197
5.813	-1.23535		5.813	-7.86752		5.813	-6.46186		5.813	960.15		5.819	-5.82686
5.82	-1.23916		5.82	-7.86956		5.82	-6.47021		5.82	960.119		5.826	-5.83595
5.826	-1.24587		5.826	-7.86544		5.827	-6.4766		5.827	960.089		5.832	-5.84419
5.833	-1.25477		5.833	-7.86566		5.833	-6.48084		5.833	960.051		5.839	-5.85404
5.84	-1.2639		5.84	-7.86911		5.84	-6.48665		5.84	959.991		5.845	-5.86521
5.846	-1.27254		5.846	-7.87321		5.847	-6.49607		5.846	959.93		5.852	-5.86686
5.853	-1.28185		5.853	-7.87788		5.853	-6.50749		5.853	959.871		5.859	-5.86938
5.86	-1.28343		5.86	-7.88586		5.86	-6.5163		5.86	959.803		5.865	-5.872
5.866	-1.29006		5.866	-7.89536		5.867	-6.52067		5.866	959.738		5.872	-5.87627
5.873	-1.29335		5.873	-7.90061		5.873	-6.5295		5.873	959.679		5.879	-5.87914
5.88	-1.29632		5.88	-7.90433		5.88	-6.54297		5.88	959.624		5.885	-5.88428
5.886	-1.30127		5.886	-7.90983		5.887	-6.5524		5.886	959.578		5.892	-5.89142
5.893	-1.3021		5.893	-7.91272		5.893	-6.56175		5.893	959.553		5.899	-5.90163
5.899	-1.3006		5.9	-7.91706		5.9	-6.5711		5.9	959.545		5.905	-5.90952
5.906	-1.30278		5.906	-7.92269		5.907	-6.5806		5.906	959.534		5.912	-5.91394
5.913	-1.30799		5.913	-7.9307		5.913	-6.59431		5.913	959.519		5.919	-5.91853
5.919	-1.31084		5.92	-7.93743		5.92	-6.60716		5.92	959.514		5.925	-5.91615
5.926	-1.31214		5.926	-7.94203		5.927	-6.61486		5.926	959.515		5.932	-5.92359
5.933	-1.31689		5.933	-7.94902		5.933	-6.621		5.933	959.5		5.939	-5.93077
5.939	-1.32118		5.94	-7.95716		5.94	-6.62715		5.94	959.473		5.945	-5.93449
5.946	-1.32402		5.946	-7.96108		5.947	-6.63337		5.946	959.434		5.952	-5.93954
5.953	-1.32409		5.953	-7.96236		5.953	-6.63964		5.953	959.39		5.959	-5.94197
5.959	-1.32456		5.96	-7.96445		5.96	-6.64731		5.96	959.34		5.965	-5.94646
5.966	-1.32665		5.966	-7.96097		5.967	-6.6553		5.966	959.284		5.972	-5.95361
5.973	-1.33172		5.973	-7.96443		5.973	-6.6635		5.973	959.198		5.979	-5.95581
5.979	-1.34107		5.98	-7.97398		5.98	-6.67132		5.98	959.085		5.985	-5.95232
5.986	-1.34582		5.986	-7.98659		5.987	-6.67998		5.986	958.96		5.992	-5.95216
5.993	-1.34671		5.993	-7.99946		5.993	-6.68622		5.993	958.826		5.999	-5.95267
5.999	-1.34751		6	-8.00566		6	-6.68744		6	958.679		6.005	-5.95732
6.006	-1.34939		6.006	-8.00987		6.007	-6.69049		6.006	958.514		6.012	-5.97055
6.013	-1.34861		6.013	-8.01374		6.013	-6.69668		6.013	958.347		6.019	-5.97893
6.019	-1.34478		6.019	-8.02247		6.02	-6.70256		6.02	958.186		6.025	-5.98867
6.026	-1.34282		6.026	-8.03503		6.026	-6.70862		6.026	958.016		6.032	-5.99653
6.033	-1.34621		6.033	-8.05012		6.033	-6.71354		6.033	957.833		6.039	-6.00253
6.039	-1.35383		6.039	-8.06226		6.04	-6.71585		6.04	957.647		6.045	-6.01081
6.046	-1.36079		6.046	-8.07183		6.046	-6.71747		6.046	957.452		6.052	-6.01892
6.053	-1.3638		6.053	-8.07197		6.053	-6.72164		6.053	957.252		6.059	-6.02681
6.059	-1.36502		6.059	-8.0669		6.06	-6.72809		6.06	957.064		6.065	-6.03691
6.066	-1.36905		6.066	-8.06123		6.066	-6.73093		6.066	956.885		6.072	-6.05052
6.073	-1.37375		6.073	-8.05502		6.073	-6.73215		6.073	956.715		6.079	-6.05875
6.079	-1.37517		6.079	-8.05795		6.08	-6.73796		6.08	956.539		6.085	-6.0657
6.086	-1.3788		6.086	-8.06677		6.086	-6.74643		6.086	956.358		6.092	-6.06488
6.093	-1.38697		6.093	-8.07054		6.093	-6.75419		6.093	956.183		6.098	-6.06071
6.099	-1.40357		6.099	-8.07257		6.1	-6.76011		6.099	956.007		6.105	-6.06109
6.106	-1.4189		6.106	-8.07296		6.106	-6.76656		6.106	955.828		6.112	-6.06289
6.113	-1.42304		6.113	-8.07536		6.113	-6.77442		6.113	955.66		6.118	-6.06896
6.119	-1.42321		6.119	-8.08078		6.12	-6.78119		6.119	955.493		6.125	-6.07456
6.126	-1.42502		6.126	-8.08498		6.126	-6.78578		6.126	955.319		6.132	-6.07554
6.132	-1.42733		6.133	-8.09203		6.133	-6.78844		6.133	955.139		6.138	-6.07301
6.139	-1.43065		6.139	-8.10352		6.14	-6.79097		6.139	954.949		6.145	-6.07
6.146	-1.43383		6.146	-8.11299		6.146	-6.79395		6.146	954.753		6.152	-6.07126
6.152	-1.43587		6.153	-8.12042		6.153	-6.79933		6.153	954.546		6.158	-6.07428
6.159	-1.44072		6.159	-8.12348		6.16	-6.80356		6.159	954.321		6.165	-6.07703
6.166	-1.4456		6.166	-8.12186		6.166	-6.80688		6.166	954.089		6.172	-6.08475
6.172	-1.4447		6.173	-8.12299		6.173	-6.81089		6.173	953.848		6.178	-6.08962
6.179	-1.44017		6.179	-8.12768		6.18	-6.81573		6.179	953.591		6.185	-6.09042
6.186	-1.43479		6.186	-8.13031		6.186	-6.82084		6.186	953.327		6.192	-6.09063
6.192	-1.43562		6.193	-8.13071		6.193	-6.82852		6.193	953.055		6.198	-6.09327
6.199	-1.44506		6.199	-8.12862		6.2	-6.83925		6.199	952.774		6.205	-6.09191
6.206	-1.45308		6.206	-8.13123		6.206	-6.85036		6.206	952.488		6.212	-6.09582
6.212	-1.45959		6.213	-8.1379		6.213	-6.86163		6.213	952.199		6.218	-6.10285
6.219	-1.46807		6.219	-8.14126		6.22	-6.87081		6.219	951.917		6.225	-6.11215
6.226	-1.47386		6.226	-8.14356		6.226	-6.87446		6.226	951.642		6.232	-6.12184
6.232	-1.47878		6.233	-8.1503		6.233	-6.8797		6.233	951.363		6.238	-6.12488
6.239	-1.48149		6.239	-8.15757		6.24	-6.88977		6.239	951.081		6.245	-6.13173
6.246	-1.48213		6.246	-8.16137		6.246	-6.901		6.246	950.799		6.252	-6.13774
6.252	-1.48546		6.253	-8.16161		6.253	-6.91029		6.253	950.504		6.258	-6.1416
6.259	-1.49171		6.259	-8.16217		6.26	-6.91863		6.259	950.202		6.265	-6.1503
6.266	-1.49658		6.266	-8.16445		6.266	-6.92565		6.266	949.9		6.272	-6.15824
6.272	-1.50107		6.272	-8.16875		6.273	-6.92959		6.273	949.596		6.278	-6.15832
6.279	-1.50435		6.279	-8.17407		6.279	-6.93223		6.279	949.291		6.285	-6.16242
6.286	-1.50542		6.286	-8.18027		6.286	-6.93739		6.286	948.978		6.292	-6.16592
6.292	-1.50767		6.292	-8.18459		6.293	-6.94555		6.293	948.659		6.298	-6.16749
6.299	-1.51055		6.299	-8.18752		6.299	-6.95257		6.299	948.34		6.305	-6.16964
6.306	-1.51369		6.306	-8.19481		6.306	-6.96183		6.306	948.022		6.312	-6.17014
6.312	-1.51534		6.312	-8.20513		6.313	-6.97377		6.313	947.704		6.318	-6.17177
6.319	-1.51509		6.319	-8.21392		6.319	-6.98156		6.319	947.386		6.325	-6.17095
6.326	-1.5154		6.326	-8.22107		6.326	-6.98585		6.326	947.061		6.331	-6.17052
6.332	-1.51737		6.332	-8.23204		6.333	-6.98989		6.332	946.738		6.338	-6.171
6.339	-1.52013		6.339	-8.24549		6.339	-6.99326		6.339	946.423		6.345	-6.17406
6.346	-1.52559		6.346	-8.25634		6.346	-6.9962		6.346	946.109		6.351	-6.17863
6.352	-1.53165		6.352	-8.26477		6.353	-7.00212		6.352	945.8		6.358	-6.19384
6.359	-1.54026		6.359	-8.27228		6.359	-7.01304		6.359	945.494		6.365	-6.20589
6.366	-1.54608		6.366	-8.27839		6.366	-7.02435		6.366	945.178		6.371	-6.21006
6.372	-1.54917		6.372	-8.28168		6.373	-7.03232		6.372	944.856		6.378	-6.21312
6.379	-1.55167		6.379	-8.28425		6.379	-7.03732		6.379	944.531		6.385	-6.21641
6.385	-1.54977		6.386	-8.29036		6.386	-7.04347		6.386	944.2		6.391	-6.21995
6.392	-1.55424		6.392	-8.29701		6.393	-7.04722		6.392	943.869		6.398	-6.22324
6.399	-1.56344		6.399	-8.29567		6.399	-7.05142		6.399	943.534		6.405	-6.23123
6.405	-1.56958		6.406	-8.294		6.406	-7.05711		6.406	943.191		6.411	-6.24046
6.412	-1.57432		6.412	-8.29688		6.413	-7.06282		6.412	942.843		6.418	-6.2473
6.419	-1.58012		6.419	-8.29843		6.419	-7.06978		6.419	942.488		6.425	-6.2531
6.425	-1.58595		6.426	-8.2988		6.426	-7.07926		6.426	942.143		6.431	-6.25724
6.432	-1.58533		6.432	-8.30033		6.433	-7.08605		6.432	941.805		6.438	-6.25608
6.439	-1.58184		6.439	-8.30139		6.439	-7.08758		6.439	941.455		6.445	-6.25277
6.445	-1.57998		6.446	-8.30186		6.446	-7.08878		6.446	941.098		6.451	-6.25231
6.452	-1.58321		6.452	-8.30237		6.453	-7.08936		6.452	940.749		6.458	-6.259
6.459	-1.58933		6.459	-8.30418		6.459	-7.09231		6.459	940.402		6.465	-6.26828
6.465	-1.5986		6.466	-8.30854		6.466	-7.10123		6.466	940.055		6.471	-6.27547
6.472	-1.6048		6.472	-8.30963		6.473	-7.11323		6.472	939.707		6.478	-6.28177
6.479	-1.60519		6.479	-8.31045		6.479	-7.1256		6.479	939.356		6.485	-6.28527
6.485	-1.60967		6.486	-8.31437		6.486	-7.1321		6.486	939.001		6.491	-6.28975
6.492	-1.62083		6.492	-8.31815		6.493	-7.13803		6.492	938.646		6.498	-6.29158
6.499	-1.63149		6.499	-8.32021		6.499	-7.1448		6.499	938.293		6.505	-6.28996
6.505	-1.6336		6.505	-8.32261		6.506	-7.1505		6.506	937.939		6.511	-6.29069
6.512	-1.63563		6.512	-8.32723		6.513	-7.15625		6.512	937.577		6.518	-6.29707
6.519	-1.64448		6.519	-8.3365		6.519	-7.16417		6.519	937.206		6.525	-6.30387
6.525	-1.65104		6.525	-8.34695		6.526	-7.1712		6.526	936.827		6.531	-6.30589
6.532	-1.65463		6.532	-8.3528		6.532	-7.1746		6.532	936.446		6.538	-6.30667
6.539	-1.65959		6.539	-8.35373		6.539	-7.17806		6.539	936.069		6.545	-6.30643
6.545	-1.66474		6.545	-8.35358		6.546	-7.18085		6.546	935.703		6.551	-6.31004
6.552	-1.66649		6.552	-8.35428		6.552	-7.1811		6.552	935.339		6.558	-6.31476
6.559	-1.66824		6.559	-8.35739		6.559	-7.17807		6.559	934.968		6.565	-6.31656
6.565	-1.67209		6.565	-8.36179		6.566	-7.17492		6.566	934.586		6.571	-6.31556
6.572	-1.67232		6.572	-8.3673		6.572	-7.17893		6.572	934.2		6.578	-6.3121
6.579	-1.6687		6.579	-8.37052		6.579	-7.18475		6.579	933.816		6.584	-6.3202
6.585	-1.66802		6.585	-8.37399		6.586	-7.19138		6.585	933.437		6.591	-6.33211
6.592	-1.67483		6.592	-8.3818		6.592	-7.20061		6.592	933.061		6.598	-6.33739
6.599	-1.68011		6.599	-8.3869		6.599	-7.20572		6.599	932.688		6.604	-6.33867
6.605	-1.67947		6.605	-8.38482		6.606	-7.20486		6.605	932.322		6.611	-6.34047
6.612	-1.68123		6.612	-8.38048		6.612	-7.21067		6.612	931.959		6.618	-6.34728
6.618	-1.6836		6.619	-8.38432		6.619	-7.22042		6.619	931.588		6.624	-6.34967
6.625	-1.68665		6.625	-8.39449		6.626	-7.23237		6.625	931.219		6.631	-6.34763
6.632	-1.6912		6.632	-8.40356		6.632	-7.24533		6.632	930.854		6.638	-6.35159
6.638	-1.69267		6.639	-8.41015		6.639	-7.25583		6.639	930.494		6.644	-6.35616
6.645	-1.69278		6.645	-8.41581		6.646	-7.2677		6.645	930.14		6.651	-6.3621
6.652	-1.69298		6.652	-8.42058		6.652	-7.27655		6.652	929.79		6.658	-6.37211
6.658	-1.6944		6.659	-8.42594		6.659	-7.28085		6.659	929.442		6.664	-6.38276
6.665	-1.69762		6.665	-8.43071		6.666	-7.28312		6.665	929.093		6.671	-6.3887
6.672	-1.69778		6.672	-8.43319		6.672	-7.28359		6.672	928.753		6.678	-6.3937
6.678	-1.69773		6.679	-8.43531		6.679	-7.28356		6.679	928.419		6.684	-6.39736
6.685	-1.70184		6.685	-8.4406		6.686	-7.28608		6.685	928.072		6.691	-6.39964
6.692	-1.70809		6.692	-8.45029		6.692	-7.28928		6.692	927.718		6.698	-6.40337
6.698	-1.71566		6.699	-8.45879		6.699	-7.28785		6.699	927.365		6.704	-6.40773
6.705	-1.7196		6.705	-8.46258		6.706	-7.28489		6.705	927.009		6.711	-6.41394
6.712	-1.72093		6.712	-8.46563		6.712	-7.28338		6.712	926.649		6.718	-6.41096
6.718	-1.72418		6.719	-8.4702		6.719	-7.28174		6.719	926.293		6.724	-6.40991
6.725	-1.72769		6.725	-8.47474		6.726	-7.28418		6.725	925.938		6.731	-6.40998
6.732	-1.72939		6.732	-8.47992		6.732	-7.29129		6.732	925.578		6.738	-6.41092
6.738	-1.73448		6.739	-8.48568		6.739	-7.29801		6.739	925.21		6.744	-6.41102
6.745	-1.74317		6.745	-8.49162		6.746	-7.30141		6.745	924.844		6.751	-6.41104
6.752	-1.75028		6.752	-8.49987		6.752	-7.30949		6.752	924.485		6.758	-6.40953
6.758	-1.75782		6.758	-8.50523		6.759	-7.31825		6.759	924.124		6.764	-6.40667
6.765	-1.76685		6.765	-8.50747		6.765	-7.32952		6.765	923.764		6.771	-6.41044
6.772	-1.77768		6.772	-8.50856		6.772	-7.34292		6.772	923.404		6.778	-6.41905
6.778	-1.78717		6.778	-8.50838		6.779	-7.35337		6.779	923.038		6.784	-6.42747
6.785	-1.79305		6.785	-8.51097		6.785	-7.36366		6.785	922.677		6.791	-6.43369
6.792	-1.79888		6.792	-8.51597		6.792	-7.3757		6.792	922.322		6.798	-6.43842
6.798	-1.80424		6.798	-8.51978		6.799	-7.38595		6.799	921.962		6.804	-6.43975
6.805	-1.80996		6.805	-8.52191		6.805	-7.39548		6.805	921.597		6.811	-6.44289
6.812	-1.81931		6.812	-8.5259		6.812	-7.39809		6.812	921.236		6.818	-6.44952
6.818	-1.82778		6.818	-8.53237		6.819	-7.40219		6.819	920.875		6.824	-6.45241
6.825	-1.8328		6.825	-8.53925		6.825	-7.41314		6.825	920.511		6.831	-6.45028
6.832	-1.83796		6.832	-8.54466		6.832	-7.42159		6.832	920.134		6.837	-6.44874
6.838	-1.84502		6.838	-8.54658		6.839	-7.42469		6.838	919.759		6.844	-6.45289
6.845	-1.84932		6.845	-8.54662		6.845	-7.42663		6.845	919.389		6.851	-6.45939
6.852	-1.84749		6.852	-8.54937		6.852	-7.42966		6.852	919.013		6.857	-6.4648
6.858	-1.84522		6.858	-8.55713		6.859	-7.43389		6.858	918.633		6.864	-6.46978
6.865	-1.84458		6.865	-8.56519		6.865	-7.43824		6.865	918.253		6.871	-6.47304
6.871	-1.84012		6.872	-8.56876		6.872	-7.44135		6.872	917.869		6.877	-6.47854
6.878	-1.83792		6.878	-8.57584		6.879	-7.43952		6.878	917.485		6.884	-6.48697
6.885	-1.84474		6.885	-8.58602		6.885	-7.43987		6.885	917.101		6.891	-6.49663
6.891	-1.8538		6.892	-8.59313		6.892	-7.44233		6.892	916.721		6.897	-6.50318
6.898	-1.86099		6.898	-8.59569		6.899	-7.44619		6.898	916.339		6.904	-6.50711
6.905	-1.86839		6.905	-8.5934		6.905	-7.44789		6.905	915.958		6.911	-6.51242
6.911	-1.87536		6.912	-8.59131		6.912	-7.44893		6.912	915.587		6.917	-6.52019
6.918	-1.88033		6.918	-8.59437		6.919	-7.45168		6.918	915.216		6.924	-6.52778
6.925	-1.88582		6.925	-8.60158		6.925	-7.45646		6.925	914.842		6.931	-6.53044
6.931	-1.89451		6.932	-8.60933		6.932	-7.46343		6.932	914.473		6.937	-6.53152
6.938	-1.90381		6.938	-8.61454		6.939	-7.469		6.938	914.108		6.944	-6.53098
6.945	-1.90667		6.945	-8.61667		6.945	-7.47456		6.945	913.747		6.951	-6.52966
6.951	-1.90828		6.952	-8.62237		6.952	-7.48313		6.952	913.391		6.957	-6.52799
6.958	-1.91505		6.958	-8.6254		6.959	-7.49198		6.958	913.045		6.964	-6.53191
6.965	-1.92059		6.965	-8.62286		6.965	-7.50308		6.965	912.706		6.971	-6.53625
6.971	-1.91958		6.972	-8.62152		6.972	-7.51108		6.972	912.363		6.977	-6.53867
6.978	-1.91643		6.978	-8.62045		6.979	-7.52009		6.978	912.018		6.984	-6.54274
6.985	-1.91295		6.985	-8.62475		6.985	-7.5285		6.985	911.679		6.991	-6.54685
6.991	-1.91162		6.991	-8.63198		6.992	-7.53362		6.992	911.339		6.997	-6.55191
6.998	-1.91437		6.998	-8.63481		6.999	-7.53975		6.998	911.006		7.004	-6.54725
7.005	-1.91527		7.005	-8.63839		7.005	-7.54577		7.005	910.686		7.011	-6.54261
7.011	-1.91368		7.011	-8.64301		7.012	-7.54981		7.012	910.37		7.017	-6.54594
7.018	-1.91321		7.018	-8.64263		7.018	-7.55324		7.018	910.051		7.024	-6.54759
7.025	-1.91691		7.025	-8.64099		7.025	-7.55619		7.025	909.734		7.031	-6.54855
7.031	-1.92358		7.031	-8.64097		7.032	-7.55391		7.032	909.422		7.037	-6.55504
7.038	-1.93375		7.038	-8.64487		7.038	-7.55211		7.038	909.107		7.044	-6.56166
7.045	-1.94167		7.045	-8.65298		7.045	-7.55476		7.045	908.79		7.051	-6.56377
7.051	-1.94334		7.051	-8.65782		7.052	-7.55547		7.052	908.473		7.057	-6.56312
7.058	-1.94551		7.058	-8.6587		7.058	-7.55722		7.058	908.156		7.064	-6.55992
7.065	-1.95269		7.065	-8.6583		7.065	-7.55746		7.065	907.835		7.071	-6.56103
7.071	-1.96034		7.071	-8.65616		7.072	-7.5606		7.071	907.519		7.077	-6.56344
7.078	-1.96283		7.078	-8.65773		7.078	-7.5686		7.078	907.212		7.084	-6.56939
7.085	-1.96655		7.085	-8.66233		7.085	-7.57326		7.085	906.897		7.09	-6.58095
7.091	-1.97179		7.091	-8.66337		7.092	-7.58217		7.091	906.579		7.097	-6.59097
7.098	-1.97308		7.098	-8.66317		7.098	-7.59182		7.098	906.259		7.104	-6.59825
7.104	-1.97029		7.105	-8.6622		7.105	-7.59894		7.105	905.942		7.11	-6.60404
7.111	-1.96999		7.111	-8.66305		7.112	-7.60981		7.111	905.627		7.117	-6.60419
7.118	-1.97059		7.118	-8.66606		7.118	-7.62328		7.118	905.315		7.124	-6.60012
7.124	-1.9667		7.125	-8.66911		7.125	-7.62857		7.125	905.005		7.13	-6.59845
7.131	-1.96472		7.131	-8.67152		7.132	-7.63305		7.131	904.687		7.137	-6.60179
7.138	-1.97132		7.138	-8.67498		7.138	-7.63749		7.138	904.361		7.144	-6.60953
7.144	-1.97576		7.145	-8.67859		7.145	-7.641		7.145	904.037		7.15	-6.61499
7.151	-1.97547		7.151	-8.68321		7.152	-7.6441		7.151	903.72		7.157	-6.61899
7.158	-1.97787		7.158	-8.68817		7.158	-7.64627		7.158	903.409		7.164	-6.62477
7.164	-1.98052		7.165	-8.69228		7.165	-7.64703		7.165	903.1		7.17	-6.62862
7.171	-1.97896		7.171	-8.69583		7.172	-7.64841		7.171	902.787		7.177	-6.62887
7.178	-1.97757		7.178	-8.70022		7.178	-7.64889		7.178	902.461		7.184	-6.62601
7.184	-1.98113		7.185	-8.70822		7.185	-7.65151		7.185	902.13		7.19	-6.62404
7.191	-1.98727		7.191	-8.71829		7.192	-7.65577		7.191	901.799		7.197	-6.62393
7.198	-1.99229		7.198	-8.72526		7.198	-7.65753		7.198	901.467		7.204	-6.62724
7.204	-1.99752		7.205	-8.72607		7.205	-7.65958		7.205	901.142		7.21	-6.63275
7.211	-2.00378		7.211	-8.72621		7.212	-7.66675		7.211	900.821		7.217	-6.63837
7.218	-2.00715		7.218	-8.73012		7.218	-7.67655		7.218	900.497		7.224	-6.64023
7.224	-2.00837		7.225	-8.73519		7.225	-7.68524		7.225	900.173		7.23	-6.63947
7.231	-2.01051		7.231	-8.73698		7.232	-7.69483		7.231	899.846		7.237	-6.63972
7.238	-2.0104		7.238	-8.73225		7.238	-7.70302		7.238	899.52		7.244	-6.64118
7.244	-2.00901		7.244	-8.72701		7.245	-7.70734		7.245	899.197		7.25	-6.64085
7.251	-2.01081		7.251	-8.72564		7.252	-7.71383		7.251	898.875		7.257	-6.64177
7.258	-2.0159		7.258	-8.72465		7.258	-7.7177		7.258	898.558		7.264	-6.64662
7.264	-2.01912		7.264	-8.72429		7.265	-7.71946		7.265	898.248		7.27	-6.65175
7.271	-2.01828		7.271	-8.72593		7.271	-7.72095		7.271	897.939		7.277	-6.65861
7.278	-2.02073		7.278	-8.72864		7.278	-7.7236		7.278	897.636		7.284	-6.66536
7.284	-2.02487		7.284	-8.73089		7.285	-7.72945		7.285	897.338		7.29	-6.66735
7.291	-2.02609		7.291	-8.73183		7.291	-7.73417		7.291	897.035		7.297	-6.66449
7.298	-2.02621		7.298	-8.73437		7.298	-7.73043		7.298	896.73		7.304	-6.66021
7.304	-2.0268		7.304	-8.74174		7.305	-7.72875		7.305	896.426		7.31	-6.66271
7.311	-2.02911		7.311	-8.75004		7.311	-7.73014		7.311	896.126		7.317	-6.66846
7.318	-2.03283		7.318	-8.7601		7.318	-7.73126		7.318	895.827		7.324	-6.67246
7.324	-2.03662		7.324	-8.76847		7.325	-7.73436		7.324	895.529		7.33	-6.6737
7.331	-2.04028		7.331	-8.77087		7.331	-7.73655		7.331	895.236		7.337	-6.67488
7.338	-2.04479		7.338	-8.77566		7.338	-7.73942		7.338	894.945		7.343	-6.67811
7.344	-2.05264		7.344	-8.78186		7.345	-7.74556		7.344	894.651		7.35	-6.6814
7.351	-2.06072		7.351	-8.78125		7.351	-7.75431		7.351	894.353		7.357	-6.6813
7.357	-2.06686		7.358	-8.77514		7.358	-7.76074		7.358	894.053		7.363	-6.67771
7.364	-2.07288		7.364	-8.77115		7.365	-7.76834		7.364	893.752		7.37	-6.67699
7.371	-2.07485		7.371	-8.77056		7.371	-7.77388		7.371	893.456		7.377	-6.68132
7.377	-2.07523		7.378	-8.76823		7.378	-7.78123		7.378	893.164		7.383	-6.68899
7.384	-2.07715		7.384	-8.76603		7.385	-7.79168		7.384	892.87		7.39	-6.69471
7.391	-2.08116		7.391	-8.76434		7.391	-7.79624		7.391	892.577		7.397	-6.69602
7.397	-2.08561		7.398	-8.76354		7.398	-7.79868		7.398	892.286		7.403	-6.69723
7.404	-2.08979		7.404	-8.76761		7.405	-7.80463		7.404	891.992		7.41	-6.70012
7.411	-2.09321		7.411	-8.7741		7.411	-7.81001		7.411	891.689		7.417	-6.70399
7.417	-2.09558		7.418	-8.78001		7.418	-7.81744		7.418	891.384		7.423	-6.70666
7.424	-2.09193		7.424	-8.78405		7.425	-7.82519		7.424	891.074		7.43	-6.70659
7.431	-2.0884		7.431	-8.78611		7.431	-7.83047		7.431	890.762		7.437	-6.70732
7.437	-2.08664		7.438	-8.79737		7.438	-7.83365		7.438	890.451		7.443	-6.71087
7.444	-2.08257		7.444	-8.8145		7.445	-7.8377		7.444	890.147		7.45	-6.71505
7.451	-2.08349		7.451	-8.82763		7.451	-7.84171		7.451	889.838		7.457	-6.71749
7.457	-2.08936		7.458	-8.83879		7.458	-7.84791		7.458	889.517		7.463	-6.71768
7.464	-2.09603		7.464	-8.84723		7.465	-7.85117		7.464	889.193		7.47	-6.71699
7.471	-2.09874		7.471	-8.85044		7.471	-7.85383		7.471	888.871		7.477	-6.7211
7.477	-2.0997		7.477	-8.85248		7.478	-7.85999		7.478	888.546		7.483	-6.72623
7.484	-2.10351		7.484	-8.85681		7.485	-7.8648		7.484	888.224		7.49	-6.72614
7.491	-2.10847		7.491	-8.8618		7.491	-7.8741		7.491	887.914		7.497	-6.72413
7.497	-2.11		7.497	-8.86724		7.498	-7.88108		7.498	887.602		7.503	-6.72338
7.504	-2.11362		7.504	-8.8696		7.504	-7.88607		7.504	887.284		7.51	-6.7248
7.511	-2.12029		7.511	-8.87556		7.511	-7.88999		7.511	886.969		7.517	-6.72615
7.517	-2.12853		7.517	-8.88296		7.518	-7.89619		7.518	886.665		7.523	-6.72129
7.524	-2.14021		7.524	-8.88351		7.524	-7.90186		7.524	886.363		7.53	-6.71978
7.531	-2.14654		7.531	-8.8804		7.531	-7.9107		7.531	886.055		7.537	-6.72619
7.537	-2.14984		7.537	-8.88396		7.538	-7.92056		7.538	885.746		7.543	-6.73306
7.544	-2.15366		7.544	-8.89093		7.544	-7.9238		7.544	885.43		7.55	-6.74051
7.551	-2.157		7.551	-8.89668		7.551	-7.93105		7.551	885.114		7.557	-6.74626
7.557	-2.15959		7.557	-8.90341		7.558	-7.93869		7.557	884.799		7.563	-6.74799
7.564	-2.15982		7.564	-8.90702		7.564	-7.94237		7.564	884.487		7.57	-6.75122
7.571	-2.15822		7.571	-8.90579		7.571	-7.94356		7.571	884.167		7.577	-6.75617
7.577	-2.15932		7.577	-8.90478		7.578	-7.94556		7.577	883.839		7.583	-6.76034
7.584	-2.16465		7.584	-8.90533		7.584	-7.95025		7.584	883.508		7.59	-6.76454
7.59	-2.17105		7.591	-8.90791		7.591	-7.95683		7.591	883.178		7.596	-6.76791
7.597	-2.17789		7.597	-8.91201		7.598	-7.9639		7.597	882.846		7.603	-6.77657
7.604	-2.17938		7.604	-8.91806		7.604	-7.96726		7.604	882.52		7.61	-6.78869
7.61	-2.18142		7.611	-8.92184		7.611	-7.9703		7.611	882.2		7.616	-6.79577
7.617	-2.18556		7.617	-8.9237		7.618	-7.9702		7.617	881.885		7.623	-6.79963
7.624	-2.19189		7.624	-8.92317		7.624	-7.97133		7.624	881.581		7.63	-6.80342
7.63	-2.19691		7.631	-8.92544		7.631	-7.97535		7.631	881.281		7.636	-6.80586
7.637	-2.20307		7.637	-8.92778		7.638	-7.97521		7.637	880.98		7.643	-6.80832
7.644	-2.20824		7.644	-8.92814		7.644	-7.98331		7.644	880.685		7.65	-6.81147
7.65	-2.21127		7.651	-8.93543		7.651	-7.99228		7.651	880.4		7.656	-6.81665
7.657	-2.21182		7.657	-8.94057		7.658	-7.99685		7.657	880.121		7.663	-6.82612
7.664	-2.21213		7.664	-8.94248		7.664	-7.99814		7.664	879.844		7.67	-6.83378
7.67	-2.21091		7.671	-8.94417		7.671	-7.99801		7.671	879.561		7.676	-6.83746
7.677	-2.21187		7.677	-8.94732		7.678	-7.99772		7.677	879.288		7.683	-6.83941
7.684	-2.21538		7.684	-8.95136		7.684	-8.00004		7.684	879.017		7.69	-6.84151
7.69	-2.21554		7.691	-8.95583		7.691	-8.0018		7.691	878.743		7.696	-6.84327
7.697	-2.21488		7.697	-8.96143		7.698	-8.00306		7.697	878.463		7.703	-6.84292
7.704	-2.2137		7.704	-8.96912		7.704	-8.00838		7.704	878.173		7.71	-6.84221
7.71	-2.21059		7.711	-8.97563		7.711	-8.01416		7.711	877.876		7.716	-6.84067
7.717	-2.20953		7.717	-8.97726		7.718	-8.02317		7.717	877.579		7.723	-6.83748
7.724	-2.2082		7.724	-8.97884		7.724	-8.02895		7.724	877.276		7.73	-6.83502
7.73	-2.20947		7.73	-8.98009		7.731	-8.03303		7.731	876.971		7.736	-6.83632
7.737	-2.21693		7.737	-8.98377		7.738	-8.03468		7.737	876.657		7.743	-6.83716
7.744	-2.22291		7.744	-8.98902		7.744	-8.04317		7.744	876.329		7.75	-6.83781
7.75	-2.22394		7.75	-8.99573		7.751	-8.05197		7.751	876.002		7.756	-6.84497
7.757	-2.22467		7.757	-8.99924		7.757	-8.06202		7.757	875.667		7.763	-6.85402
7.764	-2.22491		7.764	-8.99964		7.764	-8.07317		7.764	875.316		7.77	-6.85924
7.77	-2.22299		7.77	-8.99946		7.771	-8.08115		7.771	874.968		7.776	-6.86072
7.777	-2.22225		7.777	-8.99723		7.777	-8.08589		7.777	874.63		7.783	-6.8616
7.784	-2.22146		7.784	-8.99649		7.784	-8.09165		7.784	874.296		7.79	-6.86242
7.79	-2.22018		7.79	-8.99463		7.791	-8.09417		7.791	873.96		7.796	-6.86386
7.797	-2.22237		7.797	-8.99337		7.797	-8.1004		7.797	873.624		7.803	-6.86923
7.804	-2.22492		7.804	-8.99808		7.804	-8.10144		7.804	873.293		7.81	-6.86971
7.81	-2.22403		7.81	-9.00496		7.811	-8.10066		7.81	872.979		7.816	-6.86461
7.817	-2.22531		7.817	-9.00641		7.817	-8.1077		7.817	872.672		7.823	-6.86172
7.824	-2.22486		7.824	-9.00537		7.824	-8.1156		7.824	872.372		7.83	-6.86115
7.83	-2.22798		7.83	-9.00565		7.831	-8.11937		7.83	872.073		7.836	-6.86208
7.837	-2.23104		7.837	-9.01021		7.837	-8.12299		7.837	871.777		7.843	-6.86175
7.843	-2.22946		7.844	-9.01743		7.844	-8.12074		7.844	871.488		7.849	-6.86101
7.85	-2.22862		7.85	-9.0193		7.851	-8.11841		7.85	871.208		7.856	-6.85906
7.857	-2.23145		7.857	-9.02345		7.857	-8.11775		7.857	870.929		7.863	-6.85654
7.863	-2.23683		7.864	-9.02564		7.864	-8.12066		7.864	870.646		7.869	-6.8535
7.87	-2.24507		7.87	-9.02344		7.871	-8.12545		7.87	870.363		7.876	-6.85095
7.877	-2.25408		7.877	-9.02224		7.877	-8.12966		7.877	870.077		7.883	-6.85054
7.883	-2.26095		7.884	-9.02457		7.884	-8.13158		7.884	869.79		7.889	-6.85171
7.89	-2.27157		7.89	-9.02588		7.891	-8.13546		7.89	869.506		7.896	-6.85702
7.897	-2.28165		7.897	-9.0292		7.897	-8.13341		7.897	869.22		7.903	-6.86085
7.903	-2.28698		7.904	-9.03711		7.904	-8.13203		7.904	868.932		7.909	-6.86053
7.91	-2.29446		7.91	-9.04646		7.911	-8.13381		7.91	868.645		7.916	-6.86057
7.917	-2.304		7.917	-9.05423		7.917	-8.13739		7.917	868.359		7.923	-6.85733
7.923	-2.31086		7.924	-9.05617		7.924	-8.14351		7.924	868.072		7.929	-6.85188
7.93	-2.31683		7.93	-9.05735		7.931	-8.15116		7.93	867.793		7.936	-6.84779
7.937	-2.3249		7.937	-9.05781		7.937	-8.16004		7.937	867.518		7.943	-6.84966
7.943	-2.33453		7.944	-9.059		7.944	-8.16668		7.944	867.246		7.949	-6.85499
7.95	-2.34158		7.95	-9.06471		7.951	-8.17156		7.95	866.973		7.956	-6.85785
7.957	-2.34326		7.957	-9.07123		7.957	-8.17201		7.957	866.703		7.963	-6.86082
7.963	-2.34325		7.963	-9.07249		7.964	-8.17446		7.964	866.433		7.969	-6.86711
7.97	-2.34372		7.97	-9.07273		7.971	-8.18048		7.97	866.171		7.976	-6.87244
7.977	-2.34894		7.977	-9.07471		7.977	-8.18758		7.977	865.914		7.983	-6.87824
7.983	-2.35321		7.983	-9.07665		7.984	-8.19037		7.984	865.654		7.989	-6.88404
7.99	-2.35835		7.99	-9.07555		7.991	-8.19297		7.99	865.392		7.996	-6.88496
7.997	-2.35942		7.997	-9.07419		7.997	-8.19667		7.997	865.133		8.003	-6.88232
8.003	-2.36065		8.003	-9.07394		8.004	-8.20153		8.004	864.877		8.009	-6.87788
8.01	-2.36378		8.01	-9.07239		8.01	-8.20361		8.01	864.624		8.016	-6.87563
8.017	-2.36574		8.017	-9.07231		8.017	-8.20626		8.017	864.369		8.023	-6.87709
8.023	-2.36571		8.023	-9.0765		8.024	-8.21029		8.024	864.112		8.029	-6.87846
8.03	-2.36412		8.03	-9.08181		8.03	-8.2139		8.03	863.85		8.036	-6.88239
8.037	-2.36467		8.037	-9.08375		8.037	-8.21739		8.037	863.583		8.043	-6.88934
8.043	-2.36641		8.043	-9.08572		8.044	-8.22604		8.044	863.322		8.049	-6.89477
8.05	-2.36562		8.05	-9.08965		8.05	-8.23186		8.05	863.073		8.056	-6.89901
8.057	-2.35886		8.057	-9.09329		8.057	-8.23992		8.057	862.819		8.063	-6.90241
8.063	-2.35189		8.063	-9.09599		8.064	-8.24794		8.063	862.563		8.069	-6.90213
8.07	-2.34922		8.07	-9.10016		8.07	-8.2516		8.07	862.308		8.076	-6.90136
8.076	-2.34651		8.077	-9.10506		8.077	-8.2512		8.077	862.049		8.082	-6.90826
8.083	-2.34551		8.083	-9.10416		8.084	-8.25011		8.083	861.788		8.089	-6.91913
8.09	-2.34596		8.09	-9.10171		8.09	-8.25363		8.09	861.537		8.096	-6.92815
8.096	-2.34909		8.097	-9.10197		8.097	-8.25944		8.097	861.293		8.102	-6.93467
8.103	-2.35311		8.103	-9.10538		8.104	-8.26399		8.103	861.044		8.109	-6.93704
8.11	-2.35599		8.11	-9.10849		8.11	-8.27063		8.11	860.79		8.116	-6.93588
8.116	-2.35874		8.117	-9.11348		8.117	-8.27634		8.117	860.531		8.122	-6.93295
8.123	-2.36536		8.123	-9.12008		8.124	-8.28017		8.123	860.271		8.129	-6.92825
8.13	-2.37675		8.13	-9.12748		8.13	-8.28101		8.13	860.007		8.136	-6.92163
8.136	-2.38933		8.137	-9.13531		8.137	-8.27817		8.137	859.742		8.142	-6.91717
8.143	-2.40276		8.143	-9.14349		8.144	-8.27769		8.143	859.476		8.149	-6.91951
8.15	-2.41065		8.15	-9.1489		8.15	-8.28416		8.15	859.204		8.156	-6.92486
8.156	-2.41271		8.157	-9.15081		8.157	-8.29019		8.157	858.934		8.162	-6.92169
8.163	-2.4144		8.163	-9.15466		8.164	-8.29679		8.163	858.668		8.169	-6.91265
8.17	-2.41491		8.17	-9.16553		8.17	-8.29988		8.17	858.399		8.176	-6.9082
8.176	-2.41759		8.177	-9.1806		8.177	-8.29916		8.177	858.127		8.182	-6.90643
8.183	-2.42051		8.183	-9.1929		8.184	-8.29672		8.183	857.862		8.189	-6.90542
8.19	-2.42321		8.19	-9.19609		8.19	-8.30098		8.19	857.594		8.196	-6.90676
8.196	-2.42576		8.197	-9.19533		8.197	-8.29906		8.197	857.319		8.202	-6.91083
8.203	-2.42551		8.203	-9.19427		8.204	-8.29874		8.203	857.05		8.209	-6.90693
8.21	-2.41904		8.21	-9.19778		8.21	-8.30268		8.21	856.784		8.216	-6.89935
8.216	-2.40926		8.216	-9.20246		8.217	-8.30883		8.217	856.514		8.222	-6.90218
8.223	-2.40295		8.223	-9.2043		8.224	-8.31709		8.223	856.239		8.229	-6.90199
8.23	-2.40002		8.23	-9.20324		8.23	-8.32214		8.23	855.962		8.236	-6.89779
8.236	-2.40562		8.236	-9.2034		8.237	-8.3277		8.237	855.683		8.242	-6.89887
8.243	-2.41348		8.243	-9.20542		8.243	-8.33682		8.243	855.398		8.249	-6.90765
8.25	-2.42144		8.25	-9.20543		8.25	-8.33901		8.25	855.106		8.256	-6.91418
8.256	-2.43258		8.256	-9.20633		8.257	-8.33911		8.257	854.819		8.262	-6.91839
8.263	-2.43665		8.263	-9.20362		8.263	-8.3474		8.263	854.516		8.269	-6.92275
8.27	-2.43482		8.27	-9.20224		8.27	-8.3523		8.27	854.204		8.276	-6.92827
8.276	-2.43213		8.276	-9.20344		8.277	-8.35183		8.277	853.892		8.282	-6.93476
8.283	-2.43244		8.283	-9.20853		8.283	-8.36086		8.283	853.572		8.289	-6.94213
8.29	-2.4372		8.29	-9.21354		8.29	-8.3681		8.29	853.249		8.296	-6.95318
8.296	-2.44767		8.296	-9.21453		8.297	-8.37153		8.296	852.926		8.302	-6.96014
8.303	-2.45716		8.303	-9.21462		8.303	-8.38002		8.303	852.604		8.309	-6.96278
8.31	-2.46062		8.31	-9.21627		8.31	-8.38113		8.31	852.278		8.316	-6.96396
8.316	-2.46088		8.316	-9.21858		8.317	-8.38561		8.316	851.943		8.322	-6.96583
8.323	-2.45955		8.323	-9.22238		8.323	-8.38823		8.323	851.608		8.329	-6.96593
8.329	-2.46379		8.33	-9.22944		8.33	-8.393		8.33	851.274		8.335	-6.96775
8.336	-2.46817		8.336	-9.2335		8.337	-8.40138		8.336	850.942		8.342	-6.96756
8.343	-2.46815		8.343	-9.23344		8.343	-8.40635		8.343	850.608		8.349	-6.96872
8.349	-2.47455		8.35	-9.23909		8.35	-8.41196		8.35	850.274		8.355	-6.97323
8.356	-2.48299		8.356	-9.24705		8.357	-8.41577		8.356	849.936		8.362	-6.97455
8.363	-2.48935		8.363	-9.25762		8.363	-8.41962		8.363	849.6		8.369	-6.97218
8.369	-2.49389		8.37	-9.26119		8.37	-8.41654		8.37	849.258		8.375	-6.97393
8.376	-2.49482		8.376	-9.26204		8.377	-8.42277		8.376	848.91		8.382	-6.97746
8.383	-2.49598		8.383	-9.26478		8.383	-8.41945		8.383	848.553		8.389	-6.98032
8.389	-2.50264		8.39	-9.2712		8.39	-8.4178		8.39	848.194		8.395	-6.98479
8.396	-2.50573		8.396	-9.27914		8.397	-8.42322		8.396	847.844		8.402	-6.99369
8.403	-2.51276		8.403	-9.28225		8.403	-8.4246		8.403	847.484		8.409	-6.99856
8.409	-2.52027		8.41	-9.2799		8.41	-8.42966		8.41	847.111		8.415	-7.0011
8.416	-2.52156		8.416	-9.28057		8.417	-8.43795		8.416	846.734		8.422	-7.00546
8.423	-2.52184		8.423	-9.28496		8.423	-8.44044		8.423	846.363		8.429	-7.00842
8.429	-2.52496		8.43	-9.28721		8.43	-8.44356		8.43	845.991		8.435	-7.00955
8.436	-2.5286		8.436	-9.2876		8.437	-8.44952		8.436	845.613		8.442	-7.00818
8.443	-2.53018		8.443	-9.28408		8.443	-8.46055		8.443	845.223		8.449	-7.00948
8.449	-2.53025		8.45	-9.28444		8.45	-8.46929		8.45	844.825		8.455	-7.01223
8.456	-2.5282		8.456	-9.28449		8.457	-8.46971		8.456	844.432		8.462	-7.01322
8.463	-2.52692		8.463	-9.28447		8.463	-8.4788		8.463	844.043		8.469	-7.01511
8.469	-2.52428		8.469	-9.28216		8.47	-8.48909		8.47	843.665		8.475	-7.01576
8.476	-2.5228		8.476	-9.27925		8.477	-8.49692		8.476	843.269		8.482	-7.01278
8.483	-2.51872		8.483	-9.27618		8.483	-8.50147		8.483	842.864		8.489	-7.00868
8.489	-2.51485		8.489	-9.28056		8.49	-8.50681		8.49	842.447		8.495	-7.00818
8.496	-2.50854		8.496	-9.28537		8.496	-8.50921		8.496	842.035		8.502	-7.00933
8.503	-2.50375		8.503	-9.28587		8.503	-8.51432		8.503	841.631		8.509	-7.01366
8.509	-2.4995		8.509	-9.28636		8.51	-8.5227		8.51	841.227		8.515	-7.02033
8.516	-2.49858		8.516	-9.29155		8.516	-8.52744		8.516	840.809		8.522	-7.0247
8.523	-2.49886		8.523	-9.29959		8.523	-8.52722		8.523	840.388		8.529	-7.0251
8.529	-2.50054		8.529	-9.30307		8.53	-8.53257		8.53	839.955		8.535	-7.02196
8.536	-2.50479		8.536	-9.30296		8.536	-8.54502		8.536	839.524		8.542	-7.02358
8.543	-2.51109		8.543	-9.30597		8.543	-8.5514		8.543	839.101		8.549	-7.02758
8.549	-2.51518		8.549	-9.30984		8.55	-8.55645		8.549	838.674		8.555	-7.03087
8.556	-2.52074		8.556	-9.31123		8.556	-8.56048		8.556	838.246		8.562	-7.0348
8.562	-2.53047		8.563	-9.31492		8.563	-8.56358		8.563	837.822		8.569	-7.03784
8.569	-2.53845		8.569	-9.32193		8.57	-8.56603		8.569	837.392		8.575	-7.03849
8.576	-2.5442		8.576	-9.32836		8.576	-8.56762		8.576	836.954		8.582	-7.04015
8.582	-2.5509		8.583	-9.33682		8.583	-8.57072		8.583	836.502		8.588	-7.03619
8.589	-2.5599		8.589	-9.3444		8.59	-8.57374		8.589	836.053		8.595	-7.03382
8.596	-2.56435		8.596	-9.3498		8.596	-8.5751		8.596	835.611		8.602	-7.03067
8.602	-2.56808		8.603	-9.35314		8.603	-8.57897		8.603	835.158		8.608	-7.03101
8.609	-2.56902		8.609	-9.35375		8.61	-8.58169		8.609	834.71		8.615	-7.03818
8.616	-2.57304		8.616	-9.35755		8.616	-8.58143		8.616	834.276		8.622	-7.04667
8.622	-2.57555		8.623	-9.36524		8.623	-8.58514		8.623	833.832		8.628	-7.05094
8.629	-2.5757		8.629	-9.37316		8.63	-8.59054		8.629	833.39		8.635	-7.05071
8.636	-2.57711		8.636	-9.37927		8.636	-8.59164		8.636	832.947		8.642	-7.04992
8.642	-2.58029		8.643	-9.38554		8.643	-8.59442		8.643	832.503		8.648	-7.05296
8.649	-2.57712		8.649	-9.38877		8.65	-8.60033		8.649	832.051		8.655	-7.05539
8.656	-2.58343		8.656	-9.39007		8.656	-8.60399		8.656	831.605		8.662	-7.05109
8.662	-2.58909		8.663	-9.39174		8.663	-8.60835		8.663	831.176		8.668	-7.0504
8.669	-2.59226		8.669	-9.39122		8.67	-8.61346		8.669	830.748		8.675	-7.04833
8.676	-2.59148		8.676	-9.38995		8.676	-8.61794		8.676	830.313		8.682	-7.04138
8.682	-2.59237		8.683	-9.38623		8.683	-8.62224		8.683	829.881		8.688	-7.04219
8.689	-2.59546		8.689	-9.38619		8.69	-8.62768		8.689	829.447		8.695	-7.04371
8.696	-2.59644		8.696	-9.38757		8.696	-8.63086		8.696	829.012		8.702	-7.0381
8.702	-2.59362		8.702	-9.38677		8.703	-8.63153		8.703	828.583		8.708	-7.03284
8.709	-2.59563		8.709	-9.38557		8.71	-8.63067		8.709	828.157		8.715	-7.03207
8.716	-2.60442		8.716	-9.38557		8.716	-8.6303		8.716	827.727		8.722	-7.03266
8.722	-2.60774		8.722	-9.38724		8.723	-8.63736		8.723	827.292		8.728	-7.03231
8.729	-2.60921		8.729	-9.3897		8.729	-8.63849		8.729	826.849		8.735	-7.03051
8.736	-2.61383		8.736	-9.39135		8.736	-8.63937		8.736	826.406		8.742	-7.03271
8.742	-2.61038		8.742	-9.39293		8.743	-8.63877		8.743	825.962		8.748	-7.03285
8.749	-2.61243		8.749	-9.3933		8.749	-8.63867		8.749	825.522		8.755	-7.03421
8.756	-2.61703		8.756	-9.39755		8.756	-8.63937		8.756	825.074		8.762	-7.04268
8.762	-2.62112		8.762	-9.40477		8.763	-8.6449		8.763	824.615		8.768	-7.04955
8.769	-2.62119		8.769	-9.41009		8.769	-8.64994		8.769	824.15		8.775	-7.04387
8.776	-2.62406		8.776	-9.41538		8.776	-8.65139		8.776	823.689		8.782	-7.04337
8.782	-2.62921		8.782	-9.42201		8.783	-8.65414		8.782	823.226		8.788	-7.04572
8.789	-2.63618		8.789	-9.43212		8.789	-8.65978		8.789	822.758		8.795	-7.04468
8.796	-2.63891		8.796	-9.44004		8.796	-8.66491		8.796	822.283		8.802	-7.04484
8.802	-2.63514		8.802	-9.44348		8.803	-8.6686		8.802	821.804		8.808	-7.04681
8.809	-2.63689		8.809	-9.4404		8.809	-8.67286		8.809	821.331		8.815	-7.04988
8.815	-2.63556		8.816	-9.44221		8.816	-8.67918		8.816	820.865		8.822	-7.05481
8.822	-2.63038		8.822	-9.44438		8.823	-8.68098		8.822	820.419		8.828	-7.06336
8.829	-2.63174		8.829	-9.44516		8.829	-8.68683		8.829	819.971		8.835	-7.06821
8.835	-2.63527		8.836	-9.45086		8.836	-8.69295		8.836	819.504		8.841	-7.06848
8.842	-2.64152		8.842	-9.46111		8.843	-8.69643		8.842	819.046		8.848	-7.06829
8.849	-2.64327		8.849	-9.46032		8.849	-8.69547		8.849	818.592		8.855	-7.07249
8.855	-2.64634		8.856	-9.45829		8.856	-8.69663		8.856	818.145		8.861	-7.07453
8.862	-2.64961		8.862	-9.45684		8.863	-8.69715		8.862	817.701		8.868	-7.07213
8.869	-2.65288		8.869	-9.45539		8.869	-8.69694		8.869	817.255		8.875	-7.07408
8.875	-2.65267		8.876	-9.45191		8.876	-8.69704		8.876	816.799		8.881	-7.07605
8.882	-2.65562		8.882	-9.45709		8.883	-8.69979		8.882	816.349		8.888	-7.07775
8.889	-2.66019		8.889	-9.4671		8.889	-8.70403		8.889	815.891		8.895	-7.07824
8.895	-2.66231		8.896	-9.47602		8.896	-8.71042		8.896	815.437		8.901	-7.07477
8.902	-2.66845		8.902	-9.48227		8.903	-8.71476		8.902	814.983		8.908	-7.07209
8.909	-2.66881		8.909	-9.48805		8.909	-8.72518		8.909	814.519		8.915	-7.06741
8.915	-2.67275		8.916	-9.49261		8.916	-8.72821		8.916	814.063		8.921	-7.06976
8.922	-2.67148		8.922	-9.4915		8.923	-8.72872		8.922	813.607		8.928	-7.07415
8.929	-2.67159		8.929	-9.49643		8.929	-8.73219		8.929	813.14		8.935	-7.07428
8.935	-2.67816		8.936	-9.5074		8.936	-8.73441		8.936	812.685		8.941	-7.07571
8.942	-2.67681		8.942	-9.51813		8.943	-8.73768		8.942	812.232		8.948	-7.07902
8.949	-2.67984		8.949	-9.5244		8.949	-8.73956		8.949	811.776		8.955	-7.08382
8.955	-2.68278		8.955	-9.52929		8.956	-8.74378		8.956	811.319		8.961	-7.08564
8.962	-2.68559		8.962	-9.52826		8.963	-8.7457		8.962	810.867		8.968	-7.08896
8.969	-2.68728		8.969	-9.52605		8.969	-8.74711		8.969	810.419		8.975	-7.09128
8.975	-2.68839		8.975	-9.52194		8.976	-8.74525		8.976	809.981		8.981	-7.09688
8.982	-2.69031		8.982	-9.52067		8.982	-8.74604		8.982	809.535		8.988	-7.09888
8.989	-2.69152		8.989	-9.52286		8.989	-8.74698		8.989	809.104		8.995	-7.10164
8.995	-2.69353		8.995	-9.52616		8.996	-8.74322		8.996	808.675		9.001	-7.10983
9.002	-2.6934		9.002	-9.52837		9.002	-8.74444		9.002	808.241		9.008	-7.11373
9.009	-2.69499		9.009	-9.52675		9.009	-8.74553		9.009	807.811		9.015	-7.11082
9.015	-2.69311		9.015	-9.52052		9.016	-8.74717		9.016	807.397		9.021	-7.10418
9.022	-2.69748		9.022	-9.5174		9.022	-8.74619		9.022	806.983		9.028	-7.10317
9.029	-2.70568		9.029	-9.51874		9.029	-8.75136		9.029	806.565		9.035	-7.10238
9.035	-2.7052		9.035	-9.5215		9.036	-8.75891		9.035	806.152		9.041	-7.09801
9.042	-2.70916		9.042	-9.5203		9.042	-8.76167		9.042	805.744		9.048	-7.09466
9.049	-2.71064		9.049	-9.52198		9.049	-8.76353		9.049	805.331		9.055	-7.09031
9.055	-2.71114		9.055	-9.52478		9.056	-8.76636		9.055	804.921		9.061	-7.08861
9.062	-2.71168		9.062	-9.52964		9.062	-8.76532		9.062	804.518		9.068	-7.08981
9.068	-2.716		9.069	-9.52615		9.069	-8.76805		9.069	804.112		9.075	-7.08774
9.075	-2.71873		9.075	-9.52424		9.076	-8.7755		9.075	803.684		9.081	-7.07881
9.082	-2.71994		9.082	-9.52465		9.082	-8.7848		9.082	803.25		9.088	-7.06966
9.088	-2.72052		9.089	-9.52604		9.089	-8.78877		9.089	802.819		9.094	-7.06484
9.095	-2.72101		9.095	-9.52959		9.096	-8.7946		9.095	802.4		9.101	-7.07026
9.102	-2.72261		9.102	-9.53472		9.102	-8.80172		9.102	801.973		9.108	-7.07209
9.108	-2.72286		9.109	-9.53308		9.109	-8.80955		9.109	801.539		9.114	-7.07134
9.115	-2.72595		9.115	-9.52924		9.116	-8.81833		9.115	801.095		9.121	-7.07221
9.122	-2.72959		9.122	-9.53156		9.122	-8.82842		9.122	800.644		9.128	-7.07246
9.128	-2.72853		9.129	-9.52825		9.129	-8.83937		9.129	800.188		9.134	-7.07061
9.135	-2.73163		9.135	-9.52693		9.136	-8.84474		9.135	799.73		9.141	-7.06987
9.142	-2.73496		9.142	-9.52829		9.142	-8.85059		9.142	799.276		9.148	-7.06773
9.148	-2.73557		9.149	-9.5345		9.149	-8.85827		9.149	798.813		9.154	-7.06398
9.155	-2.73773		9.155	-9.53848		9.156	-8.86196		9.155	798.34		9.161	-7.0665
9.162	-2.74406		9.162	-9.53559		9.162	-8.85878		9.162	797.869		9.168	-7.0725
9.168	-2.75116		9.169	-9.53149		9.169	-8.86208		9.169	797.403		9.174	-7.0749
9.175	-2.75734		9.175	-9.5316		9.176	-8.86404		9.175	796.947		9.181	-7.07907
9.182	-2.76096		9.182	-9.53112		9.182	-8.86837		9.182	796.489		9.188	-7.08051
9.188	-2.76231		9.188	-9.53333		9.189	-8.87363		9.189	796.024		9.194	-7.08355
9.195	-2.76221		9.195	-9.54262		9.196	-8.87679		9.195	795.559		9.201	-7.0878
9.202	-2.76002		9.202	-9.54784		9.202	-8.87465		9.202	795.103		9.208	-7.09215
9.208	-2.75719		9.208	-9.55105		9.209	-8.86792		9.209	794.652		9.214	-7.10022
9.215	-2.75427		9.215	-9.55479		9.216	-8.86742		9.215	794.213		9.221	-7.10674
9.222	-2.75169		9.222	-9.55621		9.222	-8.87166		9.222	793.783		9.228	-7.10724
9.228	-2.75511		9.228	-9.55678		9.229	-8.87509		9.229	793.354		9.234	-7.11196
9.235	-2.75607		9.235	-9.55683		9.235	-8.87341		9.235	792.921		9.241	-7.12058
9.242	-2.75692		9.242	-9.55998		9.242	-8.87995		9.242	792.496		9.248	-7.1253
9.248	-2.75677		9.248	-9.56701		9.249	-8.8839		9.249	792.079		9.254	-7.12786
9.255	-2.75912		9.255	-9.57363		9.255	-8.89123		9.255	791.664		9.261	-7.12908
9.262	-2.76094		9.262	-9.57831		9.262	-8.89844		9.262	791.247		9.268	-7.13135
9.268	-2.76996		9.268	-9.58224		9.269	-8.90518		9.268	790.831		9.274	-7.13434
9.275	-2.77569		9.275	-9.57908		9.275	-8.91212		9.275	790.407		9.281	-7.13891
9.282	-2.77795		9.282	-9.57744		9.282	-8.91491		9.282	789.987		9.288	-7.13385
9.288	-2.78335		9.288	-9.57921		9.289	-8.92222		9.288	789.565		9.294	-7.13397
9.295	-2.7985		9.295	-9.58708		9.295	-8.93074		9.295	789.149		9.301	-7.13762
9.301	-2.81008		9.302	-9.59547		9.302	-8.93792		9.302	788.73		9.308	-7.14175
9.308	-2.81966		9.308	-9.6041		9.309	-8.9418		9.308	788.311		9.314	-7.14255
9.315	-2.82419		9.315	-9.60976		9.315	-8.94649		9.315	787.875		9.321	-7.13763
9.321	-2.82818		9.322	-9.6185		9.322	-8.95082		9.322	787.435		9.328	-7.13386
9.328	-2.82938		9.328	-9.62728		9.329	-8.95718		9.328	786.99		9.334	-7.13384
9.335	-2.83194		9.335	-9.63093		9.335	-8.96111		9.335	786.55		9.341	-7.1335
9.341	-2.83717		9.342	-9.63477		9.342	-8.96137		9.342	786.119		9.347	-7.13349
9.348	-2.83881		9.348	-9.63481		9.349	-8.95977		9.348	785.687		9.354	-7.12897
9.355	-2.83886		9.355	-9.64283		9.355	-8.95387		9.355	785.252		9.361	-7.12476
9.361	-2.84144		9.362	-9.64835		9.362	-8.95751		9.362	784.818		9.367	-7.12599
9.368	-2.84689		9.368	-9.64834		9.369	-8.96044		9.368	784.379		9.374	-7.13457
9.375	-2.84827		9.375	-9.65337		9.375	-8.96037		9.375	783.948		9.381	-7.12881
9.381	-2.8496		9.382	-9.65095		9.382	-8.95821		9.382	783.522		9.387	-7.12849
9.388	-2.8511		9.388	-9.64895		9.389	-8.95727		9.388	783.082		9.394	-7.12968
9.395	-2.85447		9.395	-9.64725		9.395	-8.96512		9.395	782.644		9.401	-7.13093
9.401	-2.86297		9.402	-9.64791		9.402	-8.96999		9.402	782.217		9.407	-7.13678
9.408	-2.87166		9.408	-9.64374		9.409	-8.9721		9.408	781.794		9.414	-7.14134
9.415	-2.87673		9.415	-9.64377		9.415	-8.97988		9.415	781.381		9.421	-7.14091
9.421	-2.87908		9.422	-9.64857		9.422	-8.98698		9.422	780.967		9.427	-7.13839
9.428	-2.88001		9.428	-9.65233		9.429	-8.99115		9.428	780.547		9.434	-7.1397
9.435	-2.88141		9.435	-9.65663		9.435	-8.99772		9.435	780.127		9.441	-7.14343
9.441	-2.88232		9.441	-9.65436		9.442	-9.00211		9.442	779.711		9.447	-7.14501
9.448	-2.88964		9.448	-9.6604		9.449	-9.00039		9.448	779.305		9.454	-7.14347
9.455	-2.8884		9.455	-9.66021		9.455	-9.00322		9.455	778.907		9.461	-7.14497
9.461	-2.88325		9.461	-9.65999		9.462	-9.0078		9.462	778.494		9.467	-7.14437
9.468	-2.87749		9.468	-9.66452		9.468	-9.01434		9.468	778.078		9.474	-7.14172
9.475	-2.87445		9.475	-9.66604		9.475	-9.01609		9.475	777.656		9.481	-7.13992
9.481	-2.87179		9.481	-9.66598		9.482	-9.0187		9.482	777.234		9.487	-7.14459
9.488	-2.86863		9.488	-9.67061		9.488	-9.02166		9.488	776.814		9.494	-7.1415
9.495	-2.86761		9.495	-9.67315		9.495	-9.01582		9.495	776.396		9.501	-7.13823
9.501	-2.86944		9.501	-9.67216		9.502	-9.00753		9.502	775.969		9.507	-7.13409
9.508	-2.86887		9.508	-9.66565		9.508	-9.00609		9.508	775.529		9.514	-7.13752
9.515	-2.87089		9.515	-9.66482		9.515	-9.01017		9.515	775.096		9.521	-7.13885
9.521	-2.8724		9.521	-9.66864		9.522	-9.015		9.521	774.661		9.527	-7.13696
9.528	-2.87214		9.528	-9.67175		9.528	-9.02403		9.528	774.217		9.534	-7.13756
9.535	-2.87145		9.535	-9.67126		9.535	-9.02823		9.535	773.776		9.541	-7.13646
9.541	-2.87188		9.541	-9.67838		9.542	-9.03032		9.541	773.344		9.547	-7.12786
9.548	-2.87513		9.548	-9.68409		9.548	-9.03533		9.548	772.911		9.554	-7.1316
9.554	-2.88345		9.555	-9.68747		9.555	-9.0378		9.555	772.46		9.561	-7.13177
9.561	-2.88868		9.561	-9.69215		9.562	-9.03927		9.561	772.026		9.567	-7.13495
9.568	-2.89192		9.568	-9.69699		9.568	-9.04247		9.568	771.606		9.574	-7.1351
9.574	-2.89713		9.575	-9.69921		9.575	-9.0508		9.575	771.185		9.581	-7.13698
9.581	-2.89591		9.581	-9.70288		9.582	-9.06204		9.581	770.755		9.587	-7.13929
9.588	-2.8947		9.588	-9.7076		9.588	-9.06952		9.588	770.328		9.594	-7.13871
9.594	-2.89971		9.595	-9.71345		9.595	-9.07254		9.595	769.897		9.6	-7.13637
9.601	-2.90018		9.601	-9.71202		9.602	-9.07236		9.601	769.463		9.607	-7.13543
9.608	-2.89808		9.608	-9.71807		9.608	-9.07127		9.608	769.036		9.614	-7.1407
9.614	-2.90085		9.615	-9.72029		9.615	-9.07773		9.615	768.614		9.62	-7.14163
9.621	-2.90236		9.621	-9.72547		9.622	-9.08962		9.621	768.182		9.627	-7.14835
9.628	-2.90415		9.628	-9.72771		9.628	-9.09532		9.628	767.745		9.634	-7.15072
9.634	-2.90602		9.635	-9.73263		9.635	-9.09637		9.635	767.319		9.64	-7.15335
9.641	-2.90174		9.641	-9.73446		9.642	-9.09946		9.641	766.902		9.647	-7.16153
9.648	-2.90432		9.648	-9.73305		9.648	-9.10407		9.648	766.474		9.654	-7.16537
9.654	-2.90757		9.655	-9.73437		9.655	-9.1052		9.655	766.04		9.66	-7.16781
9.661	-2.91007		9.661	-9.73969		9.662	-9.10726		9.661	765.612		9.667	-7.17595
9.668	-2.91811		9.668	-9.74406		9.668	-9.11039		9.668	765.185		9.674	-7.18623
9.674	-2.92803		9.674	-9.74826		9.675	-9.1158		9.675	764.759		9.68	-7.19464
9.681	-2.94159		9.681	-9.75291		9.682	-9.12337		9.681	764.331		9.687	-7.20244
9.688	-2.96156		9.688	-9.74495		9.688	-9.13063		9.688	763.904		9.694	-7.20871
9.694	-2.98037		9.694	-9.74533		9.695	-9.13344		9.695	763.479		9.7	-7.20425
9.701	-3.00083		9.701	-9.7519		9.702	-9.13297		9.701	763.057		9.707	-7.20697
9.708	-3.02302		9.708	-9.7502		9.708	-9.13224		9.708	762.625		9.714	-7.2121
9.714	-3.04182		9.714	-9.74634		9.715	-9.13914		9.715	762.194		9.72	-7.20999
9.721	-3.06132		9.721	-9.74703		9.721	-9.14574		9.721	761.754		9.727	-7.20689
9.728	-3.07042		9.728	-9.75126		9.728	-9.14852		9.728	761.315		9.734	-7.20374
9.734	-3.08116		9.734	-9.76092		9.735	-9.15162		9.735	760.885		9.74	-7.20242
9.741	-3.0932		9.741	-9.76064		9.741	-9.15662		9.741	760.452		9.747	-7.19867
9.748	-3.10344		9.748	-9.76196		9.748	-9.15972		9.748	760.011		9.754	-7.19374
9.754	-3.10463		9.754	-9.76546		9.755	-9.16458		9.755	759.568		9.76	-7.19046
9.761	-3.10498		9.761	-9.76492		9.761	-9.17077		9.761	759.123		9.767	-7.18758
9.768	-3.09897		9.768	-9.77		9.768	-9.17576		9.768	758.692		9.774	-7.18461
9.774	-3.09689		9.774	-9.77661		9.775	-9.17813		9.774	758.255		9.78	-7.18442
9.781	-3.0892		9.781	-9.7789		9.781	-9.18139		9.781	757.822		9.787	-7.18492
9.787	-3.0774		9.788	-9.7822		9.788	-9.18436		9.788	757.385		9.794	-7.17763
9.794	-3.07286		9.794	-9.7919		9.795	-9.18596		9.794	756.943		9.8	-7.17283
9.801	-3.06211		9.801	-9.79827		9.801	-9.18622		9.801	756.503		9.807	-7.17116
9.807	-3.05855		9.808	-9.79688		9.808	-9.18994		9.808	756.074		9.814	-7.16393
9.814	-3.05564		9.814	-9.7878		9.815	-9.19366		9.814	755.637		9.82	-7.15654
9.821	-3.04597		9.821	-9.78972		9.821	-9.19768		9.821	755.193		9.827	-7.15945
9.827	-3.03606		9.828	-9.79044		9.828	-9.20132		9.828	754.742		9.833	-7.15903
9.834	-3.03791		9.834	-9.78568		9.835	-9.20559		9.834	754.296		9.84	-7.15773
9.841	-3.03931		9.841	-9.79		9.841	-9.20678		9.841	753.841		9.847	-7.15467
9.847	-3.04022		9.848	-9.7961		9.848	-9.20568		9.848	753.394		9.853	-7.15261
9.854	-3.03834		9.854	-9.79677		9.855	-9.20633		9.854	752.953		9.86	-7.15278
9.861	-3.03687		9.861	-9.79989		9.861	-9.20859		9.861	752.514		9.867	-7.1571
9.867	-3.04173		9.868	-9.80477		9.868	-9.2076		9.868	752.059		9.873	-7.15942
9.874	-3.03753		9.874	-9.80766		9.875	-9.20577		9.874	751.602		9.88	-7.16319
9.881	-3.04082		9.881	-9.8057		9.881	-9.20598		9.881	751.144		9.887	-7.16676
9.887	-3.0388		9.888	-9.80649		9.888	-9.20704		9.888	750.683		9.893	-7.17298
9.894	-3.03452		9.894	-9.81617		9.895	-9.20715		9.894	750.236		9.9	-7.17906
9.901	-3.03642		9.901	-9.81906		9.901	-9.2075		9.901	749.803		9.907	-7.18041
9.907	-3.04387		9.908	-9.8191		9.908	-9.20791		9.908	749.363		9.913	-7.17791
9.914	-3.04555		9.914	-9.82605		9.915	-9.20825		9.914	748.929		9.92	-7.18264
9.921	-3.04519		9.921	-9.8248		9.921	-9.20688		9.921	748.495		9.927	-7.18965
9.927	-3.04215		9.927	-9.82553		9.928	-9.20916		9.928	748.067		9.933	-7.19617
9.934	-3.04423		9.934	-9.82819		9.935	-9.21353		9.934	747.648		9.94	-7.20024
9.941	-3.04204		9.941	-9.83298		9.941	-9.21506		9.941	747.222		9.947	-7.20055
9.947	-3.03167		9.947	-9.83271		9.948	-9.21762		9.948	746.798		9.953	-7.20036
9.954	-3.02801		9.954	-9.82973		9.955	-9.22487		9.954	746.377		9.96	-7.20221
9.961	-3.02374		9.961	-9.83163		9.961	-9.23313		9.961	745.951		9.967	-7.20511
9.967	-3.01766		9.967	-9.8391		9.968	-9.24049		9.968	745.537		9.973	-7.20906
9.974	-3.02276		9.974	-9.8428		9.974	-9.24702		9.974	745.125		9.98	-7.21509
9.981	-3.02156		9.981	-9.84456		9.981	-9.24942		9.981	744.716		9.987	-7.22011
9.987	-3.01817		9.987	-9.84856		9.988	-9.25207		9.988	744.297		9.993	-7.22461
9.994	-3.01937		9.994	-9.84898		9.994	-9.25364		9.994	743.872		10	-7.22485
10.001	-3.01866		10.001	-9.85205		10.001	-9.25772		10.001	743.434		10.007	-7.2196
10.007	-3.01841		10.007	-9.85148		10.008	-9.26215		10.007	742.995		10.013	-7.21877
10.014	-3.01934		10.014	-9.85502		10.014	-9.26528		10.014	742.558		10.02	-7.21879
10.021	-3.01742		10.021	-9.85011		10.021	-9.27005		10.021	742.124		10.027	-7.24633
10.027	-3.03389		10.027	-9.87909		10.028	-9.32063		10.027	740.657		10.033	-7.25213
10.034	-3.16121		10.034	-9.93455		10.034	-9.37413		10.034	739.277		10.04	-7.259
10.04	-3.20263		10.041	-9.97072		10.041	-9.40954		10.041	738.627		10.047	-7.25046
10.047	-3.2322		10.047	-10.0006		10.048	-9.44023		10.047	738.13		10.053	-7.20202
10.054	-3.25763		10.054	-10.0318		10.054	-9.46809		10.054	737.689		10.06	-7.07509
10.06	-3.27522		10.061	-10.059		10.061	-9.48907		10.061	737.266		10.067	-6.82232
10.067	-3.2891		10.067	-10.087		10.068	-9.49218		10.067	736.833		10.073	-6.4412
10.074	-3.29725		10.074	-10.0981		10.074	-9.48637		10.074	736.402		10.08	-6.02801
10.08	-3.29545		10.081	-10.0945		10.081	-9.4752		10.081	735.972		10.086	-5.60877
10.087	-3.28776		10.087	-10.087		10.088	-9.46614		10.087	735.54		10.093	-5.18132
10.094	-3.27436		10.094	-10.0789		10.094	-9.46137		10.094	735.121		10.1	-4.75154
10.1	-3.25907		10.101	-10.0712		10.101	-9.4496		10.101	734.714		10.106	-4.31249
10.107	-3.23672		10.107	-10.0524		10.108	-9.42183		10.107	734.308		10.113	-3.86067
10.114	-3.21046		10.114	-10.0247		10.114	-9.38997		10.114	733.905		10.12	-3.41434
10.12	-3.18641		10.121	-9.99336		10.121	-9.36141		10.121	733.515		10.126	-2.95884
10.127	-3.16173		10.127	-9.9613		10.128	-9.335		10.127	733.122		10.133	-2.53255
10.134	-3.14038		10.134	-9.92746		10.134	-9.31047		10.134	732.737		10.14	-2.1977
10.14	-3.12638		10.141	-9.89806		10.141	-9.28923		10.141	732.356		10.146	-1.9559
10.147	-3.11055		10.147	-9.86999		10.148	-9.27747		10.147	731.976		10.153	-1.83313
10.154	-3.10159		10.154	-9.85619		10.154	-9.27908		10.154	731.593		10.16	-1.79768
10.16	-3.09661		10.16	-9.85438		10.161	-9.28462		10.161	731.2		10.166	-1.78774
10.167	-3.09175		10.167	-9.85499		10.168	-9.28488		10.167	730.809		10.173	-1.7753
10.174	-3.08728		10.174	-9.86313		10.174	-9.27751		10.174	730.418		10.18	-1.76373
10.18	-3.08151		10.18	-9.86644		10.181	-9.27074		10.181	730.021		10.186	-1.76814
10.187	-3.08648		10.187	-9.86939		10.188	-9.27666		10.187	729.627		10.193	-1.78507
10.194	-3.09215		10.194	-9.87778		10.194	-9.29558		10.194	729.228		10.2	-1.79741
10.2	-3.09846		10.2	-9.88798		10.201	-9.31497		10.201	728.815		10.206	-1.80223
10.207	-3.09956		10.207	-9.89743		10.207	-9.32723		10.207	728.391		10.213	-1.83357
10.214	-3.10043		10.214	-9.91191		10.214	-9.33192		10.214	727.978		10.22	-1.84352
10.22	-3.10104		10.22	-9.92344		10.221	-9.33692		10.221	727.563		10.226	-1.84605
10.227	-3.10243		10.227	-9.93383		10.227	-9.3424		10.227	727.149		10.233	-1.84834
10.234	-3.10692		10.234	-9.94235		10.234	-9.34548		10.234	726.725		10.24	-1.8581
10.24	-3.11616		10.24	-9.94651		10.241	-9.3453		10.241	726.303		10.246	-1.86354
10.247	-3.1256		10.247	-9.95178		10.247	-9.34584		10.247	725.89		10.253	-1.8617
10.254	-3.12646		10.254	-9.95063		10.254	-9.34993		10.254	725.487		10.26	-1.86031
10.26	-3.1316		10.26	-9.94473		10.261	-9.3551		10.26	725.094		10.266	-1.86433
10.267	-3.13534		10.267	-9.93839		10.267	-9.35817		10.267	724.707		10.273	-1.8581
10.273	-3.13456		10.274	-9.9383		10.274	-9.35788		10.274	724.315		10.28	-1.85038
10.28	-3.13498		10.28	-9.94053		10.281	-9.35365		10.28	723.922		10.286	-1.85844
10.287	-3.1364		10.287	-9.94381		10.287	-9.34768		10.287	723.54		10.293	-1.85287
10.293	-3.14163		10.294	-9.9475		10.294	-9.34421		10.294	723.165		10.3	-1.85611
10.3	-3.14249		10.3	-9.94688		10.301	-9.3403		10.3	722.803		10.306	-1.86668
10.307	-3.14544		10.307	-9.94179		10.307	-9.33697		10.307	722.451		10.313	-1.86682
10.313	-3.14892		10.314	-9.9389		10.314	-9.3361		10.314	722.108		10.32	-1.86427
10.32	-3.14709		10.32	-9.93556		10.321	-9.33649		10.32	721.767		10.326	-1.85052
10.327	-3.13815		10.327	-9.93168		10.327	-9.3365		10.327	721.435		10.333	-1.84307
10.333	-3.14331		10.334	-9.92721		10.334	-9.33425		10.334	721.11		10.339	-1.83925
10.34	-3.14779		10.34	-9.9237		10.341	-9.33422		10.34	720.794		10.346	-1.84281
10.347	-3.14451		10.347	-9.92681		10.347	-9.33566		10.347	720.481		10.353	-1.83286
10.353	-3.14036		10.354	-9.92493		10.354	-9.33663		10.354	720.17		10.359	-1.83075
10.36	-3.14186		10.36	-9.92092		10.361	-9.33635		10.36	719.866		10.366	-1.82805
10.367	-3.14653		10.367	-9.91977		10.367	-9.33991		10.367	719.56		10.373	-1.82494
10.373	-3.14912		10.374	-9.91893		10.374	-9.34293		10.374	719.245		10.379	-1.8111
10.38	-3.15006		10.38	-9.91269		10.381	-9.33629		10.38	718.934		10.386	-1.79593
10.387	-3.14889		10.387	-9.9094		10.387	-9.3297		10.387	718.61		10.393	-1.78304
10.393	-3.14824		10.394	-9.90817		10.394	-9.32582		10.394	718.268		10.399	-1.77232
10.4	-3.14898		10.4	-9.90601		10.401	-9.32383		10.4	717.922		10.406	-1.7754
10.407	-3.1531		10.407	-9.90314		10.407	-9.32217		10.407	717.583		10.413	-1.77885
10.413	-3.15596		10.413	-9.90478		10.414	-9.32292		10.414	717.245		10.419	-1.78403
10.42	-3.16125		10.42	-9.9113		10.421	-9.32503		10.42	716.904		10.426	-1.77992
10.427	-3.16582		10.427	-9.91344		10.427	-9.32408		10.427	716.563		10.433	-1.77005
10.433	-3.1684		10.433	-9.91461		10.434	-9.32506		10.434	716.215		10.439	-1.77985
10.44	-3.17007		10.44	-9.92247		10.441	-9.33155		10.44	715.864		10.446	-1.78498
10.447	-3.16872		10.447	-9.93047		10.447	-9.33835		10.447	715.513		10.453	-1.79178
10.453	-3.16704		10.453	-9.9327		10.454	-9.33905		10.454	715.172		10.459	-1.79472
10.46	-3.16255		10.46	-9.93999		10.46	-9.33221		10.46	714.842		10.466	-1.78059
10.467	-3.15536		10.467	-9.94909		10.467	-9.31504		10.467	714.516		10.473	-1.76726
10.473	-3.13898		10.473	-9.94639		10.474	-9.27251		10.474	714.194		10.479	-1.73243
10.48	-3.10889		10.48	-9.92694		10.48	-9.19886		10.48	713.883		10.486	-1.65993
10.487	-3.0683		10.487	-9.89245		10.487	-9.09509		10.487	713.576		10.493	-1.57683
10.493	-3.01737		10.493	-9.84477		10.494	-8.95732		10.493	713.266		10.499	-1.49693
10.5	-2.949		10.5	-9.77492		10.5	-8.77755		10.5	712.957		10.506	-1.4096
10.507	-2.87196		10.507	-9.68641		10.507	-8.55459		10.507	712.654		10.513	-1.32891
10.513	-2.78419		10.513	-9.58356		10.514	-8.29006		10.513	712.342		10.519	-1.23835
10.52	-2.69574		10.52	-9.4697		10.52	-7.98355		10.52	712.033		10.526	-1.12769
10.526	-2.59734		10.527	-9.33744		10.527	-7.64652		10.527	711.726		10.533	-1.01951
10.533	-2.48934		10.533	-9.19197		10.534	-7.29635		10.533	711.428		10.539	-0.89973
10.54	-2.38305		10.54	-9.03912		10.54	-6.9416		10.54	711.136		10.546	-0.79733
10.546	-2.27837		10.547	-8.87846		10.547	-6.59013		10.547	710.848		10.553	-0.69833
10.553	-2.16546		10.553	-8.71545		10.554	-6.25315		10.553	710.563		10.559	-0.61675
10.56	-2.05186		10.56	-8.55192		10.56	-5.94027		10.56	710.284		10.566	-0.56148
10.566	-1.94697		10.567	-8.39646		10.567	-5.65301		10.567	710.01		10.573	-0.52451
10.573	-1.85103		10.573	-8.25167		10.574	-5.39365		10.573	709.741		10.579	-0.47185
10.58	-1.77055		10.58	-8.12105		10.58	-5.16306		10.58	709.482		10.586	-0.43308
10.586	-1.69799		10.587	-7.99981		10.587	-4.96793		10.587	709.227		10.592	-0.39711
10.593	-1.63759		10.593	-7.89581		10.594	-4.81833		10.593	708.979		10.599	-0.36391
10.6	-1.58483		10.6	-7.8062		10.6	-4.71646		10.6	708.739		10.606	-0.34033
10.606	-1.53274		10.607	-7.7224		10.607	-4.64853		10.607	708.499		10.612	-0.32558
10.613	-1.48862		10.613	-7.64922		10.614	-4.60327		10.613	708.255		10.619	-0.30889
10.62	-1.44957		10.62	-7.58806		10.62	-4.57709		10.62	708.014		10.626	-0.30294
10.626	-1.41272		10.627	-7.53643		10.627	-4.56563		10.627	707.768		10.632	-0.29077
10.633	-1.38218		10.633	-7.49133		10.634	-4.56529		10.633	707.516		10.639	-0.279
10.64	-1.35534		10.64	-7.45149		10.64	-4.5719		10.64	707.261		10.646	-0.26353
10.646	-1.34005		10.646	-7.42082		10.647	-4.58807		10.647	707.009		10.652	-0.24762
10.653	-1.32938		10.653	-7.39886		10.654	-4.61333		10.653	706.753		10.659	-0.24046
10.66	-1.31748		10.66	-7.38829		10.66	-4.64598		10.66	706.501		10.666	-0.23928
10.666	-1.30631		10.666	-7.38899		10.667	-4.68722		10.667	706.255		10.672	-0.22992
10.673	-1.29556		10.673	-7.39388		10.674	-4.73062		10.673	706.007		10.679	-0.22628
10.68	-1.28503		10.68	-7.39851		10.68	-4.77241		10.68	705.759		10.686	-0.22285
10.686	-1.27467		10.686	-7.40419		10.687	-4.81742		10.687	705.511		10.692	-0.21788
10.693	-1.26695		10.693	-7.41823		10.693	-4.86434		10.693	705.271		10.699	-0.21504
10.7	-1.26479		10.7	-7.43526		10.7	-4.91011		10.7	705.039		10.706	-0.2103
10.706	-1.26334		10.706	-7.45095		10.707	-4.95272		10.707	704.814		10.712	-0.21068
10.713	-1.2612		10.713	-7.46647		10.713	-4.99288		10.713	704.597		10.719	-0.21763
10.72	-1.26403		10.72	-7.48591		10.72	-5.02851		10.72	704.387		10.726	-0.21916
10.726	-1.26756		10.726	-7.50923		10.727	-5.06108		10.727	704.175		10.732	-0.22272
10.733	-1.26606		10.733	-7.53168		10.733	-5.09031		10.733	703.958		10.739	-0.22319
10.74	-1.26957		10.74	-7.54634		10.74	-5.11806		10.74	703.746		10.746	-0.21856
10.746	-1.27269		10.746	-7.56484		10.747	-5.14447		10.746	703.524		10.752	-0.21667
10.753	-1.28336		10.753	-7.57477		10.753	-5.16667		10.753	703.301		10.759	-0.22693
10.759	-1.29073		10.76	-7.58275		10.76	-5.18793		10.76	703.081		10.766	-0.22203
10.766	-1.29902		10.766	-7.59172		10.767	-5.20948		10.766	702.858		10.772	-0.22405
10.773	-1.30774		10.773	-7.60052		10.773	-5.22792		10.773	702.635		10.779	-0.22543
10.779	-1.31347		10.78	-7.60883		10.78	-5.24412		10.78	702.415		10.786	-0.22639
10.786	-1.31713		10.786	-7.6147		10.787	-5.26058		10.786	702.189		10.792	-0.2301
10.793	-1.32412		10.793	-7.6226		10.793	-5.27938		10.793	701.956		10.799	-0.22336
10.799	-1.32864		10.8	-7.63792		10.8	-5.29997		10.8	701.723		10.806	-0.22352
10.806	-1.33418		10.806	-7.65284		10.807	-5.32271		10.806	701.49		10.812	-0.22757
10.813	-1.34453		10.813	-7.66475		10.813	-5.35043		10.813	701.265		10.819	-0.23382
10.819	-1.3497		10.82	-7.67899		10.82	-5.38035		10.82	701.044		10.826	-0.24442
10.826	-1.35708		10.826	-7.69508		10.827	-5.4084		10.826	700.82		10.832	-0.25468
10.833	-1.36512		10.833	-7.70487		10.833	-5.43833		10.833	700.595		10.839	-0.25723
10.839	-1.37191		10.84	-7.71995		10.84	-5.4729		10.84	700.369		10.845	-0.25337
10.846	-1.38061		10.846	-7.73791		10.847	-5.51038		10.846	700.143		10.852	-0.25977
10.853	-1.38598		10.853	-7.7544		10.853	-5.54698		10.853	699.921		10.859	-0.25845
10.859	-1.39762		10.86	-7.76428		10.86	-5.58604		10.86	699.705		10.865	-0.25809
10.866	-1.41092		10.866	-7.7813		10.867	-5.62709		10.866	699.492		10.872	-0.24577
10.873	-1.42151		10.873	-7.80451		10.873	-5.6636		10.873	699.29		10.879	-0.2376
10.879	-1.42699		10.88	-7.82311		10.88	-5.70217		10.88	699.101		10.885	-0.22953
10.886	-1.43792		10.886	-7.83182		10.887	-5.74482		10.886	698.919		10.892	-0.21601
10.893	-1.44959		10.893	-7.84246		10.893	-5.78865		10.893	698.747		10.899	-0.21071
10.899	-1.45952		10.899	-7.85878		10.9	-5.833		10.9	698.58		10.905	-0.19632
10.906	-1.46958		10.906	-7.87303		10.907	-5.87837		10.906	698.416		10.912	-0.18255
10.913	-1.47724		10.913	-7.88593		10.913	-5.92175		10.913	698.263		10.919	-0.17572
10.919	-1.48501		10.919	-7.90524		10.92	-5.96366		10.92	698.113		10.925	-0.17383
10.926	-1.49115		10.926	-7.92319		10.927	-6.00546		10.926	697.962		10.932	-0.17869
10.933	-1.4988		10.933	-7.93612		10.933	-6.04607		10.933	697.821		10.939	-0.18196
10.939	-1.508		10.939	-7.95431		10.94	-6.08867		10.94	697.686		10.945	-0.19106
10.946	-1.51661		10.946	-7.97141		10.946	-6.13224		10.946	697.549		10.952	-0.19272
10.953	-1.52096		10.953	-7.991		10.953	-6.17772		10.953	697.409		10.959	-0.20024
10.959	-1.53342		10.959	-8.00935		10.96	-6.22171		10.96	697.254		10.965	-0.20545
10.966	-1.54605		10.966	-8.02981		10.966	-6.26256		10.966	697.068		10.972	-0.21385
10.973	-1.55371		10.973	-8.05166		10.973	-6.30127		10.973	696.718		10.979	-0.22153
10.979	-1.56107		10.979	-8.07014		10.98	-6.33945		10.979	695.903		10.985	-0.23851
10.986	-1.56751		10.986	-8.0846		10.986	-6.37526		10.986	694.242		10.992	-0.25213
10.993	-1.57598		10.993	-8.10006		10.993	-6.40977		10.993	691.469		10.999	-0.26964
10.999	-1.58861		10.999	-8.11602		11	-6.44684		10.999	687.62		11.005	-0.28317
11.006	-1.60141		11.006	-8.13079		11.006	-6.48377		11.006	682.847		11.012	-0.29692
11.012	-1.61502		11.013	-8.14934		11.013	-6.52284		11.013	677.086		11.019	-0.31122
11.019	-1.62671		11.019	-8.16737		11.02	-6.56332		11.019	670.36		11.025	-0.32535
11.026	-1.63779		11.026	-8.18526		11.026	-6.60403		11.026	662.592		11.032	-0.34556
11.032	-1.65222		11.033	-8.19921		11.033	-6.64306		11.033	653.798		11.039	-0.36978
11.039	-1.66451		11.039	-8.20971		11.04	-6.6805		11.039	644.063		11.045	-0.39498
11.046	-1.67268		11.046	-8.22098		11.046	-6.71556		11.046	633.413		11.052	-0.42493
11.052	-1.68332		11.053	-8.2334		11.053	-6.74796		11.053	621.833		11.059	-0.45047
11.059	-1.69411		11.059	-8.24606		11.06	-6.77979		11.059	609.691		11.065	-0.47657
11.066	-1.70828		11.066	-8.26051		11.066	-6.81024		11.066	597.345		11.072	-0.49507
11.072	-1.72258		11.073	-8.27798		11.073	-6.8447		11.073	585.039		11.079	-0.51637
11.079	-1.73283		11.079	-8.29152		11.08	-6.87839		11.079	572.982		11.085	-0.53163
11.086	-1.74414		11.086	-8.30642		11.086	-6.90822		11.086	561.194		11.092	-0.55183
11.092	-1.75851		11.093	-8.32238		11.093	-6.93827		11.093	549.771		11.098	-0.56965
11.099	-1.77276		11.099	-8.33738		11.1	-6.96747		11.099	538.672		11.105	-0.57971
11.106	-1.78544		11.106	-8.35299		11.106	-6.99531		11.106	527.867		11.112	-0.58687
11.112	-1.79577		11.113	-8.37004		11.113	-7.01698		11.113	517.368		11.118	-0.60178
11.119	-1.81		11.119	-8.3848		11.12	-7.03503		11.119	507.196		11.125	-0.61267
11.126	-1.82702		11.126	-8.39829		11.126	-7.05578		11.126	497.591		11.132	-0.6137
11.132	-1.8429		11.133	-8.41272		11.133	-7.07978		11.133	488.679		11.138	-0.61393
11.139	-1.8568		11.139	-8.42784		11.14	-7.10775		11.139	480.36		11.145	-0.6141
11.146	-1.87057		11.146	-8.4432		11.146	-7.13741		11.146	472.593		11.152	-0.61559
11.152	-1.88373		11.152	-8.45421		11.153	-7.16348		11.153	465.443		11.158	-0.62368
11.159	-1.89324		11.159	-8.46467		11.16	-7.18164		11.159	458.908		11.165	-0.62135
11.166	-1.90202		11.166	-8.4778		11.166	-7.19672		11.166	453.045		11.172	-0.62288
11.172	-1.906		11.172	-8.48788		11.173	-7.21495		11.173	447.96		11.178	-0.62369
11.179	-1.90879		11.179	-8.49598		11.18	-7.23331		11.179	443.57		11.185	-0.62972
11.186	-1.91488		11.186	-8.50424		11.186	-7.24908		11.186	439.81		11.192	-0.63731
11.192	-1.92468		11.192	-8.50695		11.193	-7.26447		11.193	436.577		11.198	-0.64156
11.199	-1.93158		11.199	-8.51394		11.199	-7.28197		11.199	433.842		11.205	-0.64252
11.206	-1.93069		11.206	-8.52386		11.206	-7.30057		11.206	431.597		11.212	-0.65001
11.212	-1.92614		11.212	-8.53001		11.213	-7.31923		11.213	429.827		11.218	-0.65716
11.219	-1.92647		11.219	-8.53256		11.219	-7.33634		11.219	428.43		11.225	-0.65941
11.226	-1.93247		11.226	-8.53888		11.226	-7.3473		11.226	427.286		11.232	-0.66259
11.232	-1.94018		11.232	-8.55091		11.233	-7.35452		11.232	426.328		11.238	-0.67101
11.239	-1.94986		11.239	-8.56502		11.239	-7.36951		11.239	425.521		11.245	-0.67641
11.245	-1.96318		11.246	-8.57739		11.246	-7.38808		11.246	424.803		11.252	-0.68532
11.252	-1.97605		11.252	-8.58547		11.253	-7.40376		11.252	424.141		11.258	-0.68328
11.259	-1.99083		11.259	-8.59552		11.259	-7.42124		11.259	423.509		11.265	-0.68295
11.265	-2.00295		11.266	-8.60817		11.266	-7.43948		11.266	422.889		11.272	-0.67962
11.272	-2.00977		11.272	-8.62386		11.273	-7.45799		11.272	422.257		11.278	-0.68696
11.279	-2.01446		11.279	-8.63761		11.279	-7.47661		11.279	421.616		11.285	-0.69641
11.285	-2.02661		11.286	-8.65077		11.286	-7.49848		11.286	420.979		11.292	-0.70547
11.292	-2.04756		11.292	-8.66786		11.293	-7.52213		11.292	420.349		11.298	-0.71818
11.299	-2.0663		11.299	-8.69065		11.299	-7.5421		11.299	419.723		11.305	-0.72712
11.305	-2.0829		11.306	-8.70964		11.306	-7.56103		11.306	419.104		11.312	-0.73701
11.312	-2.09495		11.312	-8.72317		11.313	-7.58431		11.312	418.487		11.318	-0.74255
11.319	-2.10288		11.319	-8.73401		11.319	-7.60752		11.319	417.872		11.325	-0.74397
11.325	-2.10808		11.326	-8.74525		11.326	-7.62562		11.326	417.258		11.332	-0.75182
11.332	-2.11128		11.332	-8.75958		11.333	-7.64373		11.332	416.65		11.338	-0.76608
11.339	-2.1144		11.339	-8.77711		11.339	-7.66087		11.339	416.053		11.345	-0.76806
11.345	-2.1184		11.346	-8.78932		11.346	-7.67493		11.346	415.462		11.351	-0.76846
11.352	-2.12414		11.352	-8.79822		11.353	-7.68915		11.352	414.864		11.358	-0.77085
11.359	-2.13037		11.359	-8.80922		11.359	-7.70409		11.359	414.26		11.365	-0.77158
11.365	-2.13929		11.366	-8.81873		11.366	-7.71622		11.366	413.66		11.371	-0.77603
11.372	-2.1443		11.372	-8.82435		11.373	-7.72465		11.372	413.066		11.378	-0.78062
11.379	-2.14743		11.379	-8.82693		11.379	-7.73196		11.379	412.475		11.385	-0.78811
11.385	-2.15194		11.385	-8.83001		11.386	-7.74166		11.386	411.881		11.391	-0.78848
11.392	-2.1552		11.392	-8.83307		11.393	-7.75177		11.392	411.276		11.398	-0.79912
11.399	-2.15941		11.399	-8.8368		11.399	-7.76028		11.399	410.668		11.405	-0.8126
11.405	-2.16474		11.405	-8.84474		11.406	-7.77176		11.406	410.056		11.411	-0.82389
11.412	-2.17118		11.412	-8.85384		11.413	-7.78618		11.412	409.441		11.418	-0.82941
11.419	-2.17776		11.419	-8.86095		11.419	-7.79891		11.419	408.827		11.425	-0.83909
11.425	-2.18247		11.425	-8.86695		11.426	-7.81052		11.426	408.212		11.431	-0.84449
11.432	-2.19175		11.432	-8.87295		11.432	-7.82253		11.432	407.593		11.438	-0.8634
11.439	-2.20377		11.439	-8.87938		11.439	-7.83511		11.439	406.969		11.445	-0.87408
11.445	-2.2148		11.445	-8.88578		11.446	-7.84721		11.446	406.34		11.451	-0.87822
11.452	-2.22007		11.452	-8.89195		11.452	-7.86103		11.452	405.716		11.458	-0.88103
11.459	-2.22739		11.459	-8.90083		11.459	-7.87706		11.459	405.099		11.465	-0.88376
11.465	-2.23517		11.465	-8.91208		11.466	-7.89164		11.466	404.471		11.471	-0.88742
11.472	-2.24311		11.472	-8.92367		11.472	-7.90501		11.472	403.83		11.478	-0.8965
11.479	-2.24502		11.479	-8.93306		11.479	-7.91822		11.479	403.185		11.485	-0.89518
11.485	-2.24585		11.485	-8.94041		11.486	-7.9284		11.485	402.536		11.491	-0.8941
11.492	-2.25228		11.492	-8.9468		11.492	-7.93417		11.492	401.893		11.498	-0.89869
11.498	-2.25876		11.499	-8.94826		11.499	-7.94292		11.499	401.255		11.505	-0.90368
11.505	-2.26538		11.505	-8.95115		11.506	-7.95403		11.505	400.619		11.511	-0.91497
11.512	-2.27052		11.512	-8.95928		11.512	-7.96194		11.512	399.971		11.518	-0.92149
11.518	-2.26904		11.519	-8.96662		11.519	-7.96827		11.519	399.315		11.525	-0.92498
11.525	-2.26735		11.525	-8.97389		11.526	-7.97816		11.525	398.659		11.531	-0.92985
11.532	-2.27151		11.532	-8.97993		11.532	-7.99042		11.532	398.013		11.538	-0.93057
11.538	-2.27702		11.539	-8.98984		11.539	-7.99902		11.539	397.372		11.545	-0.93527
11.545	-2.28487		11.545	-8.99781		11.546	-8.00664		11.545	396.733		11.551	-0.94474
11.552	-2.28876		11.552	-9.00113		11.552	-8.01805		11.552	396.098		11.558	-0.95251
11.558	-2.29047		11.559	-9.00774		11.559	-8.0277		11.559	395.463		11.565	-0.9577
11.565	-2.2995		11.565	-9.01693		11.566	-8.0374		11.565	394.825		11.571	-0.95919
11.572	-2.30674		11.572	-9.02758		11.572	-8.05075		11.572	394.2		11.578	-0.95953
11.578	-2.31149		11.579	-9.037		11.579	-8.06275		11.579	393.58		11.584	-0.9602
11.585	-2.31708		11.585	-9.04675		11.586	-8.07412		11.585	392.963		11.591	-0.95892
11.592	-2.3222		11.592	-9.05247		11.592	-8.08447		11.592	392.339		11.598	-0.96382
11.598	-2.33042		11.599	-9.05723		11.599	-8.09424		11.599	391.708		11.604	-0.96357
11.605	-2.34012		11.605	-9.06545		11.606	-8.10336		11.605	391.075		11.611	-0.95972
11.612	-2.34731		11.612	-9.07705		11.612	-8.11058		11.612	390.451		11.618	-0.96588
11.618	-2.35007		11.619	-9.08701		11.619	-8.11627		11.619	389.829		11.624	-0.96749
11.625	-2.34747		11.625	-9.09025		11.626	-8.12579		11.625	389.202		11.631	-0.96995
11.632	-2.34806		11.632	-9.09425		11.632	-8.13665		11.632	388.567		11.638	-0.97751
11.638	-2.35727		11.638	-9.09972		11.639	-8.14615		11.639	387.922		11.644	-0.98446
11.645	-2.36942		11.645	-9.10544		11.646	-8.15779		11.645	387.276		11.651	-0.99426
11.652	-2.37836		11.652	-9.10959		11.652	-8.16766		11.652	386.629		11.658	-1.01337
11.658	-2.38708		11.658	-9.11262		11.659	-8.17713		11.659	385.983		11.664	-1.02739
11.665	-2.39469		11.665	-9.11952		11.666	-8.18561		11.665	385.346		11.671	-1.04083
11.672	-2.39964		11.672	-9.12539		11.672	-8.1919		11.672	384.703		11.678	-1.0528
11.678	-2.40199		11.678	-9.13023		11.679	-8.20228		11.679	384.055		11.684	-1.05818
11.685	-2.40274		11.685	-9.13595		11.685	-8.21462		11.685	383.4		11.691	-1.06781
11.692	-2.4059		11.692	-9.13718		11.692	-8.22452		11.692	382.745		11.698	-1.07828
11.698	-2.40908		11.698	-9.13784		11.699	-8.23978		11.699	382.092		11.704	-1.08942
11.705	-2.41282		11.705	-9.14253		11.705	-8.25513		11.705	381.436		11.711	-1.09923
11.712	-2.41712		11.712	-9.14723		11.712	-8.26523		11.712	380.777		11.718	-1.10166
11.718	-2.41588		11.718	-9.15131		11.719	-8.2744		11.718	380.121		11.724	-1.1033
11.725	-2.41376		11.725	-9.15647		11.725	-8.28476		11.725	379.455		11.731	-1.11073
11.731	-2.41339		11.732	-9.16017		11.732	-8.29273		11.732	378.777		11.738	-1.11787
11.738	-2.41448		11.738	-9.16336		11.739	-8.29982		11.738	378.099		11.744	-1.1243
11.745	-2.4167		11.745	-9.16796		11.745	-8.30974		11.745	377.43		11.751	-1.12933
11.751	-2.421		11.752	-9.17753		11.752	-8.32332		11.752	376.764		11.758	-1.13223
11.758	-2.42617		11.758	-9.18796		11.759	-8.33498		11.758	376.089		11.764	-1.13739
11.765	-2.43191		11.765	-9.19718		11.765	-8.34498		11.765	375.407		11.771	-1.15133
11.771	-2.43611		11.772	-9.20728		11.772	-8.35569		11.772	374.731		11.778	-1.16089
11.778	-2.43987		11.778	-9.2169		11.779	-8.36244		11.778	374.059		11.784	-1.17218
11.785	-2.44811		11.785	-9.2195		11.785	-8.36459		11.785	373.398		11.791	-1.18443
11.791	-2.45736		11.792	-9.22088		11.792	-8.36719		11.792	372.747		11.798	-1.18972
11.798	-2.46886		11.798	-9.2254		11.799	-8.37316		11.798	372.092		11.804	-1.19549
11.805	-2.48287		11.805	-9.23154		11.805	-8.37556		11.805	371.429		11.811	-1.19878
11.811	-2.49384		11.812	-9.23788		11.812	-8.37659		11.812	370.768		11.818	-1.20024
11.818	-2.50353		11.818	-9.24566		11.819	-8.38598		11.818	370.111		11.824	-1.20312
11.825	-2.51294		11.825	-9.25294		11.825	-8.39667		11.825	369.462		11.831	-1.19767
11.831	-2.51937		11.832	-9.25719		11.832	-8.40257		11.832	368.817		11.837	-1.19397
11.838	-2.52418		11.838	-9.25866		11.839	-8.4094		11.838	368.168		11.844	-1.19752
11.845	-2.52975		11.845	-9.26184		11.845	-8.42184		11.845	367.513		11.851	-1.19905
11.851	-2.54208		11.852	-9.26554		11.852	-8.43604		11.852	366.851		11.857	-1.19928
11.858	-2.55745		11.858	-9.26854		11.859	-8.44931		11.858	366.182		11.864	-1.19897
11.865	-2.56649		11.865	-9.27603		11.865	-8.46281		11.865	365.518		11.871	-1.19167
11.871	-2.57105		11.871	-9.28738		11.872	-8.47281		11.872	364.86		11.877	-1.19121
11.878	-2.5708		11.878	-9.30046		11.879	-8.48141		11.878	364.195		11.884	-1.20539
11.885	-2.56934		11.885	-9.31119		11.885	-8.49045		11.885	363.518		11.891	-1.22357
11.891	-2.56997		11.891	-9.31666		11.892	-8.50278		11.892	362.836		11.897	-1.23046
11.898	-2.56966		11.898	-9.32057		11.899	-8.51284		11.898	362.154		11.904	-1.23105
11.905	-2.56801		11.905	-9.32636		11.905	-8.52012		11.905	361.479		11.911	-1.23412
11.911	-2.56654		11.911	-9.331		11.912	-8.52782		11.912	360.803		11.917	-1.24392
11.918	-2.56579		11.918	-9.3347		11.919	-8.53793		11.918	360.121		11.924	-1.25173
11.925	-2.56893		11.925	-9.33825		11.925	-8.54471		11.925	359.432		11.931	-1.25424
11.931	-2.56913		11.931	-9.33837		11.932	-8.54757		11.932	358.738		11.937	-1.26309
11.938	-2.56827		11.938	-9.33664		11.938	-8.55164		11.938	358.042		11.944	-1.27152
11.945	-2.57029		11.945	-9.33631		11.945	-8.55573		11.945	357.351		11.951	-1.27348
11.951	-2.57134		11.951	-9.34105		11.952	-8.55755		11.952	356.664		11.957	-1.27801
11.958	-2.57451		11.958	-9.34915		11.958	-8.56398		11.958	355.974		11.964	-1.28003
11.965	-2.58261		11.965	-9.35378		11.965	-8.57224		11.965	355.278		11.971	-1.27156
11.971	-2.58965		11.971	-9.35721		11.972	-8.5796		11.971	354.573		11.977	-1.27158
11.978	-2.59519		11.978	-9.36283		11.978	-8.58396		11.978	353.862		11.984	-1.27551
11.984	-2.60216		11.985	-9.36687		11.985	-8.58786		11.985	353.162		11.991	-1.27955
11.991	-2.60654		11.991	-9.37081		11.992	-8.59217		11.991	352.468		11.997	-1.28092
11.998	-2.61153		11.998	-9.37503		11.998	-8.59542		11.998	351.773		12.004	-1.28002
12.004	-2.61787		12.005	-9.37787		12.005	-8.5964		12.005	351.077		12.011	-1.28139
12.011	-2.62371		12.011	-9.3839		12.012	-8.59775		12.011	350.38		12.017	-1.27774
12.018	-2.6325		12.018	-9.39504		12.018	-8.59904		12.018	349.683		12.024	-1.27877
12.024	-2.63693		12.025	-9.40622		12.025	-8.59901		12.025	348.99		12.031	-1.28002
12.031	-2.64064		12.031	-9.41249		12.032	-8.60295		12.031	348.308		12.037	-1.28609
12.038	-2.65017		12.038	-9.41403		12.038	-8.61021		12.038	347.64		12.044	-1.28477
12.044	-2.65734		12.045	-9.41505		12.045	-8.61695		12.045	346.967		12.051	-1.28455
12.051	-2.66176		12.051	-9.41973		12.052	-8.62234		12.051	346.281		12.057	-1.28785
12.058	-2.66714		12.058	-9.42734		12.058	-8.6258		12.058	345.589		12.064	-1.28833
12.064	-2.671		12.065	-9.43611		12.065	-8.63035		12.065	344.899		12.071	-1.28996
12.071	-2.67789		12.071	-9.44243		12.072	-8.63743		12.071	344.215		12.077	-1.2932
12.078	-2.68954		12.078	-9.44853		12.078	-8.64471		12.078	343.534		12.084	-1.29914
12.084	-2.70042		12.085	-9.45898		12.085	-8.65123		12.085	342.848		12.09	-1.29921
12.091	-2.70791		12.091	-9.47277		12.092	-8.65848		12.091	342.158		12.097	-1.29593
12.098	-2.71355		12.098	-9.48155		12.098	-8.66808		12.098	341.458		12.104	-1.29168
12.104	-2.71464		12.105	-9.48594		12.105	-8.68029		12.105	340.75		12.11	-1.29391
12.111	-2.71681		12.111	-9.49154		12.112	-8.69232		12.111	340.045		12.117	-1.29611
12.118	-2.72185		12.118	-9.4975		12.118	-8.70169		12.118	339.343		12.124	-1.28842
12.124	-2.72532		12.124	-9.50108		12.125	-8.71127		12.125	338.641		12.13	-1.28441
12.131	-2.72569		12.131	-9.50413		12.132	-8.7193		12.131	337.94		12.137	-1.28956
12.138	-2.72864		12.138	-9.5061		12.138	-8.72831		12.138	337.236		12.144	-1.29306
12.144	-2.73351		12.144	-9.50502		12.145	-8.73735		12.145	336.534		12.15	-1.28804
12.151	-2.73745		12.151	-9.50724		12.152	-8.74479		12.151	335.831		12.157	-1.28652
12.158	-2.73707		12.158	-9.51258		12.158	-8.75169		12.158	335.127		12.164	-1.28844
12.164	-2.73028		12.164	-9.51546		12.165	-8.7606		12.165	334.426		12.17	-1.29253
12.171	-2.72848		12.171	-9.51631		12.171	-8.76955		12.171	333.716		12.177	-1.30648
12.178	-2.73218		12.178	-9.51743		12.178	-8.77768		12.178	332.997		12.184	-1.32516
12.184	-2.73634		12.184	-9.52327		12.185	-8.78724		12.185	332.276		12.19	-1.34448
12.191	-2.74241		12.191	-9.52958		12.191	-8.79147		12.191	331.55		12.197	-1.35386
12.198	-2.74734		12.198	-9.53614		12.198	-8.79717		12.198	330.831		12.204	-1.36427
12.204	-2.74945		12.204	-9.54396		12.205	-8.8043		12.204	330.114		12.21	-1.38539
12.211	-2.7527		12.211	-9.55049		12.211	-8.80802		12.211	329.389		12.217	-1.39081
12.217	-2.75431		12.218	-9.5567		12.218	-8.81294		12.218	328.662		12.224	-1.38873
12.224	-2.75387		12.224	-9.56706		12.225	-8.81926		12.224	327.935		12.23	-1.39328
12.231	-2.75684		12.231	-9.57569		12.231	-8.82802		12.231	327.207		12.237	-1.4011
12.237	-2.76058		12.238	-9.57697		12.238	-8.83776		12.238	326.487		12.244	-1.39338
12.244	-2.76813		12.244	-9.57691		12.245	-8.84503		12.244	325.778		12.25	-1.38349
12.251	-2.77714		12.251	-9.57853		12.251	-8.8517		12.251	325.075		12.257	-1.38177
12.257	-2.78179		12.258	-9.58022		12.258	-8.85723		12.258	324.372		12.264	-1.38515
12.264	-2.78516		12.264	-9.58155		12.265	-8.86047		12.264	323.661		12.27	-1.37316
12.271	-2.78842		12.271	-9.5872		12.271	-8.8652		12.271	322.958		12.277	-1.35706
12.277	-2.79099		12.278	-9.59299		12.278	-8.87046		12.278	322.264		12.284	-1.35106
12.284	-2.79364		12.284	-9.59171		12.285	-8.87211		12.284	321.577		12.29	-1.34813
12.291	-2.80102		12.291	-9.59085		12.291	-8.87415		12.291	320.888		12.297	-1.34486
12.297	-2.81182		12.298	-9.59493		12.298	-8.87938		12.298	320.186		12.304	-1.33954
12.304	-2.82196		12.304	-9.59764		12.305	-8.88608		12.304	319.476		12.31	-1.33239
12.311	-2.82805		12.311	-9.60116		12.311	-8.88588		12.311	318.769		12.317	-1.32979
12.317	-2.83054		12.318	-9.61053		12.318	-8.88833		12.318	318.065		12.324	-1.33173
12.324	-2.8351		12.324	-9.61975		12.325	-8.89155		12.324	317.366		12.33	-1.34187
12.331	-2.84141		12.331	-9.62745		12.331	-8.89608		12.331	316.664		12.337	-1.34078
12.337	-2.85048		12.338	-9.63461		12.338	-8.90317		12.338	315.954		12.343	-1.33504
12.344	-2.85937		12.344	-9.63919		12.345	-8.91058		12.344	315.236		12.35	-1.32971
12.351	-2.86479		12.351	-9.64107		12.351	-8.91671		12.351	314.514		12.357	-1.33
12.357	-2.87104		12.357	-9.64194		12.358	-8.92126		12.358	313.789		12.363	-1.32962
12.364	-2.87902		12.364	-9.64611		12.365	-8.92658		12.364	313.068		12.37	-1.32543
12.371	-2.88318		12.371	-9.65557		12.371	-8.93466		12.371	312.346		12.377	-1.32242
12.377	-2.88292		12.377	-9.66402		12.378	-8.94132		12.378	311.611		12.383	-1.3248
12.384	-2.88332		12.384	-9.66791		12.385	-8.94521		12.384	310.87		12.39	-1.33105
12.391	-2.8844		12.391	-9.6722		12.391	-8.95508		12.391	310.127		12.397	-1.33931
12.397	-2.88854		12.397	-9.67472		12.398	-8.96913		12.398	309.388		12.403	-1.34031
12.404	-2.89268		12.404	-9.67566		12.405	-8.97915		12.404	308.654		12.41	-1.34155
12.411	-2.89467		12.411	-9.67823		12.411	-8.98486		12.411	307.915		12.417	-1.3485
12.417	-2.89253		12.417	-9.68217		12.418	-8.98906		12.418	307.177		12.423	-1.3588
12.424	-2.88501		12.424	-9.68928		12.424	-8.99495		12.424	306.438		12.43	-1.36106
12.431	-2.88035		12.431	-9.6956		12.431	-9.00285		12.431	305.696		12.437	-1.36613
12.437	-2.88065		12.437	-9.69748		12.438	-9.0077		12.438	304.961		12.443	-1.37159
12.444	-2.8802		12.444	-9.69861		12.444	-9.015		12.444	304.236		12.45	-1.37447
12.451	-2.88185		12.451	-9.7004		12.451	-9.02545		12.451	303.516		12.457	-1.38381
12.457	-2.8867		12.457	-9.70154		12.458	-9.03654		12.457	302.804		12.463	-1.39629
12.464	-2.89163		12.464	-9.70503		12.464	-9.04692		12.464	302.1		12.47	-1.39672
12.47	-2.89814		12.471	-9.70714		12.471	-9.05286		12.471	301.398		12.477	-1.38991
12.477	-2.90307		12.477	-9.70369		12.478	-9.05511		12.477	300.688		12.483	-1.3812
12.484	-2.90837		12.484	-9.7016		12.484	-9.05517		12.484	299.974		12.49	-1.3767
12.49	-2.91503		12.491	-9.70267		12.491	-9.05536		12.491	299.267		12.497	-1.37453
12.497	-2.92079		12.497	-9.70453		12.498	-9.05817		12.497	298.566		12.503	-1.36663
12.504	-2.92766		12.504	-9.70373		12.504	-9.06109		12.504	297.864		12.51	-1.35355
12.51	-2.93407		12.511	-9.70333		12.511	-9.06309		12.511	297.155		12.517	-1.34708
12.517	-2.93647		12.517	-9.70599		12.518	-9.06588		12.517	296.43		12.523	-1.34189
12.524	-2.93778		12.524	-9.7098		12.524	-9.07151		12.524	295.703		12.53	-1.34469
12.53	-2.94352		12.531	-9.71236		12.531	-9.07495		12.531	294.983		12.537	-1.34082
12.537	-2.9508		12.537	-9.71058		12.538	-9.07714		12.537	294.264		12.543	-1.32768
12.544	-2.95717		12.544	-9.71088		12.544	-9.07936		12.544	293.54		12.55	-1.31617
12.55	-2.96068		12.551	-9.71568		12.551	-9.08257		12.551	292.807		12.557	-1.31372
12.557	-2.96342		12.557	-9.72086		12.558	-9.08558		12.557	292.064		12.563	-1.31012
12.564	-2.96774		12.564	-9.72886		12.564	-9.08853		12.564	291.319		12.57	-1.30485
12.57	-2.97061		12.571	-9.73667		12.571	-9.09449		12.571	290.576		12.577	-1.29735
12.577	-2.97419		12.577	-9.74092		12.578	-9.10378		12.577	289.844		12.583	-1.2955
12.584	-2.97977		12.584	-9.74319		12.584	-9.11439		12.584	289.113		12.59	-1.29843
12.59	-2.98827		12.591	-9.74718		12.591	-9.12406		12.591	288.368		12.596	-1.30243
12.597	-2.99769		12.597	-9.75225		12.598	-9.13264		12.597	287.618		12.603	-1.29964
12.604	-3.00171		12.604	-9.75639		12.604	-9.13979		12.604	286.871		12.61	-1.28707
12.61	-2.99986		12.61	-9.75979		12.611	-9.1461		12.611	286.127		12.616	-1.27691
12.617	-2.99534		12.617	-9.76564		12.618	-9.14976		12.617	285.384		12.623	-1.27134
12.624	-2.99042		12.624	-9.7721		12.624	-9.15111		12.624	284.647		12.63	-1.26604
12.63	-2.99101		12.63	-9.77548		12.631	-9.15562		12.631	283.912		12.636	-1.26232
12.637	-2.99421		12.637	-9.77722		12.638	-9.16536		12.637	283.169		12.643	-1.26076
12.644	-2.99668		12.644	-9.78019		12.644	-9.17597		12.644	282.422		12.65	-1.26078
12.65	-2.99737		12.65	-9.77943		12.651	-9.18356		12.651	281.684		12.656	-1.26978
12.657	-2.99739		12.657	-9.7777		12.658	-9.1904		12.657	280.958		12.663	-1.28219
12.664	-2.9962		12.664	-9.77903		12.664	-9.1937		12.664	280.243		12.67	-1.2832
12.67	-2.9916		12.67	-9.77985		12.671	-9.19536		12.671	279.529		12.676	-1.27957
12.677	-2.98479		12.677	-9.77758		12.677	-9.20031		12.677	278.805		12.683	-1.27733
12.684	-2.98192		12.684	-9.77772		12.684	-9.20574		12.684	278.079		12.69	-1.27895
12.69	-2.98621		12.69	-9.78396		12.691	-9.21204		12.69	277.347		12.696	-1.28559
12.697	-2.99094		12.697	-9.79098		12.697	-9.21761		12.697	276.613		12.703	-1.29134
12.704	-2.99187		12.704	-9.79637		12.704	-9.22535		12.704	275.887		12.71	-1.29804
12.71	-2.99188		12.71	-9.79925		12.711	-9.23156		12.71	275.164		12.716	-1.30619
12.717	-2.99308		12.717	-9.80107		12.717	-9.23521		12.717	274.433		12.723	-1.31182
12.723	-2.99466		12.724	-9.80466		12.724	-9.24168		12.724	273.697		12.73	-1.31497
12.73	-2.99585		12.73	-9.81014		12.731	-9.248		12.73	272.956		12.736	-1.31328
12.737	-3.00245		12.737	-9.81872		12.737	-9.25288		12.737	272.218		12.743	-1.30441
12.743	-3.00877		12.744	-9.82764		12.744	-9.25284		12.744	271.485		12.75	-1.29579
12.75	-3.01343		12.75	-9.83527		12.751	-9.25831		12.75	270.745		12.756	-1.29708
12.757	-3.02147		12.757	-9.84346		12.757	-9.2671		12.757	269.998		12.763	-1.30225
12.763	-3.0315		12.764	-9.85136		12.764	-9.27326		12.764	269.248		12.77	-1.30305
12.77	-3.0375		12.77	-9.85424		12.771	-9.27679		12.77	268.495		12.776	-1.29972
12.777	-3.04165		12.777	-9.85486		12.777	-9.28023		12.777	267.751		12.783	-1.29685
12.783	-3.0474		12.784	-9.85921		12.784	-9.28664		12.784	267.016		12.79	-1.29794
12.79	-3.05667		12.79	-9.86585		12.791	-9.29451		12.79	266.282		12.796	-1.29872
12.797	-3.06148		12.797	-9.87082		12.797	-9.30142		12.797	265.544		12.803	-1.2979
12.803	-3.05957		12.804	-9.8751		12.804	-9.30605		12.804	264.796		12.81	-1.29911
12.81	-3.05954		12.81	-9.87835		12.811	-9.30915		12.81	264.05		12.816	-1.30062
12.817	-3.06215		12.817	-9.87966		12.817	-9.31068		12.817	263.315		12.823	-1.30518
12.823	-3.06141		12.824	-9.88095		12.824	-9.31417		12.824	262.595		12.83	-1.31281
12.83	-3.06137		12.83	-9.88316		12.831	-9.32106		12.83	261.874		12.836	-1.31433
12.837	-3.06143		12.837	-9.88519		12.837	-9.32444		12.837	261.147		12.843	-1.30959
12.843	-3.0576		12.843	-9.88717		12.844	-9.32753		12.844	260.417		12.849	-1.30826
12.85	-3.05808		12.85	-9.8898		12.851	-9.33267		12.85	259.692		12.856	-1.32
12.857	-3.06131		12.857	-9.89384		12.857	-9.33727		12.857	258.972		12.863	-1.33415
12.863	-3.06286		12.863	-9.89388		12.864	-9.33983		12.864	258.256		12.869	-1.34095
12.87	-3.06476		12.87	-9.89139		12.871	-9.34142		12.87	257.536		12.876	-1.34287
12.877	-3.06842		12.877	-9.89244		12.877	-9.34545		12.877	256.811		12.883	-1.34505
12.883	-3.07491		12.883	-9.89577		12.884	-9.34465		12.884	256.08		12.889	-1.34981
12.89	-3.08204		12.89	-9.89805		12.891	-9.34503		12.89	255.345		12.896	-1.35423
12.897	-3.08664		12.897	-9.89899		12.897	-9.34793		12.897	254.612		12.903	-1.35909
12.903	-3.08437		12.903	-9.90087		12.904	-9.35432		12.904	253.885		12.909	-1.36173
12.91	-3.0863		12.91	-9.90501		12.91	-9.3583		12.91	253.149		12.916	-1.36587
12.917	-3.09579		12.917	-9.9068		12.917	-9.36233		12.917	252.411		12.923	-1.37527
12.923	-3.10557		12.923	-9.90836		12.924	-9.36202		12.924	251.668		12.929	-1.38464
12.93	-3.11189		12.93	-9.91108		12.93	-9.36145		12.93	250.922		12.936	-1.38323
12.937	-3.1173		12.937	-9.91324		12.937	-9.3623		12.937	250.181		12.943	-1.37598
12.943	-3.12172		12.943	-9.9171		12.944	-9.36753		12.943	249.444		12.949	-1.36914
12.95	-3.1264		12.95	-9.92328		12.95	-9.3726		12.95	248.714		12.956	-1.36108
12.956	-3.12962		12.957	-9.92733		12.957	-9.37486		12.957	247.986		12.963	-1.35487
12.963	-3.1328		12.963	-9.92906		12.964	-9.37948		12.963	247.246		12.969	-1.35206
12.97	-3.13277		12.97	-9.93092		12.97	-9.38766		12.97	246.5		12.976	-1.34932
12.976	-3.13288		12.977	-9.93475		12.977	-9.3926		12.977	245.761		12.983	-1.34914
12.983	-3.13641		12.983	-9.94088		12.984	-9.39652		12.983	245.03		12.989	-1.35039
12.99	-3.14299		12.99	-9.94563		12.99	-9.40327		12.99	244.308		12.996	-1.35201
12.996	-3.14374		12.997	-9.95124		12.997	-9.41045		12.997	243.588		13.003	-1.35453
13.003	-3.14353		13.003	-9.96026		13.004	-9.41708		13.003	242.864		13.009	-1.35571
13.01	-3.14456		13.01	-9.96747		13.01	-9.42549		13.01	242.134		13.016	-1.35842
13.016	-3.14595		13.017	-9.97182		13.017	-9.43611		13.017	241.403		13.023	-1.36425
13.023	-3.14331		13.023	-9.97645		13.024	-9.44715		13.023	240.674		13.029	-1.37132
13.03	-3.14083		13.03	-9.97933		13.03	-9.45806		13.03	239.95		13.036	-1.38451
13.036	-3.13881		13.037	-9.98339		13.037	-9.4689		13.037	239.234		13.043	-1.39841
13.043	-3.13607		13.043	-9.98933		13.044	-9.47694		13.043	238.518		13.049	-1.40577
13.05	-3.13942		13.05	-9.99618		13.05	-9.48605		13.05	237.792		13.056	-1.40537
13.056	-3.14379		13.057	-10.0025		13.057	-9.49291		13.057	237.065		13.063	-1.40156
13.063	-3.14629		13.063	-10.0066		13.064	-9.49972		13.063	236.344		13.069	-1.3962
13.07	-3.14866		13.07	-10.0073		13.07	-9.50527		13.07	235.628		13.076	-1.39044
13.076	-3.14866		13.077	-10.0058		13.077	-9.50607		13.077	234.913		13.083	-1.38648
13.083	-3.14456		13.083	-10.0054		13.084	-9.50413		13.083	234.195		13.089	-1.38429
13.09	-3.14056		13.09	-10.0064		13.09	-9.50635		13.09	233.474		13.096	-1.38134
13.096	-3.13895		13.096	-10.0108		13.097	-9.50846		13.097	232.744		13.102	-1.37507
13.103	-3.13852		13.103	-10.0131		13.104	-9.50598		13.103	232.013		13.109	-1.36575
13.11	-3.14031		13.11	-10.0144		13.11	-9.50401		13.11	231.302		13.116	-1.35355
13.116	-3.14346		13.116	-10.0164		13.117	-9.50417		13.117	230.596		13.122	-1.34365
13.123	-3.15294		13.123	-10.0183		13.124	-9.5083		13.123	229.873		13.129	-1.33433
13.13	-3.15548		13.13	-10.0167		13.13	-9.51509		13.13	229.144		13.136	-1.32814
13.136	-3.15234		13.136	-10.0154		13.137	-9.51554		13.137	228.416		13.142	-1.32824
13.143	-3.15228		13.143	-10.0149		13.144	-9.51502		13.143	227.69		13.149	-1.32729
13.15	-3.15567		13.15	-10.0145		13.15	-9.51585		13.15	226.969		13.156	-1.32549
13.156	-3.16093		13.156	-10.0162		13.157	-9.52029		13.157	226.26		13.162	-1.32381
13.163	-3.16716		13.163	-10.0184		13.163	-9.52884		13.163	225.551		13.169	-1.32075
13.17	-3.17607		13.17	-10.019		13.17	-9.53768		13.17	224.836		13.176	-1.31991
13.176	-3.18548		13.176	-10.0183		13.177	-9.54275		13.177	224.115		13.182	-1.32241
13.183	-3.19135		13.183	-10.0152		13.183	-9.54827		13.183	223.395		13.189	-1.32755
13.19	-3.19583		13.19	-10.0164		13.19	-9.55757		13.19	222.676		13.196	-1.33564
13.196	-3.19905		13.196	-10.019		13.197	-9.56201		13.196	221.964		13.202	-1.34167
13.203	-3.19779		13.203	-10.0192		13.203	-9.56292		13.203	221.264		13.209	-1.34617
13.209	-3.19701		13.21	-10.0248		13.21	-9.56021		13.21	220.56		13.216	-1.35106
13.216	-3.20347		13.216	-10.0331		13.217	-9.55992		13.216	219.851		13.222	-1.3548
13.223	-3.21053		13.223	-10.0399		13.223	-9.56772		13.223	219.151		13.229	-1.36048
13.229	-3.20957		13.23	-10.0457		13.23	-9.57582		13.23	218.445		13.236	-1.37074
13.236	-3.20502		13.236	-10.0496		13.237	-9.57832		13.236	217.74		13.242	-1.37929
13.243	-3.20325		13.243	-10.0527		13.243	-9.57842		13.243	217.035		13.249	-1.37913
13.249	-3.20284		13.25	-10.0559		13.25	-9.57933		13.25	216.33		13.256	-1.37857
13.256	-3.20422		13.256	-10.057		13.257	-9.57985		13.256	215.621		13.262	-1.38346
13.263	-3.20474		13.263	-10.0594		13.263	-9.58374		13.263	214.915		13.269	-1.39143
13.269	-3.208		13.27	-10.0646		13.27	-9.58627		13.27	214.22		13.276	-1.39755
13.276	-3.21428		13.276	-10.0689		13.277	-9.58933		13.276	213.538		13.282	-1.39682
13.283	-3.22018		13.283	-10.0749		13.283	-9.59611		13.283	212.848		13.289	-1.39377
13.289	-3.22183		13.29	-10.079		13.29	-9.60098		13.29	212.154		13.296	-1.39122
13.296	-3.22274		13.296	-10.0775		13.297	-9.60571		13.296	211.457		13.302	-1.38581
[truncated: 23,544 more rows]

## Sheet: Fig1c
MODEL 1
ATOM 1 N GLU A 1 13.195 -33.250 -14.297 1.00 41.00 N
ATOM 2 CA GLU A 1 12.891 -32.500 -15.516 1.00 41.00 C
ATOM 3 C GLU A 1 11.641 -33.031 -16.188 1.00 41.00 C
ATOM 4 CB GLU A 1 14.078 -32.531 -16.484 1.00 41.00 C
ATOM 5 O GLU A 1 11.586 -34.188 -16.578 1.00 41.00 O
ATOM 6 CG GLU A 1 14.930 -31.281 -16.469 1.00 41.00 C
ATOM 7 CD GLU A 1 16.094 -31.344 -17.438 1.00 41.00 C
ATOM 8 OE1 GLU A 1 16.828 -30.328 -17.578 1.00 41.00 O
ATOM 9 OE2 GLU A 1 16.297 -32.406 -18.062 1.00 41.00 O
ATOM 10 N ILE A 2 10.414 -32.625 -15.906 1.00 50.47 N
ATOM 11 CA ILE A 2 9.102 -32.938 -16.469 1.00 50.47 C
ATOM 12 C ILE A 2 9.180 -32.875 -18.000 1.00 50.47 C
ATOM 13 CB ILE A 2 8.031 -31.938 -15.969 1.00 50.47 C
ATOM 14 O ILE A 2 8.242 -33.312 -18.688 1.00 50.47 O
ATOM 15 CG1 ILE A 2 7.949 -31.969 -14.438 1.00 50.47 C
ATOM 16 CG2 ILE A 2 6.668 -32.250 -16.594 1.00 50.47 C
ATOM 17 CD1 ILE A 2 6.945 -31.000 -13.844 1.00 50.47 C
ATOM 18 N GLU A 3 10.352 -32.500 -18.484 1.00 57.00 N
ATOM 19 CA GLU A 3 10.617 -32.500 -19.922 1.00 57.00 C
ATOM 20 C GLU A 3 10.820 -33.906 -20.453 1.00 57.00 C
ATOM 21 CB GLU A 3 11.844 -31.641 -20.234 1.00 57.00 C
ATOM 22 O GLU A 3 11.312 -34.781 -19.734 1.00 57.00 O
ATOM 23 CG GLU A 3 11.539 -30.141 -20.344 1.00 57.00 C
ATOM 24 CD GLU A 3 12.758 -29.312 -20.672 1.00 57.00 C
ATOM 25 OE1 GLU A 3 12.625 -28.078 -20.828 1.00 57.00 O
ATOM 26 OE2 GLU A 3 13.867 -29.891 -20.766 1.00 57.00 O
ATOM 27 N GLY A 4 9.891 -34.344 -21.344 1.00 71.31 N
ATOM 28 CA GLY A 4 10.188 -35.562 -22.094 1.00 71.31 C
ATOM 29 C GLY A 4 9.062 -36.562 -22.047 1.00 71.31 C
ATOM 30 O GLY A 4 9.297 -37.750 -22.234 1.00 71.31 O
ATOM 31 N ALA A 5 7.863 -36.062 -21.547 1.00 77.50 N
ATOM 32 CA ALA A 5 6.746 -37.000 -21.469 1.00 77.50 C
ATOM 33 C ALA A 5 6.410 -37.562 -22.859 1.00 77.50 C
ATOM 34 CB ALA A 5 5.523 -36.312 -20.859 1.00 77.50 C
ATOM 35 O ALA A 5 6.121 -38.750 -23.000 1.00 77.50 O
ATOM 36 N VAL A 6 6.492 -36.688 -23.797 1.00 86.69 N
ATOM 37 CA VAL A 6 6.207 -37.156 -25.141 1.00 86.69 C
ATOM 38 C VAL A 6 7.277 -38.156 -25.594 1.00 86.69 C
ATOM 39 CB VAL A 6 6.125 -35.969 -26.141 1.00 86.69 C
ATOM 40 O VAL A 6 6.969 -39.188 -26.188 1.00 86.69 O
ATOM 41 CG1 VAL A 6 6.016 -36.500 -27.578 1.00 86.69 C
ATOM 42 CG2 VAL A 6 4.945 -35.062 -25.797 1.00 86.69 C
ATOM 43 N GLN A 7 8.438 -37.875 -25.219 1.00 88.25 N
ATOM 44 CA GLN A 7 9.539 -38.781 -25.562 1.00 88.25 C
ATOM 45 C GLN A 7 9.344 -40.156 -24.922 1.00 88.25 C
ATOM 46 CB GLN A 7 10.875 -38.188 -25.125 1.00 88.25 C
ATOM 47 O GLN A 7 9.648 -41.188 -25.547 1.00 88.25 O
ATOM 48 CG GLN A 7 11.977 -38.312 -26.156 1.00 88.25 C
ATOM 49 CD GLN A 7 13.266 -37.625 -25.734 1.00 88.25 C
ATOM 50 NE2 GLN A 7 14.312 -37.781 -26.547 1.00 88.25 N
ATOM 51 OE1 GLN A 7 13.320 -36.938 -24.703 1.00 88.25 O
ATOM 52 N ALA A 8 8.820 -40.094 -23.781 1.00 85.31 N
ATOM 53 CA ALA A 8 8.578 -41.344 -23.094 1.00 85.31 C
ATOM 54 C ALA A 8 7.480 -42.156 -23.781 1.00 85.31 C
ATOM 55 CB ALA A 8 8.203 -41.094 -21.641 1.00 85.31 C
ATOM 56 O ALA A 8 7.594 -43.375 -23.938 1.00 85.31 O
ATOM 57 N ALA A 9 6.477 -41.469 -24.141 1.00 89.62 N
ATOM 58 CA ALA A 9 5.402 -42.156 -24.875 1.00 89.62 C
ATOM 59 C ALA A 9 5.914 -42.750 -26.172 1.00 89.62 C
ATOM 60 CB ALA A 9 4.258 -41.188 -25.141 1.00 89.62 C
ATOM 61 O ALA A 9 5.559 -43.875 -26.531 1.00 89.62 O
ATOM 62 N LEU A 10 6.770 -42.031 -26.844 1.00 93.75 N
ATOM 63 CA LEU A 10 7.324 -42.531 -28.094 1.00 93.75 C
ATOM 64 C LEU A 10 8.273 -43.688 -27.859 1.00 93.75 C
ATOM 65 CB LEU A 10 8.055 -41.406 -28.828 1.00 93.75 C
ATOM 66 O LEU A 10 8.367 -44.594 -28.688 1.00 93.75 O
ATOM 67 CG LEU A 10 7.195 -40.219 -29.312 1.00 93.75 C
ATOM 68 CD1 LEU A 10 8.070 -39.156 -29.953 1.00 93.75 C
ATOM 69 CD2 LEU A 10 6.137 -40.719 -30.297 1.00 93.75 C
ATOM 70 N GLU A 11 8.906 -43.656 -26.797 1.00 91.56 N
ATOM 71 CA GLU A 11 9.766 -44.781 -26.453 1.00 91.56 C
ATOM 72 C GLU A 11 8.953 -46.031 -26.203 1.00 91.56 C
ATOM 73 CB GLU A 11 10.602 -44.438 -25.203 1.00 91.56 C
ATOM 74 O GLU A 11 9.375 -47.125 -26.594 1.00 91.56 O
ATOM 75 CG GLU A 11 11.742 -45.406 -24.953 1.00 91.56 C
ATOM 76 CD GLU A 11 12.578 -45.062 -23.734 1.00 91.56 C
ATOM 77 OE1 GLU A 11 13.570 -45.781 -23.453 1.00 91.56 O
ATOM 78 OE2 GLU A 11 12.234 -44.062 -23.047 1.00 91.56 O
ATOM 79 N ILE A 12 7.848 -45.844 -25.578 1.00 92.75 N
ATOM 80 CA ILE A 12 6.949 -46.969 -25.344 1.00 92.75 C
ATOM 81 C ILE A 12 6.484 -47.531 -26.688 1.00 92.75 C
ATOM 82 CB ILE A 12 5.734 -46.562 -24.484 1.00 92.75 C
ATOM 83 O ILE A 12 6.461 -48.750 -26.891 1.00 92.75 O
ATOM 84 CG1 ILE A 12 6.184 -46.188 -23.078 1.00 92.75 C
ATOM 85 CG2 ILE A 12 4.695 -47.688 -24.453 1.00 92.75 C
ATOM 86 CD1 ILE A 12 5.078 -45.594 -22.219 1.00 92.75 C
ATOM 87 N ALA A 13 6.168 -46.719 -27.578 1.00 94.31 N
ATOM 88 CA ALA A 13 5.738 -47.125 -28.906 1.00 94.31 C
ATOM 89 C ALA A 13 6.859 -47.875 -29.641 1.00 94.31 C
ATOM 90 CB ALA A 13 5.270 -45.938 -29.719 1.00 94.31 C
ATOM 91 O ALA A 13 6.633 -48.906 -30.234 1.00 94.31 O
ATOM 92 N GLU A 14 7.980 -47.312 -29.609 1.00 94.44 N
ATOM 93 CA GLU A 14 9.141 -47.906 -30.266 1.00 94.44 C
ATOM 94 C GLU A 14 9.406 -49.312 -29.734 1.00 94.44 C
ATOM 95 CB GLU A 14 10.383 -47.031 -30.062 1.00 94.44 C
ATOM 96 O GLU A 14 9.586 -50.250 -30.516 1.00 94.44 O
ATOM 97 CG GLU A 14 11.641 -47.594 -30.703 1.00 94.44 C
ATOM 98 CD GLU A 14 12.891 -46.781 -30.375 1.00 94.44 C
ATOM 99 OE1 GLU A 14 13.695 -46.500 -31.297 1.00 94.44 O
ATOM 100 OE2 GLU A 14 13.070 -46.438 -29.188 1.00 94.44 O
ATOM 101 N THR A 15 9.344 -49.406 -28.469 1.00 90.62 N
ATOM 102 CA THR A 15 9.641 -50.688 -27.828 1.00 90.62 C
ATOM 103 C THR A 15 8.492 -51.688 -28.031 1.00 90.62 C
ATOM 104 CB THR A 15 9.906 -50.500 -26.328 1.00 90.62 C
ATOM 105 O THR A 15 8.719 -52.844 -28.359 1.00 90.62 O
ATOM 106 CG2 THR A 15 10.555 -51.750 -25.734 1.00 90.62 C
ATOM 107 OG1 THR A 15 10.773 -49.406 -26.125 1.00 90.62 O
ATOM 108 N GLY A 16 7.293 -51.250 -27.844 1.00 91.62 N
ATOM 109 CA GLY A 16 6.129 -52.125 -27.922 1.00 91.62 C
ATOM 110 C GLY A 16 5.820 -52.594 -29.328 1.00 91.62 C
ATOM 111 O GLY A 16 5.383 -53.719 -29.531 1.00 91.62 O
ATOM 112 N LEU A 17 6.102 -51.688 -30.312 1.00 94.25 N
ATOM 113 CA LEU A 17 5.730 -52.000 -31.688 1.00 94.25 C
ATOM 114 C LEU A 17 6.961 -52.312 -32.531 1.00 94.25 C
ATOM 115 CB LEU A 17 4.969 -50.812 -32.312 1.00 94.25 C
ATOM 116 O LEU A 17 6.844 -52.625 -33.719 1.00 94.25 O
ATOM 117 CG LEU A 17 3.645 -50.438 -31.641 1.00 94.25 C
ATOM 118 CD1 LEU A 17 3.143 -49.125 -32.188 1.00 94.25 C
ATOM 119 CD2 LEU A 17 2.607 -51.531 -31.859 1.00 94.25 C
ATOM 120 N ARG A 18 8.102 -52.250 -31.969 1.00 92.56 N
ATOM 121 CA ARG A 18 9.359 -52.531 -32.656 1.00 92.56 C
ATOM 122 C ARG A 18 9.453 -51.719 -33.969 1.00 92.56 C
ATOM 123 CB ARG A 18 9.516 -54.000 -32.969 1.00 92.56 C
ATOM 124 O ARG A 18 9.680 -52.281 -35.031 1.00 92.56 O
ATOM 125 CG ARG A 18 9.578 -54.875 -31.719 1.00 92.56 C
ATOM 126 CD ARG A 18 9.773 -56.344 -32.062 1.00 92.56 C
ATOM 127 NE ARG A 18 8.586 -57.156 -31.750 1.00 92.56 N
ATOM 128 NH1 ARG A 18 9.492 -59.156 -32.469 1.00 92.56 N
ATOM 129 NH2 ARG A 18 7.359 -59.094 -31.609 1.00 92.56 N
ATOM 130 CZ ARG A 18 8.484 -58.469 -31.938 1.00 92.56 C
ATOM 131 N THR A 19 9.336 -50.500 -33.812 1.00 95.31 N
ATOM 132 CA THR A 19 9.289 -49.625 -34.969 1.00 95.31 C
ATOM 133 C THR A 19 10.688 -49.188 -35.375 1.00 95.31 C
ATOM 134 CB THR A 19 8.414 -48.375 -34.688 1.00 95.31 C
ATOM 135 O THR A 19 11.617 -49.250 -34.562 1.00 95.31 O
ATOM 136 CG2 THR A 19 7.000 -48.781 -34.281 1.00 95.31 C
ATOM 137 OG1 THR A 19 9.000 -47.625 -33.625 1.00 95.31 O
ATOM 138 N TYR A 20 10.812 -48.906 -36.656 1.00 96.69 N
ATOM 139 CA TYR A 20 11.992 -48.188 -37.094 1.00 96.69 C
ATOM 140 C TYR A 20 11.859 -46.688 -36.812 1.00 96.69 C
ATOM 141 CB TYR A 20 12.211 -48.375 -38.594 1.00 96.69 C
ATOM 142 O TYR A 20 12.812 -46.062 -36.312 1.00 96.69 O
ATOM 143 CG TYR A 20 13.484 -47.750 -39.125 1.00 96.69 C
ATOM 144 CD1 TYR A 20 13.438 -46.688 -40.000 1.00 96.69 C
ATOM 145 CD2 TYR A 20 14.727 -48.250 -38.750 1.00 96.69 C
ATOM 146 CE1 TYR A 20 14.602 -46.094 -40.500 1.00 96.69 C
ATOM 147 CE2 TYR A 20 15.898 -47.656 -39.219 1.00 96.69 C
ATOM 148 OH TYR A 20 16.984 -46.031 -40.562 1.00 96.69 O
ATOM 149 CZ TYR A 20 15.828 -46.594 -40.094 1.00 96.69 C
ATOM 150 N THR A 21 10.727 -46.219 -37.125 1.00 96.81 N
ATOM 151 CA THR A 21 10.406 -44.844 -36.812 1.00 96.81 C
ATOM 152 C THR A 21 9.047 -44.719 -36.125 1.00 96.81 C
ATOM 153 CB THR A 21 10.414 -43.969 -38.094 1.00 96.81 C
ATOM 154 O THR A 21 8.094 -45.406 -36.531 1.00 96.81 O
ATOM 155 CG2 THR A 21 9.969 -42.531 -37.781 1.00 96.81 C
ATOM 156 OG1 THR A 21 11.742 -43.938 -38.625 1.00 96.81 O
ATOM 157 N CYS A 22 8.977 -43.969 -35.094 1.00 97.50 N
ATOM 158 CA CYS A 22 7.742 -43.500 -34.469 1.00 97.50 C
ATOM 159 C CYS A 22 7.766 -41.969 -34.281 1.00 97.50 C
ATOM 160 CB CYS A 22 7.527 -44.188 -33.125 1.00 97.50 C
ATOM 161 O CYS A 22 8.648 -41.438 -33.625 1.00 97.50 O
ATOM 162 SG CYS A 22 5.898 -43.844 -32.406 1.00 97.50 S
ATOM 163 N ALA A 23 6.844 -41.312 -34.938 1.00 97.38 N
ATOM 164 CA ALA A 23 6.906 -39.875 -34.938 1.00 97.38 C
ATOM 165 C ALA A 23 5.523 -39.250 -34.750 1.00 97.38 C
ATOM 166 CB ALA A 23 7.516 -39.375 -36.250 1.00 97.38 C
ATOM 167 O ALA A 23 4.531 -39.750 -35.281 1.00 97.38 O
ATOM 168 N ALA A 24 5.562 -38.219 -34.000 1.00 96.81 N
ATOM 169 CA ALA A 24 4.344 -37.438 -33.781 1.00 96.81 C
ATOM 170 C ALA A 24 4.402 -36.125 -34.562 1.00 96.81 C
ATOM 171 CB ALA A 24 4.125 -37.188 -32.312 1.00 96.81 C
ATOM 172 O ALA A 24 5.328 -35.344 -34.406 1.00 96.81 O
ATOM 173 N PHE A 25 3.459 -35.906 -35.438 1.00 96.50 N
ATOM 174 CA PHE A 25 3.316 -34.688 -36.219 1.00 96.50 C
ATOM 175 C PHE A 25 2.041 -33.938 -35.812 1.00 96.50 C
ATOM 176 CB PHE A 25 3.307 -34.969 -37.719 1.00 96.50 C
ATOM 177 O PHE A 25 0.983 -34.562 -35.656 1.00 96.50 O
ATOM 178 CG PHE A 25 4.586 -35.594 -38.219 1.00 96.50 C
ATOM 179 CD1 PHE A 25 5.656 -34.781 -38.594 1.00 96.50 C
ATOM 180 CD2 PHE A 25 4.719 -36.969 -38.312 1.00 96.50 C
ATOM 181 CE1 PHE A 25 6.840 -35.344 -39.062 1.00 96.50 C
ATOM 182 CE2 PHE A 25 5.898 -37.531 -38.781 1.00 96.50 C
ATOM 183 CZ PHE A 25 6.957 -36.719 -39.156 1.00 96.50 C
ATOM 184 N LEU A 26 2.139 -32.688 -35.656 1.00 95.94 N
ATOM 185 CA LEU A 26 0.976 -31.875 -35.281 1.00 95.94 C
ATOM 186 C LEU A 26 0.578 -30.938 -36.438 1.00 95.94 C
ATOM 187 CB LEU A 26 1.262 -31.062 -34.031 1.00 95.94 C
ATOM 188 O LEU A 26 1.436 -30.469 -37.188 1.00 95.94 O
ATOM 189 CG LEU A 26 1.515 -31.859 -32.750 1.00 95.94 C
ATOM 190 CD1 LEU A 26 1.837 -30.922 -31.594 1.00 95.94 C
ATOM 191 CD2 LEU A 26 0.309 -32.719 -32.406 1.00 95.94 C
ATOM 192 N LEU A 27 -0.698 -30.750 -36.438 1.00 94.50 N
ATOM 193 CA LEU A 27 -1.216 -29.812 -37.438 1.00 94.50 C
ATOM 194 C LEU A 27 -0.866 -28.375 -37.062 1.00 94.50 C
ATOM 195 CB LEU A 27 -2.732 -29.953 -37.562 1.00 94.50 C
ATOM 196 O LEU A 27 -0.923 -28.000 -35.906 1.00 94.50 O
ATOM 197 CG LEU A 27 -3.225 -31.141 -38.406 1.00 94.50 C
ATOM 198 CD1 LEU A 27 -4.707 -31.391 -38.156 1.00 94.50 C
ATOM 199 CD2 LEU A 27 -2.977 -30.891 -39.906 1.00 94.50 C
ATOM 200 N THR A 28 -0.502 -27.656 -38.062 1.00 91.25 N
ATOM 201 CA THR A 28 -0.274 -26.234 -37.875 1.00 91.25 C
ATOM 202 C THR A 28 -1.598 -25.484 -37.750 1.00 91.25 C
ATOM 203 CB THR A 28 0.550 -25.625 -39.031 1.00 91.25 C
ATOM 204 O THR A 28 -2.668 -26.078 -37.906 1.00 91.25 O
ATOM 205 CG2 THR A 28 1.930 -26.266 -39.094 1.00 91.25 C
ATOM 206 OG1 THR A 28 -0.142 -25.828 -40.250 1.00 91.25 O
ATOM 207 N SER A 29 -1.569 -24.203 -37.469 1.00 84.88 N
ATOM 208 CA SER A 29 -2.748 -23.391 -37.188 1.00 84.88 C
ATOM 209 C SER A 29 -3.699 -23.344 -38.375 1.00 84.88 C
ATOM 210 CB SER A 29 -2.340 -21.969 -36.812 1.00 84.88 C
ATOM 211 O SER A 29 -4.910 -23.219 -38.219 1.00 84.88 O
ATOM 212 OG SER A 29 -1.264 -21.516 -37.594 1.00 84.88 O
ATOM 213 N ASP A 30 -3.154 -23.516 -39.562 1.00 83.81 N
ATOM 214 CA ASP A 30 -3.982 -23.453 -40.781 1.00 83.81 C
ATOM 215 C ASP A 30 -4.508 -24.844 -41.156 1.00 83.81 C
ATOM 216 CB ASP A 30 -3.193 -22.859 -41.938 1.00 83.81 C
ATOM 217 O ASP A 30 -5.234 -24.984 -42.125 1.00 83.81 O
ATOM 218 CG ASP A 30 -1.923 -23.625 -42.250 1.00 83.81 C
ATOM 219 OD1 ASP A 30 -1.619 -24.609 -41.562 1.00 83.81 O
ATOM 220 OD2 ASP A 30 -1.219 -23.234 -43.219 1.00 83.81 O
ATOM 221 N ASP A 31 -4.188 -25.844 -40.438 1.00 84.38 N
ATOM 222 CA ASP A 31 -4.617 -27.234 -40.594 1.00 84.38 C
ATOM 223 C ASP A 31 -4.199 -27.766 -41.969 1.00 84.38 C
ATOM 224 CB ASP A 31 -6.133 -27.359 -40.438 1.00 84.38 C
ATOM 225 O ASP A 31 -4.812 -28.688 -42.500 1.00 84.38 O
ATOM 226 CG ASP A 31 -6.586 -27.172 -39.000 1.00 84.38 C
ATOM 227 OD1 ASP A 31 -5.777 -27.406 -38.062 1.00 84.38 O
ATOM 228 OD2 ASP A 31 -7.758 -26.797 -38.781 1.00 84.38 O
ATOM 229 N ARG A 32 -3.230 -27.094 -42.625 1.00 90.31 N
ATOM 230 CA ARG A 32 -2.824 -27.500 -43.969 1.00 90.31 C
ATOM 231 C ARG A 32 -1.457 -28.172 -43.938 1.00 90.31 C
ATOM 232 CB ARG A 32 -2.801 -26.281 -44.906 1.00 90.31 C
ATOM 233 O ARG A 32 -1.084 -28.859 -44.906 1.00 90.31 O
ATOM 234 CG ARG A 32 -4.176 -25.734 -45.219 1.00 90.31 C
ATOM 235 CD ARG A 32 -4.148 -24.828 -46.438 1.00 90.31 C
ATOM 236 NE ARG A 32 -5.430 -24.156 -46.656 1.00 90.31 N
ATOM 237 NH1 ARG A 32 -4.809 -23.109 -48.625 1.00 90.31 N
ATOM 238 NH2 ARG A 32 -6.910 -22.797 -47.750 1.00 90.31 N
ATOM 239 CZ ARG A 32 -5.715 -23.359 -47.688 1.00 90.31 C
ATOM 240 N SER A 33 -0.862 -27.875 -42.875 1.00 94.62 N
ATOM 241 CA SER A 33 0.494 -28.406 -42.781 1.00 94.62 C
ATOM 242 C SER A 33 0.717 -29.125 -41.469 1.00 94.62 C
ATOM 243 CB SER A 33 1.521 -27.281 -42.938 1.00 94.62 C
ATOM 244 O SER A 33 -0.037 -28.922 -40.500 1.00 94.62 O
ATOM 245 OG SER A 33 0.930 -26.031 -42.688 1.00 94.62 O
ATOM 246 N LEU A 34 1.729 -30.094 -41.500 1.00 95.12 N
ATOM 247 CA LEU A 34 2.158 -30.812 -40.312 1.00 95.12 C
ATOM 248 C LEU A 34 3.586 -30.438 -39.938 1.00 95.12 C
ATOM 249 CB LEU A 34 2.055 -32.344 -40.531 1.00 95.12 C
ATOM 250 O LEU A 34 4.410 -30.156 -40.812 1.00 95.12 O
ATOM 251 CG LEU A 34 0.643 -32.906 -40.531 1.00 95.12 C
ATOM 252 CD1 LEU A 34 0.650 -34.281 -41.219 1.00 95.12 C
ATOM 253 CD2 LEU A 34 0.079 -33.000 -39.125 1.00 95.12 C
ATOM 254 N LYS A 35 3.779 -30.375 -38.750 1.00 95.88 N
ATOM 255 CA LYS A 35 5.125 -30.141 -38.219 1.00 95.88 C
ATOM 256 C LYS A 35 5.500 -31.188 -37.188 1.00 95.88 C
ATOM 257 CB LYS A 35 5.227 -28.734 -37.625 1.00 95.88 C
ATOM 258 O LYS A 35 4.676 -31.578 -36.375 1.00 95.88 O
ATOM 259 CG LYS A 35 6.645 -28.328 -37.250 1.00 95.88 C
ATOM 260 CD LYS A 35 6.691 -26.922 -36.688 1.00 95.88 C
ATOM 261 CE LYS A 35 8.109 -26.516 -36.281 1.00 95.88 C
ATOM 262 NZ LYS A 35 8.164 -25.109 -35.781 1.00 95.88 N
ATOM 263 N LEU A 36 6.762 -31.656 -37.281 1.00 95.69 N
ATOM 264 CA LEU A 36 7.254 -32.656 -36.344 1.00 95.69 C
ATOM 265 C LEU A 36 7.277 -32.094 -34.906 1.00 95.69 C
ATOM 266 CB LEU A 36 8.656 -33.125 -36.750 1.00 95.69 C
ATOM 267 O LEU A 36 7.812 -31.016 -34.688 1.00 95.69 O
ATOM 268 CG LEU A 36 9.320 -34.156 -35.812 1.00 95.69 C
ATOM 269 CD1 LEU A 36 8.586 -35.469 -35.875 1.00 95.69 C
ATOM 270 CD2 LEU A 36 10.789 -34.312 -36.188 1.00 95.69 C
ATOM 271 N TYR A 37 6.625 -32.781 -34.094 1.00 93.62 N
ATOM 272 CA TYR A 37 6.730 -32.438 -32.688 1.00 93.62 C
ATOM 273 C TYR A 37 7.910 -33.125 -32.031 1.00 93.62 C
ATOM 274 CB TYR A 37 5.438 -32.781 -31.938 1.00 93.62 C
ATOM 275 O TYR A 37 8.766 -32.500 -31.406 1.00 93.62 O
ATOM 276 CG TYR A 37 5.387 -32.250 -30.516 1.00 93.62 C
ATOM 277 CD1 TYR A 37 5.805 -33.031 -29.438 1.00 93.62 C
ATOM 278 CD2 TYR A 37 4.918 -30.953 -30.250 1.00 93.62 C
ATOM 279 CE1 TYR A 37 5.758 -32.531 -28.141 1.00 93.62 C
ATOM 280 CE2 TYR A 37 4.867 -30.469 -28.953 1.00 93.62 C
ATOM 281 OH TYR A 37 5.242 -30.781 -26.625 1.00 93.62 O
ATOM 282 CZ TYR A 37 5.289 -31.266 -27.906 1.00 93.62 C
ATOM 283 N ASP A 38 7.898 -34.438 -32.125 1.00 93.38 N
ATOM 284 CA ASP A 38 9.000 -35.281 -31.656 1.00 93.38 C
ATOM 285 C ASP A 38 9.008 -36.625 -32.344 1.00 93.38 C
ATOM 286 CB ASP A 38 8.922 -35.438 -30.141 1.00 93.38 C
ATOM 287 O ASP A 38 8.016 -37.031 -32.969 1.00 93.38 O
ATOM 288 CG ASP A 38 10.281 -35.562 -29.469 1.00 93.38 C
ATOM 289 OD1 ASP A 38 11.289 -35.781 -30.188 1.00 93.38 O
ATOM 290 OD2 ASP A 38 10.352 -35.438 -28.234 1.00 93.38 O
ATOM 291 N CYS A 39 10.172 -37.375 -32.281 1.00 95.19 N
ATOM 292 CA CYS A 39 10.219 -38.688 -32.906 1.00 95.19 C
ATOM 293 C CYS A 39 11.336 -39.531 -32.344 1.00 95.19 C
ATOM 294 CB CYS A 39 10.406 -38.531 -34.438 1.00 95.19 C
ATOM 295 O CYS A 39 12.203 -39.031 -31.625 1.00 95.19 O
ATOM 296 SG CYS A 39 12.055 -37.969 -34.906 1.00 95.19 S
ATOM 297 N ARG A 40 11.156 -40.719 -32.438 1.00 94.31 N
ATOM 298 CA ARG A 40 12.211 -41.719 -32.281 1.00 94.31 C
ATOM 299 C ARG A 40 12.438 -42.500 -33.562 1.00 94.31 C
ATOM 300 CB ARG A 40 11.867 -42.688 -31.125 1.00 94.31 C
ATOM 301 O ARG A 40 11.539 -43.188 -34.031 1.00 94.31 O
ATOM 302 CG ARG A 40 11.859 -42.031 -29.766 1.00 94.31 C
ATOM 303 CD ARG A 40 12.359 -42.969 -28.672 1.00 94.31 C
ATOM 304 NE ARG A 40 13.805 -42.906 -28.531 1.00 94.31 N
ATOM 305 NH1 ARG A 40 13.859 -44.031 -26.516 1.00 94.31 N
ATOM 306 NH2 ARG A 40 15.805 -43.281 -27.469 1.00 94.31 N
ATOM 307 CZ ARG A 40 14.484 -43.406 -27.500 1.00 94.31 C
ATOM 308 N SER A 41 13.656 -42.344 -34.125 1.00 94.88 N
ATOM 309 CA SER A 41 13.883 -42.938 -35.469 1.00 94.88 C
ATOM 310 C SER A 41 15.344 -43.312 -35.656 1.00 94.88 C
ATOM 311 CB SER A 41 13.461 -41.938 -36.562 1.00 94.88 C
ATOM 312 O SER A 41 16.234 -42.719 -35.062 1.00 94.88 O
ATOM 313 OG SER A 41 13.742 -42.500 -37.844 1.00 94.88 O
ATOM 314 N GLY A 42 15.469 -44.375 -36.406 1.00 92.19 N
ATOM 315 CA GLY A 42 16.812 -44.719 -36.875 1.00 92.19 C
ATOM 316 C GLY A 42 17.250 -43.906 -38.062 1.00 92.19 C
ATOM 317 O GLY A 42 18.406 -44.031 -38.500 1.00 92.19 O
ATOM 318 N SER A 43 16.391 -43.125 -38.531 1.00 93.00 N
ATOM 319 CA SER A 43 16.688 -42.312 -39.719 1.00 93.00 C
ATOM 320 C SER A 43 16.906 -40.844 -39.344 1.00 93.00 C
ATOM 321 CB SER A 43 15.570 -42.438 -40.750 1.00 93.00 C
ATOM 322 O SER A 43 16.219 -40.312 -38.469 1.00 93.00 O
ATOM 323 OG SER A 43 15.789 -41.562 -41.844 1.00 93.00 O
ATOM 324 N GLU A 44 17.766 -40.188 -40.062 1.00 90.81 N
ATOM 325 CA GLU A 44 17.969 -38.750 -39.906 1.00 90.81 C
ATOM 326 C GLU A 44 17.141 -37.969 -40.906 1.00 90.81 C
ATOM 327 CB GLU A 44 19.453 -38.406 -40.031 1.00 90.81 C
ATOM 328 O GLU A 44 17.156 -36.719 -40.875 1.00 90.81 O
ATOM 329 CG GLU A 44 20.328 -38.969 -38.938 1.00 90.81 C
ATOM 330 CD GLU A 44 21.125 -37.875 -38.219 1.00 90.81 C
ATOM 331 OE1 GLU A 44 21.594 -38.125 -37.062 1.00 90.81 O
ATOM 332 OE2 GLU A 44 21.281 -36.781 -38.781 1.00 90.81 O
ATOM 333 N ARG A 45 16.312 -38.656 -41.625 1.00 93.19 N
ATOM 334 CA ARG A 45 15.625 -38.000 -42.719 1.00 93.19 C
ATOM 335 C ARG A 45 14.156 -37.750 -42.375 1.00 93.19 C
ATOM 336 CB ARG A 45 15.734 -38.812 -44.000 1.00 93.19 C
ATOM 337 O ARG A 45 13.352 -37.469 -43.281 1.00 93.19 O
ATOM 338 CG ARG A 45 17.156 -38.906 -44.562 1.00 93.19 C
ATOM 339 CD ARG A 45 17.156 -39.344 -46.031 1.00 93.19 C
ATOM 340 NE ARG A 45 18.516 -39.375 -46.562 1.00 93.19 N
ATOM 341 NH1 ARG A 45 17.875 -40.062 -48.688 1.00 93.19 N
ATOM 342 NH2 ARG A 45 20.094 -39.719 -48.188 1.00 93.19 N
ATOM 343 CZ ARG A 45 18.828 -39.719 -47.812 1.00 93.19 C
ATOM 344 N VAL A 46 13.836 -37.969 -41.188 1.00 94.50 N
ATOM 345 CA VAL A 46 12.469 -37.656 -40.781 1.00 94.50 C
ATOM 346 C VAL A 46 12.172 -36.188 -41.031 1.00 94.50 C
ATOM 347 CB VAL A 46 12.211 -38.031 -39.312 1.00 94.50 C
ATOM 348 O VAL A 46 13.000 -35.344 -40.719 1.00 94.50 O
ATOM 349 CG1 VAL A 46 10.789 -37.688 -38.906 1.00 94.50 C
ATOM 350 CG2 VAL A 46 12.477 -39.531 -39.094 1.00 94.50 C
ATOM 351 N GLN A 47 11.016 -35.875 -41.500 1.00 92.81 N
ATOM 352 CA GLN A 47 10.617 -34.500 -41.781 1.00 92.81 C
ATOM 353 C GLN A 47 10.680 -33.656 -40.500 1.00 92.81 C
ATOM 354 CB GLN A 47 9.211 -34.469 -42.375 1.00 92.81 C
ATOM 355 O GLN A 47 9.984 -33.906 -39.531 1.00 92.81 O
ATOM 356 CG GLN A 47 9.133 -34.906 -43.812 1.00 92.81 C
ATOM 357 CD GLN A 47 9.383 -33.781 -44.812 1.00 92.81 C
ATOM 358 NE2 GLN A 47 8.953 -33.969 -46.031 1.00 92.81 N
ATOM 359 OE1 GLN A 47 9.953 -32.750 -44.438 1.00 92.81 O
ATOM 360 N ARG A 48 11.445 -32.625 -40.594 1.00 91.81 N
ATOM 361 CA ARG A 48 11.531 -31.734 -39.438 1.00 91.81 C
ATOM 362 C ARG A 48 10.836 -30.406 -39.750 1.00 91.81 C
ATOM 363 CB ARG A 48 12.984 -31.484 -39.062 1.00 91.81 C
ATOM 364 O ARG A 48 10.375 -29.719 -38.812 1.00 91.81 O
ATOM 365 CG ARG A 48 13.703 -32.719 -38.531 1.00 91.81 C
ATOM 366 CD ARG A 48 14.930 -32.375 -37.719 1.00 91.81 C
ATOM 367 NE ARG A 48 15.547 -33.562 -37.125 1.00 91.81 N
ATOM 368 NH1 ARG A 48 17.234 -32.406 -36.031 1.00 91.81 N
ATOM 369 NH2 ARG A 48 17.109 -34.688 -35.875 1.00 91.81 N
ATOM 370 CZ ARG A 48 16.625 -33.531 -36.344 1.00 91.81 C
ATOM 371 N GLU A 49 10.734 -30.094 -41.031 1.00 90.75 N
ATOM 372 CA GLU A 49 10.039 -28.875 -41.469 1.00 90.75 C
ATOM 373 C GLU A 49 8.578 -29.156 -41.781 1.00 90.75 C
ATOM 374 CB GLU A 49 10.734 -28.250 -42.656 1.00 90.75 C
ATOM 375 O GLU A 49 8.164 -30.312 -41.844 1.00 90.75 O
ATOM 376 CG GLU A 49 12.109 -27.688 -42.375 1.00 90.75 C
ATOM 377 CD GLU A 49 12.070 -26.250 -41.844 1.00 90.75 C
ATOM 378 OE1 GLU A 49 13.039 -25.812 -41.188 1.00 90.75 O
ATOM 379 OE2 GLU A 49 11.062 -25.562 -42.125 1.00 90.75 O
ATOM 380 N ARG A 50 7.879 -28.109 -41.969 1.00 93.19 N
ATOM 381 CA ARG A 50 6.461 -28.234 -42.312 1.00 93.19 C
ATOM 382 C ARG A 50 6.273 -28.938 -43.656 1.00 93.19 C
ATOM 383 CB ARG A 50 5.777 -26.875 -42.312 1.00 93.19 C
ATOM 384 O ARG A 50 7.039 -28.703 -44.594 1.00 93.19 O
ATOM 385 CG ARG A 50 5.797 -26.156 -40.969 1.00 93.19 C
ATOM 386 CD ARG A 50 5.098 -24.812 -41.062 1.00 93.19 C
ATOM 387 NE ARG A 50 5.199 -24.078 -39.781 1.00 93.19 N
ATOM 388 NH1 ARG A 50 3.699 -22.422 -40.375 1.00 93.19 N
ATOM 389 NH2 ARG A 50 4.703 -22.375 -38.312 1.00 93.19 N
ATOM 390 CZ ARG A 50 4.535 -22.969 -39.500 1.00 93.19 C
ATOM 391 N PHE A 51 5.352 -29.859 -43.719 1.00 93.19 N
ATOM 392 CA PHE A 51 5.000 -30.516 -44.969 1.00 93.19 C
ATOM 393 C PHE A 51 3.486 -30.641 -45.094 1.00 93.19 C
ATOM 394 CB PHE A 51 5.652 -31.906 -45.031 1.00 93.19 C
ATOM 395 O PHE A 51 2.752 -30.453 -44.125 1.00 93.19 O
ATOM 396 CG PHE A 51 5.156 -32.875 -44.000 1.00 93.19 C
ATOM 397 CD1 PHE A 51 5.648 -32.812 -42.688 1.00 93.19 C
ATOM 398 CD2 PHE A 51 4.195 -33.812 -44.312 1.00 93.19 C
ATOM 399 CE1 PHE A 51 5.191 -33.719 -41.750 1.00 93.19 C
ATOM 400 CE2 PHE A 51 3.734 -34.719 -43.375 1.00 93.19 C
ATOM 401 CZ PHE A 51 4.234 -34.656 -42.062 1.00 93.19 C
ATOM 402 N ASN A 52 3.082 -30.969 -46.281 1.00 93.19 N
ATOM 403 CA ASN A 52 1.659 -30.938 -46.594 1.00 93.19 C
ATOM 404 C ASN A 52 0.899 -32.062 -45.875 1.00 93.19 C
ATOM 405 CB ASN A 52 1.444 -31.047 -48.125 1.00 93.19 C
ATOM 406 O ASN A 52 1.292 -33.219 -45.938 1.00 93.19 O
ATOM 407 CG ASN A 52 0.183 -30.344 -48.562 1.00 93.19 C
ATOM 408 ND2 ASN A 52 0.191 -29.859 -49.812 1.00 93.19 N
ATOM 409 OD1 ASN A 52 -0.790 -30.234 -47.812 1.00 93.19 O
ATOM 410 N ALA A 53 -0.217 -31.703 -45.250 1.00 93.50 N
ATOM 411 CA ALA A 53 -1.004 -32.625 -44.438 1.00 93.50 C
ATOM 412 C ALA A 53 -1.934 -33.469 -45.312 1.00 93.50 C
ATOM 413 CB ALA A 53 -1.809 -31.859 -43.375 1.00 93.50 C
ATOM 414 O ALA A 53 -2.428 -34.500 -44.875 1.00 93.50 O
ATOM 415 N GLY A 54 -2.166 -33.062 -46.531 1.00 90.88 N
ATOM 416 CA GLY A 54 -3.184 -33.750 -47.312 1.00 90.88 C
ATOM 417 C GLY A 54 -2.611 -34.750 -48.312 1.00 90.88 C
ATOM 418 O GLY A 54 -3.338 -35.312 -49.125 1.00 90.88 O
ATOM 419 N GLU A 55 -1.419 -35.094 -48.125 1.00 90.69 N
ATOM 420 CA GLU A 55 -0.782 -35.969 -49.125 1.00 90.69 C
ATOM 421 C GLU A 55 -0.404 -37.312 -48.500 1.00 90.69 C
ATOM 422 CB GLU A 55 0.458 -35.281 -49.719 1.00 90.69 C
ATOM 423 O GLU A 55 -0.146 -37.406 -47.312 1.00 90.69 O
ATOM 424 CG GLU A 55 0.141 -34.125 -50.656 1.00 90.69 C
ATOM 425 CD GLU A 55 1.380 -33.469 -51.250 1.00 90.69 C
ATOM 426 OE1 GLU A 55 1.243 -32.500 -52.031 1.00 90.69 O
ATOM 427 OE2 GLU A 55 2.496 -33.969 -50.938 1.00 90.69 O
ATOM 428 N GLY A 56 -0.555 -38.375 -49.375 1.00 92.25 N
ATOM 429 CA GLY A 56 -0.021 -39.656 -49.000 1.00 92.25 C
ATOM 430 C GLY A 56 -0.881 -40.406 -47.969 1.00 92.25 C
ATOM 431 O GLY A 56 -2.086 -40.156 -47.875 1.00 92.25 O
ATOM 432 N ILE A 57 -0.274 -41.312 -47.281 1.00 93.94 N
ATOM 433 CA ILE A 57 -0.961 -42.156 -46.312 1.00 93.94 C
ATOM 434 C ILE A 57 -1.448 -41.281 -45.156 1.00 93.94 C
ATOM 435 CB ILE A 57 -0.047 -43.281 -45.781 1.00 93.94 C
ATOM 436 O ILE A 57 -2.576 -41.469 -44.656 1.00 93.94 O
ATOM 437 CG1 ILE A 57 0.338 -44.219 -46.938 1.00 93.94 C
ATOM 438 CG2 ILE A 57 -0.729 -44.062 -44.656 1.00 93.94 C
ATOM 439 CD1 ILE A 57 1.410 -45.250 -46.594 1.00 93.94 C
ATOM 440 N ILE A 58 -0.612 -40.375 -44.750 1.00 95.25 N
ATOM 441 CA ILE A 58 -0.945 -39.500 -43.625 1.00 95.25 C
ATOM 442 C ILE A 58 -2.189 -38.688 -43.969 1.00 95.25 C
ATOM 443 CB ILE A 58 0.232 -38.562 -43.281 1.00 95.25 C
ATOM 444 O ILE A 58 -3.061 -38.469 -43.125 1.00 95.25 O
ATOM 445 CG1 ILE A 58 1.373 -39.375 -42.625 1.00 95.25 C
ATOM 446 CG2 ILE A 58 -0.235 -37.438 -42.375 1.00 95.25 C
ATOM 447 CD1 ILE A 58 2.609 -38.531 -42.344 1.00 95.25 C
ATOM 448 N GLY A 59 -2.256 -38.188 -45.219 1.00 94.75 N
ATOM 449 CA GLY A 59 -3.449 -37.500 -45.656 1.00 94.75 C
ATOM 450 C GLY A 59 -4.715 -38.312 -45.500 1.00 94.75 C
ATOM 451 O GLY A 59 -5.758 -37.781 -45.125 1.00 94.75 O
ATOM 452 N GLY A 60 -4.645 -39.562 -45.875 1.00 94.12 N
ATOM 453 CA GLY A 60 -5.777 -40.469 -45.688 1.00 94.12 C
ATOM 454 C GLY A 60 -6.219 -40.594 -44.250 1.00 94.12 C
ATOM 455 O GLY A 60 -7.418 -40.594 -43.938 1.00 94.12 O
ATOM 456 N VAL A 61 -5.250 -40.688 -43.312 1.00 96.06 N
ATOM 457 CA VAL A 61 -5.527 -40.781 -41.875 1.00 96.06 C
ATOM 458 C VAL A 61 -6.270 -39.562 -41.375 1.00 96.06 C
ATOM 459 CB VAL A 61 -4.230 -41.000 -41.062 1.00 96.06 C
ATOM 460 O VAL A 61 -7.258 -39.656 -40.656 1.00 96.06 O
ATOM 461 CG1 VAL A 61 -4.527 -40.969 -39.562 1.00 96.06 C
ATOM 462 CG2 VAL A 61 -3.547 -42.312 -41.469 1.00 96.06 C
ATOM 463 N LEU A 62 -5.805 -38.375 -41.781 1.00 95.06 N
ATOM 464 CA LEU A 62 -6.359 -37.094 -41.344 1.00 95.06 C
ATOM 465 C LEU A 62 -7.750 -36.875 -41.906 1.00 95.06 C
ATOM 466 CB LEU A 62 -5.438 -35.938 -41.719 1.00 95.06 C
ATOM 467 O LEU A 62 -8.648 -36.406 -41.219 1.00 95.06 O
ATOM 468 CG LEU A 62 -4.047 -35.938 -41.094 1.00 95.06 C
ATOM 469 CD1 LEU A 62 -3.189 -34.844 -41.688 1.00 95.06 C
ATOM 470 CD2 LEU A 62 -4.148 -35.781 -39.594 1.00 95.06 C
ATOM 471 N LYS A 63 -7.949 -37.250 -43.156 1.00 92.06 N
ATOM 472 CA LYS A 63 -9.234 -37.094 -43.844 1.00 92.06 C
ATOM 473 C LYS A 63 -10.297 -38.000 -43.250 1.00 92.06 C
ATOM 474 CB LYS A 63 -9.094 -37.312 -45.344 1.00 92.06 C
ATOM 475 O LYS A 63 -11.430 -37.594 -43.031 1.00 92.06 O
ATOM 476 CG LYS A 63 -9.727 -36.250 -46.219 1.00 92.06 C
ATOM 477 CD LYS A 63 -9.555 -36.562 -47.688 1.00 92.06 C
ATOM 478 CE LYS A 63 -10.172 -35.469 -48.562 1.00 92.06 C
ATOM 479 NZ LYS A 63 -9.977 -35.750 -50.031 1.00 92.06 N
ATOM 480 N ARG A 64 -9.906 -39.219 -43.000 1.00 92.75 N
ATOM 481 CA ARG A 64 -10.844 -40.219 -42.500 1.00 92.75 C
ATOM 482 C ARG A 64 -10.977 -40.156 -41.000 1.00 92.75 C
ATOM 483 CB ARG A 64 -10.414 -41.625 -42.938 1.00 92.75 C
ATOM 484 O ARG A 64 -11.898 -40.750 -40.406 1.00 92.75 O
ATOM 485 CG ARG A 64 -10.500 -41.875 -44.438 1.00 92.75 C
ATOM 486 CD ARG A 64 -10.109 -43.281 -44.812 1.00 92.75 C
ATOM 487 NE ARG A 64 -9.773 -43.406 -46.219 1.00 92.75 N
ATOM 488 NH1 ARG A 64 -9.086 -45.594 -46.094 1.00 92.75 N
ATOM 489 NH2 ARG A 64 -9.016 -44.500 -48.094 1.00 92.75 N
ATOM 490 CZ ARG A 64 -9.289 -44.500 -46.812 1.00 92.75 C
ATOM 491 N ARG A 65 -10.008 -39.531 -40.344 1.00 93.00 N
ATOM 492 CA ARG A 65 -9.938 -39.500 -38.875 1.00 93.00 C
ATOM 493 C ARG A 65 -9.945 -40.906 -38.312 1.00 93.00 C
ATOM 494 CB ARG A 65 -11.109 -38.688 -38.312 1.00 93.00 C
ATOM 495 O ARG A 65 -10.664 -41.188 -37.344 1.00 93.00 O
ATOM 496 CG ARG A 65 -11.148 -37.250 -38.812 1.00 93.00 C
ATOM 497 CD ARG A 65 -12.305 -36.469 -38.188 1.00 93.00 C
ATOM 498 NE ARG A 65 -12.328 -35.094 -38.625 1.00 93.00 N
ATOM 499 NH1 ARG A 65 -14.203 -34.531 -37.406 1.00 93.00 N
ATOM 500 NH2 ARG A 65 -13.172 -32.969 -38.719 1.00 93.00 N
ATOM 501 CZ ARG A 65 -13.234 -34.188 -38.250 1.00 93.00 C
ATOM 502 N ALA A 66 -9.281 -41.750 -39.000 1.00 94.06 N
ATOM 503 CA ALA A 66 -9.211 -43.156 -38.594 1.00 94.06 C
ATOM 504 C ALA A 66 -7.816 -43.719 -38.875 1.00 94.06 C
ATOM 505 CB ALA A 66 -10.266 -43.969 -39.344 1.00 94.06 C
ATOM 506 O ALA A 66 -7.086 -43.219 -39.719 1.00 94.06 O
ATOM 507 N PRO A 67 -7.457 -44.781 -38.156 1.00 97.06 N
ATOM 508 CA PRO A 67 -6.145 -45.406 -38.375 1.00 97.06 C
ATOM 509 C PRO A 67 -6.004 -46.031 -39.781 1.00 97.06 C
ATOM 510 CB PRO A 67 -6.082 -46.500 -37.281 1.00 97.06 C
ATOM 511 O PRO A 67 -6.996 -46.469 -40.344 1.00 97.06 O
ATOM 512 CG PRO A 67 -7.160 -46.125 -36.312 1.00 97.06 C
ATOM 513 CD PRO A 67 -8.195 -45.312 -37.031 1.00 97.06 C
ATOM 514 N VAL A 68 -4.816 -46.000 -40.281 1.00 96.81 N
ATOM 515 CA VAL A 68 -4.500 -46.625 -41.562 1.00 96.81 C
ATOM 516 C VAL A 68 -3.303 -47.562 -41.406 1.00 96.81 C
ATOM 517 CB VAL A 68 -4.203 -45.594 -42.656 1.00 96.81 C
ATOM 518 O VAL A 68 -2.291 -47.188 -40.812 1.00 96.81 O
ATOM 519 CG1 VAL A 68 -3.650 -46.250 -43.906 1.00 96.81 C
ATOM 520 CG2 VAL A 68 -5.465 -44.781 -43.000 1.00 96.81 C
ATOM 521 N ARG A 69 -3.477 -48.812 -41.812 1.00 96.12 N
ATOM 522 CA ARG A 69 -2.400 -49.781 -41.844 1.00 96.12 C
ATOM 523 C ARG A 69 -2.092 -50.219 -43.250 1.00 96.12 C
ATOM 524 CB ARG A 69 -2.766 -51.000 -40.969 1.00 96.12 C
ATOM 525 O ARG A 69 -2.994 -50.594 -44.000 1.00 96.12 O
ATOM 526 CG ARG A 69 -1.827 -51.250 -39.812 1.00 96.12 C
ATOM 527 CD ARG A 69 -2.264 -52.438 -38.969 1.00 96.12 C
ATOM 528 NE ARG A 69 -3.574 -52.938 -39.375 1.00 96.12 N
ATOM 529 NH1 ARG A 69 -3.871 -54.281 -37.500 1.00 96.12 N
ATOM 530 NH2 ARG A 69 -5.488 -54.188 -39.125 1.00 96.12 N
ATOM 531 CZ ARG A 69 -4.309 -53.781 -38.688 1.00 96.12 C
ATOM 532 N MET A 70 -0.831 -50.156 -43.625 1.00 95.94 N
ATOM 533 CA MET A 70 -0.414 -50.562 -44.969 1.00 95.94 C
ATOM 534 C MET A 70 0.829 -51.438 -44.906 1.00 95.94 C
ATOM 535 CB MET A 70 -0.143 -49.312 -45.812 1.00 95.94 C
ATOM 536 O MET A 70 1.646 -51.312 -44.000 1.00 95.94 O
ATOM 537 CG MET A 70 -1.386 -48.500 -46.125 1.00 95.94 C
ATOM 538 SD MET A 70 -1.321 -47.719 -47.781 1.00 95.94 S
ATOM 539 CE MET A 70 -2.205 -48.938 -48.750 1.00 95.94 C
ATOM 540 N ASN A 71 0.901 -52.406 -45.844 1.00 95.56 N
ATOM 541 CA ASN A 71 2.078 -53.250 -45.969 1.00 95.56 C
ATOM 542 C ASN A 71 2.340 -53.625 -47.438 1.00 95.56 C
ATOM 543 CB ASN A 71 1.922 -54.500 -45.125 1.00 95.56 C
ATOM 544 O ASN A 71 1.402 -53.812 -48.188 1.00 95.56 O
ATOM 545 CG ASN A 71 1.923 -55.781 -45.938 1.00 95.56 C
ATOM 546 ND2 ASN A 71 2.791 -56.719 -45.594 1.00 95.56 N
ATOM 547 OD1 ASN A 71 1.152 -55.906 -46.906 1.00 95.56 O
ATOM 548 N SER A 72 3.635 -53.562 -47.781 1.00 94.69 N
ATOM 549 CA SER A 72 4.055 -54.000 -49.125 1.00 94.69 C
ATOM 550 C SER A 72 5.480 -54.531 -49.125 1.00 94.69 C
ATOM 551 CB SER A 72 3.955 -52.812 -50.094 1.00 94.69 C
ATOM 552 O SER A 72 6.410 -53.844 -48.688 1.00 94.69 O
ATOM 553 OG SER A 72 4.465 -53.188 -51.375 1.00 94.69 O
ATOM 554 N PRO A 73 5.652 -55.719 -49.656 1.00 92.94 N
ATOM 555 CA PRO A 73 7.004 -56.281 -49.688 1.00 92.94 C
ATOM 556 C PRO A 73 7.961 -55.438 -50.531 1.00 92.94 C
ATOM 557 CB PRO A 73 6.793 -57.656 -50.281 1.00 92.94 C
ATOM 558 O PRO A 73 9.172 -55.500 -50.344 1.00 92.94 O
ATOM 559 CG PRO A 73 5.324 -57.750 -50.562 1.00 92.94 C
ATOM 560 CD PRO A 73 4.684 -56.469 -50.094 1.00 92.94 C
ATOM 561 N ASN A 74 7.402 -54.688 -51.562 1.00 91.69 N
ATOM 562 CA ASN A 74 8.242 -53.938 -52.469 1.00 91.69 C
ATOM 563 C ASN A 74 8.375 -52.469 -52.000 1.00 91.69 C
ATOM 564 CB ASN A 74 7.684 -53.969 -53.875 1.00 91.69 C
ATOM 565 O ASN A 74 8.883 -51.625 -52.719 1.00 91.69 O
ATOM 566 CG ASN A 74 7.688 -55.375 -54.469 1.00 91.69 C
ATOM 567 ND2 ASN A 74 6.859 -55.625 -55.469 1.00 91.69 N
ATOM 568 OD1 ASN A 74 8.430 -56.250 -54.000 1.00 91.69 O
ATOM 569 N GLY A 75 7.961 -52.281 -50.812 1.00 93.31 N
ATOM 570 CA GLY A 75 8.008 -50.906 -50.312 1.00 93.31 C
ATOM 571 C GLY A 75 6.699 -50.156 -50.500 1.00 93.31 C
ATOM 572 O GLY A 75 6.016 -50.312 -51.500 1.00 93.31 O
ATOM 573 N LEU A 76 6.434 -49.312 -49.594 1.00 93.56 N
ATOM 574 CA LEU A 76 5.176 -48.594 -49.625 1.00 93.56 C
ATOM 575 C LEU A 76 5.332 -47.281 -50.406 1.00 93.56 C
ATOM 576 CB LEU A 76 4.680 -48.281 -48.219 1.00 93.56 C
ATOM 577 O LEU A 76 6.359 -46.594 -50.281 1.00 93.56 O
ATOM 578 CG LEU A 76 4.137 -49.469 -47.406 1.00 93.56 C
ATOM 579 CD1 LEU A 76 4.004 -49.125 -45.938 1.00 93.56 C
ATOM 580 CD2 LEU A 76 2.799 -49.938 -48.000 1.00 93.56 C
ATOM 581 N LYS A 77 4.277 -46.938 -51.125 1.00 89.75 N
ATOM 582 CA LYS A 77 4.199 -45.656 -51.812 1.00 89.75 C
ATOM 583 C LYS A 77 3.389 -44.656 -50.969 1.00 89.75 C
ATOM 584 CB LYS A 77 3.586 -45.781 -53.188 1.00 89.75 C
ATOM 585 O LYS A 77 2.561 -45.031 -50.156 1.00 89.75 O
ATOM 586 CG LYS A 77 4.387 -46.688 -54.125 1.00 89.75 C
ATOM 587 CD LYS A 77 3.982 -46.500 -55.594 1.00 89.75 C
ATOM 588 CE LYS A 77 4.770 -47.406 -56.531 1.00 89.75 C
ATOM 589 NZ LYS A 77 4.426 -47.156 -57.938 1.00 89.75 N
ATOM 590 N GLY A 78 3.746 -43.375 -51.125 1.00 91.06 N
ATOM 591 CA GLY A 78 2.963 -42.344 -50.469 1.00 91.06 C
ATOM 592 C GLY A 78 3.439 -42.031 -49.062 1.00 91.06 C
ATOM 593 O GLY A 78 2.680 -41.531 -48.219 1.00 91.06 O
ATOM 594 N VAL A 79 4.598 -42.500 -48.719 1.00 94.06 N
ATOM 595 CA VAL A 79 5.215 -42.188 -47.438 1.00 94.06 C
ATOM 596 C VAL A 79 5.746 -40.750 -47.469 1.00 94.06 C
ATOM 597 CB VAL A 79 6.352 -43.156 -47.094 1.00 94.06 C
ATOM 598 O VAL A 79 6.664 -40.438 -48.219 1.00 94.06 O
ATOM 599 CG1 VAL A 79 6.996 -42.812 -45.750 1.00 94.06 C
ATOM 600 CG2 VAL A 79 5.828 -44.594 -47.062 1.00 94.06 C
ATOM 601 N THR A 80 5.168 -39.938 -46.625 1.00 93.69 N
ATOM 602 CA THR A 80 5.477 -38.500 -46.750 1.00 93.69 C
ATOM 603 C THR A 80 6.238 -38.000 -45.531 1.00 93.69 C
ATOM 604 CB THR A 80 4.191 -37.688 -46.938 1.00 93.69 C
ATOM 605 O THR A 80 6.672 -36.844 -45.469 1.00 93.69 O
ATOM 606 CG2 THR A 80 3.527 -37.969 -48.250 1.00 93.69 C
ATOM 607 OG1 THR A 80 3.275 -37.969 -45.875 1.00 93.69 O
ATOM 608 N HIS A 81 6.422 -38.844 -44.438 1.00 94.44 N
ATOM 609 CA HIS A 81 7.035 -38.344 -43.219 1.00 94.44 C
ATOM 610 C HIS A 81 8.555 -38.406 -43.312 1.00 94.44 C
ATOM 611 CB HIS A 81 6.555 -39.156 -42.031 1.00 94.44 C
ATOM 612 O HIS A 81 9.250 -38.062 -42.344 1.00 94.44 O
ATOM 613 CG HIS A 81 6.809 -40.625 -42.156 1.00 94.44 C
ATOM 614 CD2 HIS A 81 7.758 -41.438 -41.594 1.00 94.44 C
ATOM 615 ND1 HIS A 81 6.035 -41.469 -42.938 1.00 94.44 N
ATOM 616 CE1 HIS A 81 6.496 -42.688 -42.875 1.00 94.44 C
ATOM 617 NE2 HIS A 81 7.539 -42.688 -42.062 1.00 94.44 N
ATOM 618 N TYR A 82 9.062 -38.750 -44.438 1.00 94.31 N
ATOM 619 CA TYR A 82 10.492 -38.656 -44.719 1.00 94.31 C
ATOM 620 C TYR A 82 10.781 -37.625 -45.812 1.00 94.31 C
ATOM 621 CB TYR A 82 11.039 -40.031 -45.125 1.00 94.31 C
ATOM 622 O TYR A 82 9.969 -37.438 -46.719 1.00 94.31 O
ATOM 623 CG TYR A 82 11.094 -41.031 -44.000 1.00 94.31 C
ATOM 624 CD1 TYR A 82 11.984 -40.875 -42.969 1.00 94.31 C
ATOM 625 CD2 TYR A 82 10.250 -42.156 -44.000 1.00 94.31 C
ATOM 626 CE1 TYR A 82 12.039 -41.812 -41.906 1.00 94.31 C
ATOM 627 CE2 TYR A 82 10.297 -43.062 -42.969 1.00 94.31 C
ATOM 628 OH TYR A 82 11.242 -43.812 -40.906 1.00 94.31 O
ATOM 629 CZ TYR A 82 11.195 -42.906 -41.938 1.00 94.31 C
ATOM 630 N GLU A 83 11.961 -37.000 -45.625 1.00 88.69 N
ATOM 631 CA GLU A 83 12.414 -36.062 -46.625 1.00 88.69 C
ATOM 632 C GLU A 83 13.070 -36.781 -47.812 1.00 88.69 C
ATOM 633 CB GLU A 83 13.383 -35.062 -46.031 1.00 88.69 C
ATOM 634 O GLU A 83 13.922 -37.656 -47.594 1.00 88.69 O
ATOM 635 CG GLU A 83 12.719 -34.031 -45.125 1.00 88.69 C
ATOM 636 CD GLU A 83 13.695 -33.031 -44.531 1.00 88.69 C
ATOM 637 OE1 GLU A 83 13.266 -32.156 -43.750 1.00 88.69 O
ATOM 638 OE2 GLU A 83 14.898 -33.094 -44.875 1.00 88.69 O
ATOM 639 N GLY A 84 12.688 -36.344 -48.938 1.00 79.06 N
ATOM 640 CA GLY A 84 13.344 -36.844 -50.156 1.00 79.06 C
ATOM 641 C GLY A 84 13.188 -38.344 -50.312 1.00 79.06 C
ATOM 642 O GLY A 84 12.070 -38.875 -50.250 1.00 79.06 O
ATOM 643 N SER A 85 14.344 -39.031 -50.594 1.00 76.56 N
ATOM 644 CA SER A 85 14.359 -40.500 -50.750 1.00 76.56 C
ATOM 645 C SER A 85 14.516 -41.219 -49.406 1.00 76.56 C
ATOM 646 CB SER A 85 15.477 -40.906 -51.719 1.00 76.56 C
ATOM 647 O SER A 85 15.625 -41.594 -49.031 1.00 76.56 O
ATOM 648 OG SER A 85 15.461 -40.125 -52.875 1.00 76.56 O
ATOM 649 N GLY A 86 13.555 -41.281 -48.656 1.00 80.50 N
ATOM 650 CA GLY A 86 13.578 -41.969 -47.375 1.00 80.50 C
ATOM 651 C GLY A 86 13.766 -43.469 -47.469 1.00 80.50 C
ATOM 652 O GLY A 86 13.914 -44.000 -48.594 1.00 80.50 O
ATOM 653 N PRO A 87 13.945 -44.062 -46.312 1.00 89.56 N
ATOM 654 CA PRO A 87 14.102 -45.500 -46.344 1.00 89.56 C
ATOM 655 C PRO A 87 12.891 -46.219 -46.938 1.00 89.56 C
ATOM 656 CB PRO A 87 14.258 -45.875 -44.844 1.00 89.56 C
ATOM 657 O PRO A 87 11.789 -45.656 -46.969 1.00 89.56 O
ATOM 658 CG PRO A 87 13.609 -44.750 -44.125 1.00 89.56 C
ATOM 659 CD PRO A 87 13.680 -43.500 -44.969 1.00 89.56 C
ATOM 660 N ALA A 88 13.078 -47.375 -47.500 1.00 91.06 N
ATOM 661 CA ALA A 88 11.992 -48.188 -48.094 1.00 91.06 C
ATOM 662 C ALA A 88 11.172 -48.844 -47.000 1.00 91.06 C
ATOM 663 CB ALA A 88 12.547 -49.219 -49.062 1.00 91.06 C
ATOM 664 O ALA A 88 11.438 -50.000 -46.625 1.00 91.06 O
ATOM 665 N VAL A 89 10.180 -48.219 -46.594 1.00 94.69 N
ATOM 666 CA VAL A 89 9.289 -48.719 -45.531 1.00 94.69 C
ATOM 667 C VAL A 89 8.352 -49.750 -46.125 1.00 94.69 C
ATOM 668 CB VAL A 89 8.477 -47.562 -44.906 1.00 94.69 C
ATOM 669 O VAL A 89 7.738 -49.562 -47.156 1.00 94.69 O
ATOM 670 CG1 VAL A 89 7.840 -48.000 -43.594 1.00 94.69 C
ATOM 671 CG2 VAL A 89 9.359 -46.344 -44.688 1.00 94.69 C
ATOM 672 N GLN A 90 8.273 -50.906 -45.438 1.00 96.69 N
ATOM 673 CA GLN A 90 7.449 -51.969 -45.969 1.00 96.69 C
ATOM 674 C GLN A 90 6.156 -52.125 -45.156 1.00 96.69 C
ATOM 675 CB GLN A 90 8.219 -53.281 -45.969 1.00 96.69 C
ATOM 676 O GLN A 90 5.219 -52.781 -45.625 1.00 96.69 O
ATOM 677 CG GLN A 90 9.422 -53.312 -46.906 1.00 96.69 C
ATOM 678 CD GLN A 90 9.984 -54.688 -47.125 1.00 96.69 C
ATOM 679 NE2 GLN A 90 11.047 -54.781 -47.938 1.00 96.69 N
ATOM 680 OE1 GLN A 90 9.469 -55.688 -46.594 1.00 96.69 O
ATOM 681 N ALA A 91 6.125 -51.594 -44.000 1.00 97.62 N
ATOM 682 CA ALA A 91 4.918 -51.562 -43.188 1.00 97.62 C
ATOM 683 C ALA A 91 4.742 -50.219 -42.469 1.00 97.62 C
ATOM 684 CB ALA A 91 4.953 -52.719 -42.156 1.00 97.62 C
ATOM 685 O ALA A 91 5.719 -49.625 -42.000 1.00 97.62 O
ATOM 686 N LEU A 92 3.498 -49.750 -42.469 1.00 97.50 N
ATOM 687 CA LEU A 92 3.219 -48.469 -41.875 1.00 97.50 C
ATOM 688 C LEU A 92 1.875 -48.469 -41.156 1.00 97.50 C
ATOM 689 CB LEU A 92 3.229 -47.344 -42.938 1.00 97.50 C
ATOM 690 O LEU A 92 0.903 -49.031 -41.656 1.00 97.50 O
ATOM 691 CG LEU A 92 3.039 -45.938 -42.438 1.00 97.50 C
ATOM 692 CD1 LEU A 92 4.039 -45.000 -43.094 1.00 97.50 C
ATOM 693 CD2 LEU A 92 1.609 -45.469 -42.688 1.00 97.50 C
ATOM 694 N LEU A 93 1.863 -47.969 -39.906 1.00 98.19 N
ATOM 695 CA LEU A 93 0.666 -47.719 -39.125 1.00 98.19 C
ATOM 696 C LEU A 93 0.584 -46.281 -38.688 1.00 98.19 C
ATOM 697 CB LEU A 93 0.649 -48.625 -37.875 1.00 98.19 C
ATOM 698 O LEU A 93 1.525 -45.719 -38.125 1.00 98.19 O
ATOM 699 CG LEU A 93 -0.463 -48.344 -36.844 1.00 98.19 C
ATOM 700 CD1 LEU A 93 -1.829 -48.594 -37.500 1.00 98.19 C
ATOM 701 CD2 LEU A 93 -0.289 -49.250 -35.625 1.00 98.19 C
ATOM 702 N ALA A 94 -0.431 -45.656 -39.094 1.00 98.19 N
ATOM 703 CA ALA A 94 -0.650 -44.250 -38.719 1.00 98.19 C
ATOM 704 C ALA A 94 -2.016 -44.062 -38.062 1.00 98.19 C
ATOM 705 CB ALA A 94 -0.523 -43.344 -39.938 1.00 98.19 C
ATOM 706 O ALA A 94 -3.012 -44.625 -38.531 1.00 98.19 O
ATOM 707 N VAL A 95 -2.008 -43.344 -36.938 1.00 97.94 N
ATOM 708 CA VAL A 95 -3.248 -43.094 -36.219 1.00 97.94 C
ATOM 709 C VAL A 95 -3.418 -41.594 -35.969 1.00 97.94 C
ATOM 710 CB VAL A 95 -3.283 -43.844 -34.875 1.00 97.94 C
ATOM 711 O VAL A 95 -2.434 -40.875 -35.781 1.00 97.94 O
ATOM 712 CG1 VAL A 95 -3.156 -45.375 -35.094 1.00 97.94 C
ATOM 713 CG2 VAL A 95 -2.172 -43.344 -33.938 1.00 97.94 C
ATOM 714 N PRO A 96 -4.625 -41.125 -35.969 1.00 96.75 N
ATOM 715 CA PRO A 96 -4.848 -39.719 -35.688 1.00 96.75 C
ATOM 716 C PRO A 96 -4.738 -39.406 -34.188 1.00 96.75 C
ATOM 717 CB PRO A 96 -6.273 -39.469 -36.188 1.00 96.75 C
ATOM 718 O PRO A 96 -5.055 -40.219 -33.344 1.00 96.75 O
ATOM 719 CG PRO A 96 -6.949 -40.812 -36.062 1.00 96.75 C
ATOM 720 CD PRO A 96 -5.922 -41.875 -36.250 1.00 96.75 C
ATOM 721 N ILE A 97 -4.188 -38.344 -33.938 1.00 96.00 N
ATOM 722 CA ILE A 97 -4.219 -37.781 -32.594 1.00 96.00 C
ATOM 723 C ILE A 97 -5.477 -36.938 -32.406 1.00 96.00 C
ATOM 724 CB ILE A 97 -2.957 -36.938 -32.281 1.00 96.00 C
ATOM 725 O ILE A 97 -5.578 -35.844 -32.969 1.00 96.00 O
ATOM 726 CG1 ILE A 97 -1.695 -37.781 -32.500 1.00 96.00 C
ATOM 727 CG2 ILE A 97 -3.016 -36.344 -30.875 1.00 96.00 C
ATOM 728 CD1 ILE A 97 -0.397 -37.000 -32.375 1.00 96.00 C
ATOM 729 N LEU A 98 -6.328 -37.469 -31.531 1.00 92.00 N
ATOM 730 CA LEU A 98 -7.652 -36.875 -31.438 1.00 92.00 C
ATOM 731 C LEU A 98 -7.875 -36.281 -30.047 1.00 92.00 C
ATOM 732 CB LEU A 98 -8.734 -37.906 -31.750 1.00 92.00 C
ATOM 733 O LEU A 98 -7.480 -36.875 -29.047 1.00 92.00 O
ATOM 734 CG LEU A 98 -8.703 -38.531 -33.156 1.00 92.00 C
ATOM 735 CD1 LEU A 98 -9.484 -39.844 -33.156 1.00 92.00 C
ATOM 736 CD2 LEU A 98 -9.258 -37.562 -34.188 1.00 92.00 C
ATOM 737 N GLU A 99 -8.555 -35.156 -30.078 1.00 87.06 N
ATOM 738 CA GLU A 99 -9.086 -34.625 -28.828 1.00 87.06 C
ATOM 739 C GLU A 99 -10.391 -35.312 -28.438 1.00 87.06 C
ATOM 740 CB GLU A 99 -9.297 -33.125 -28.953 1.00 87.06 C
ATOM 741 O GLU A 99 -10.992 -36.000 -29.250 1.00 87.06 O
ATOM 742 CG GLU A 99 -8.016 -32.312 -28.844 1.00 87.06 C
ATOM 743 CD GLU A 99 -8.258 -30.797 -28.766 1.00 87.06 C
ATOM 744 OE1 GLU A 99 -7.277 -30.031 -28.719 1.00 87.06 O
ATOM 745 OE2 GLU A 99 -9.445 -30.406 -28.750 1.00 87.06 O
ATOM 746 N ALA A 100 -10.695 -35.125 -27.156 1.00 77.31 N
ATOM 747 CA ALA A 100 -11.945 -35.688 -26.688 1.00 77.31 C
ATOM 748 C ALA A 100 -13.125 -35.219 -27.531 1.00 77.31 C
ATOM 749 CB ALA A 100 -12.172 -35.375 -25.219 1.00 77.31 C
ATOM 750 O ALA A 100 -14.102 -35.969 -27.719 1.00 77.31 O
ATOM 751 N SER A 101 -13.062 -34.031 -28.109 1.00 76.75 N
ATOM 752 CA SER A 101 -14.117 -33.438 -28.922 1.00 76.75 C
ATOM 753 C SER A 101 -14.172 -34.062 -30.312 1.00 76.75 C
ATOM 754 CB SER A 101 -13.906 -31.922 -29.047 1.00 76.75 C
ATOM 755 O SER A 101 -15.125 -33.844 -31.062 1.00 76.75 O
ATOM 756 OG SER A 101 -12.664 -31.641 -29.672 1.00 76.75 O
ATOM 757 N GLY A 102 -13.156 -34.812 -30.656 1.00 81.38 N
ATOM 758 CA GLY A 102 -13.078 -35.406 -31.984 1.00 81.38 C
ATOM 759 C GLY A 102 -12.203 -34.594 -32.938 1.00 81.38 C
ATOM 760 O GLY A 102 -11.969 -35.031 -34.062 1.00 81.38 O
ATOM 761 N LEU A 103 -11.727 -33.469 -32.469 1.00 89.00 N
ATOM 762 CA LEU A 103 -10.875 -32.625 -33.281 1.00 89.00 C
ATOM 763 C LEU A 103 -9.508 -33.281 -33.500 1.00 89.00 C
ATOM 764 CB LEU A 103 -10.711 -31.250 -32.656 1.00 89.00 C
ATOM 765 O LEU A 103 -8.898 -33.781 -32.531 1.00 89.00 O
ATOM 766 CG LEU A 103 -10.234 -30.141 -33.594 1.00 89.00 C
ATOM 767 CD1 LEU A 103 -11.422 -29.469 -34.281 1.00 89.00 C
ATOM 768 CD2 LEU A 103 -9.406 -29.109 -32.844 1.00 89.00 C
ATOM 769 N VAL A 104 -9.062 -33.281 -34.750 1.00 92.88 N
ATOM 770 CA VAL A 104 -7.762 -33.844 -35.094 1.00 92.88 C
ATOM 771 C VAL A 104 -6.664 -32.844 -34.812 1.00 92.88 C
ATOM 772 CB VAL A 104 -7.703 -34.344 -36.562 1.00 92.88 C
ATOM 773 O VAL A 104 -6.719 -31.703 -35.344 1.00 92.88 O
ATOM 774 CG1 VAL A 104 -6.320 -34.906 -36.875 1.00 92.88 C
ATOM 775 CG2 VAL A 104 -8.781 -35.375 -36.812 1.00 92.88 C
ATOM 776 N ARG A 105 -5.719 -33.219 -34.062 1.00 93.56 N
ATOM 777 CA ARG A 105 -4.621 -32.312 -33.719 1.00 93.56 C
ATOM 778 C ARG A 105 -3.352 -32.688 -34.469 1.00 93.56 C
ATOM 779 CB ARG A 105 -4.359 -32.344 -32.188 1.00 93.56 C
ATOM 780 O ARG A 105 -2.434 -31.875 -34.594 1.00 93.56 O
ATOM 781 CG ARG A 105 -5.359 -31.516 -31.391 1.00 93.56 C
ATOM 782 CD ARG A 105 -5.125 -30.016 -31.547 1.00 93.56 C
ATOM 783 NE ARG A 105 -4.074 -29.547 -30.656 1.00 93.56 N
ATOM 784 NH1 ARG A 105 -5.426 -28.062 -29.516 1.00 93.56 N
ATOM 785 NH2 ARG A 105 -3.213 -28.266 -28.953 1.00 93.56 N
ATOM 786 CZ ARG A 105 -4.242 -28.625 -29.719 1.00 93.56 C
ATOM 787 N GLY A 106 -3.287 -33.938 -34.875 1.00 96.38 N
ATOM 788 CA GLY A 106 -2.105 -34.438 -35.562 1.00 96.38 C
ATOM 789 C GLY A 106 -2.164 -35.906 -35.875 1.00 96.38 C
ATOM 790 O GLY A 106 -3.248 -36.469 -36.000 1.00 96.38 O
ATOM 791 N VAL A 107 -0.963 -36.500 -36.125 1.00 97.25 N
ATOM 792 CA VAL A 107 -0.883 -37.906 -36.469 1.00 97.25 C
ATOM 793 C VAL A 107 0.331 -38.531 -35.781 1.00 97.25 C
ATOM 794 CB VAL A 107 -0.807 -38.125 -38.000 1.00 97.25 C
ATOM 795 O VAL A 107 1.364 -37.906 -35.625 1.00 97.25 O
ATOM 796 CG1 VAL A 107 0.579 -37.750 -38.531 1.00 97.25 C
ATOM 797 CG2 VAL A 107 -1.154 -39.562 -38.375 1.00 97.25 C
ATOM 798 N LEU A 108 0.112 -39.656 -35.312 1.00 97.94 N
ATOM 799 CA LEU A 108 1.200 -40.500 -34.844 1.00 97.94 C
ATOM 800 C LEU A 108 1.502 -41.594 -35.844 1.00 97.94 C
ATOM 801 CB LEU A 108 0.852 -41.094 -33.469 1.00 97.94 C
ATOM 802 O LEU A 108 0.616 -42.375 -36.188 1.00 97.94 O
ATOM 803 CG LEU A 108 1.981 -41.844 -32.750 1.00 97.94 C
ATOM 804 CD1 LEU A 108 3.109 -40.875 -32.406 1.00 97.94 C
ATOM 805 CD2 LEU A 108 1.456 -42.531 -31.500 1.00 97.94 C
ATOM 806 N VAL A 109 2.773 -41.688 -36.281 1.00 98.06 N
ATOM 807 CA VAL A 109 3.139 -42.625 -37.344 1.00 98.06 C
ATOM 808 C VAL A 109 4.164 -43.625 -36.812 1.00 98.06 C
ATOM 809 CB VAL A 109 3.699 -41.875 -38.594 1.00 98.06 C
ATOM 810 O VAL A 109 5.070 -43.250 -36.062 1.00 98.06 O
ATOM 811 CG1 VAL A 109 3.906 -42.875 -39.750 1.00 98.06 C
ATOM 812 CG2 VAL A 109 2.766 -40.750 -39.000 1.00 98.06 C
ATOM 813 N ALA A 110 3.947 -44.844 -37.125 1.00 98.12 N
ATOM 814 CA ALA A 110 4.891 -45.938 -36.844 1.00 98.12 C
ATOM 815 C ALA A 110 5.203 -46.719 -38.094 1.00 98.12 C
ATOM 816 CB ALA A 110 4.340 -46.844 -35.750 1.00 98.12 C
ATOM 817 O ALA A 110 4.297 -47.062 -38.844 1.00 98.12 O
ATOM 818 N ASP A 111 6.527 -46.969 -38.344 1.00 97.44 N
ATOM 819 CA ASP A 111 6.836 -47.719 -39.531 1.00 97.44 C
ATOM 820 C ASP A 111 7.914 -48.781 -39.250 1.00 97.44 C
ATOM 821 CB ASP A 111 7.289 -46.812 -40.656 1.00 97.44 C
ATOM 822 O ASP A 111 8.484 -48.812 -38.156 1.00 97.44 O
ATOM 823 CG ASP A 111 8.617 -46.125 -40.375 1.00 97.44 C
ATOM 824 OD1 ASP A 111 9.438 -46.688 -39.625 1.00 97.44 O
ATOM 825 OD2 ASP A 111 8.836 -45.000 -40.906 1.00 97.44 O
ATOM 826 N ARG A 112 7.965 -49.750 -40.188 1.00 96.88 N
ATOM 827 CA ARG A 112 8.969 -50.812 -40.188 1.00 96.88 C
ATOM 828 C ARG A 112 9.641 -50.969 -41.531 1.00 96.88 C
ATOM 829 CB ARG A 112 8.336 -52.156 -39.750 1.00 96.88 C
ATOM 830 O ARG A 112 9.000 -50.812 -42.562 1.00 96.88 O
ATOM 831 CG ARG A 112 7.785 -52.156 -38.344 1.00 96.88 C
ATOM 832 CD ARG A 112 7.043 -53.469 -38.031 1.00 96.88 C
ATOM 833 NE ARG A 112 6.594 -53.500 -36.656 1.00 96.88 N
ATOM 834 NH1 ARG A 112 4.945 -55.062 -37.000 1.00 96.88 N
ATOM 835 NH2 ARG A 112 5.277 -54.219 -34.906 1.00 96.88 N
ATOM 836 CZ ARG A 112 5.605 -54.281 -36.188 1.00 96.88 C
ATOM 837 N LEU A 113 10.906 -51.312 -41.500 1.00 95.56 N
ATOM 838 CA LEU A 113 11.602 -51.594 -42.750 1.00 95.56 C
ATOM 839 C LEU A 113 11.297 -53.000 -43.219 1.00 95.56 C
ATOM 840 CB LEU A 113 13.109 -51.406 -42.562 1.00 95.56 C
ATOM 841 O LEU A 113 11.266 -53.250 -44.438 1.00 95.56 O
ATOM 842 CG LEU A 113 13.586 -50.000 -42.188 1.00 95.56 C
ATOM 843 CD1 LEU A 113 15.102 -49.969 -42.094 1.00 95.56 C
ATOM 844 CD2 LEU A 113 13.102 -49.000 -43.219 1.00 95.56 C
ATOM 845 N ALA A 114 11.039 -53.875 -42.219 1.00 93.81 N
ATOM 846 CA ALA A 114 10.734 -55.281 -42.562 1.00 93.81 C
ATOM 847 C ALA A 114 9.266 -55.438 -42.938 1.00 93.81 C
ATOM 848 CB ALA A 114 11.086 -56.188 -41.375 1.00 93.81 C
ATOM 849 O ALA A 114 8.414 -54.656 -42.500 1.00 93.81 O
ATOM 850 N ASN A 115 9.000 -56.438 -43.812 1.00 93.75 N
ATOM 851 CA ASN A 115 7.629 -56.719 -44.219 1.00 93.75 C
ATOM 852 C ASN A 115 6.875 -57.500 -43.125 1.00 93.75 C
ATOM 853 CB ASN A 115 7.613 -57.500 -45.531 1.00 93.75 C
ATOM 854 O ASN A 115 6.449 -58.625 -43.375 1.00 93.75 O
ATOM 855 CG ASN A 115 6.238 -57.562 -46.156 1.00 93.75 C
ATOM 856 ND2 ASN A 115 5.988 -58.594 -46.938 1.00 93.75 N
ATOM 857 OD1 ASN A 115 5.406 -56.656 -45.938 1.00 93.75 O
ATOM 858 N GLU A 116 6.738 -56.875 -42.062 1.00 95.25 N
ATOM 859 CA GLU A 116 5.953 -57.375 -40.938 1.00 95.25 C
ATOM 860 C GLU A 116 4.738 -56.500 -40.688 1.00 95.25 C
ATOM 861 CB GLU A 116 6.816 -57.500 -39.688 1.00 95.25 C
ATOM 862 O GLU A 116 4.848 -55.469 -40.000 1.00 95.25 O
ATOM 863 CG GLU A 116 7.863 -58.594 -39.750 1.00 95.25 C
ATOM 864 CD GLU A 116 8.695 -58.688 -38.469 1.00 95.25 C
ATOM 865 OE1 GLU A 116 9.664 -59.500 -38.438 1.00 95.25 O
ATOM 866 OE2 GLU A 116 8.383 -57.969 -37.500 1.00 95.25 O
ATOM 867 N PRO A 117 3.625 -56.969 -41.156 1.00 95.69 N
ATOM 868 CA PRO A 117 2.430 -56.156 -41.031 1.00 95.69 C
ATOM 869 C PRO A 117 2.057 -55.875 -39.562 1.00 95.69 C
ATOM 870 CB PRO A 117 1.345 -56.969 -41.719 1.00 95.69 C
ATOM 871 O PRO A 117 2.266 -56.719 -38.719 1.00 95.69 O
ATOM 872 CG PRO A 117 1.953 -58.312 -41.906 1.00 95.69 C
ATOM 873 CD PRO A 117 3.438 -58.219 -41.688 1.00 95.69 C
ATOM 874 N PHE A 118 1.505 -54.719 -39.344 1.00 96.44 N
ATOM 875 CA PHE A 118 0.977 -54.375 -38.031 1.00 96.44 C
ATOM 876 C PHE A 118 -0.359 -55.062 -37.781 1.00 96.44 C
ATOM 877 CB PHE A 118 0.814 -52.875 -37.875 1.00 96.44 C
ATOM 878 O PHE A 118 -1.189 -55.156 -38.688 1.00 96.44 O
ATOM 879 CG PHE A 118 2.119 -52.125 -37.844 1.00 96.44 C
ATOM 880 CD1 PHE A 118 2.848 -52.031 -36.656 1.00 96.44 C
ATOM 881 CD2 PHE A 118 2.617 -51.500 -38.969 1.00 96.44 C
ATOM 882 CE1 PHE A 118 4.055 -51.344 -36.594 1.00 96.44 C
ATOM 883 CE2 PHE A 118 3.824 -50.812 -38.938 1.00 96.44 C
ATOM 884 CZ PHE A 118 4.539 -50.719 -37.750 1.00 96.44 C
ATOM 885 N SER A 119 -0.531 -55.562 -36.562 1.00 94.88 N
ATOM 886 CA SER A 119 -1.742 -56.281 -36.188 1.00 94.88 C
ATOM 887 C SER A 119 -2.805 -55.344 -35.625 1.00 94.88 C
ATOM 888 CB SER A 119 -1.426 -57.375 -35.156 1.00 94.88 C
ATOM 889 O SER A 119 -2.559 -54.156 -35.469 1.00 94.88 O
ATOM 890 OG SER A 119 -1.096 -56.812 -33.906 1.00 94.88 O
ATOM 891 N ASP A 120 -3.988 -55.906 -35.406 1.00 93.81 N
ATOM 892 CA ASP A 120 -5.059 -55.156 -34.750 1.00 93.81 C
ATOM 893 C ASP A 120 -4.625 -54.719 -33.344 1.00 93.81 C
ATOM 894 CB ASP A 120 -6.320 -56.031 -34.656 1.00 93.81 C
ATOM 895 O ASP A 120 -4.977 -53.625 -32.906 1.00 93.81 O
ATOM 896 CG ASP A 120 -7.008 -56.219 -36.000 1.00 93.81 C
ATOM 897 OD1 ASP A 120 -6.793 -55.406 -36.906 1.00 93.81 O
ATOM 898 OD2 ASP A 120 -7.773 -57.219 -36.125 1.00 93.81 O
ATOM 899 N GLN A 121 -3.857 -55.500 -32.750 1.00 91.38 N
ATOM 900 CA GLN A 121 -3.354 -55.156 -31.422 1.00 91.38 C
ATOM 901 C GLN A 121 -2.369 -54.000 -31.484 1.00 91.38 C
ATOM 902 CB GLN A 121 -2.686 -56.375 -30.797 1.00 91.38 C
ATOM 903 O GLN A 121 -2.348 -53.156 -30.594 1.00 91.38 O
ATOM 904 CG GLN A 121 -2.732 -56.375 -29.266 1.00 91.38 C
ATOM 905 CD GLN A 121 -3.885 -57.188 -28.719 1.00 91.38 C
ATOM 906 NE2 GLN A 121 -4.113 -57.094 -27.406 1.00 91.38 N
ATOM 907 OE1 GLN A 121 -4.562 -57.906 -29.453 1.00 91.38 O
ATOM 908 N ASP A 122 -1.605 -54.031 -32.531 1.00 95.19 N
ATOM 909 CA ASP A 122 -0.669 -52.906 -32.719 1.00 95.19 C
ATOM 910 C ASP A 122 -1.409 -51.594 -32.906 1.00 95.19 C
ATOM 911 CB ASP A 122 0.242 -53.188 -33.906 1.00 95.19 C
ATOM 912 O ASP A 122 -1.001 -50.562 -32.375 1.00 95.19 O
ATOM 913 CG ASP A 122 1.173 -54.375 -33.688 1.00 95.19 C
ATOM 914 OD1 ASP A 122 1.524 -54.656 -32.531 1.00 95.19 O
ATOM 915 OD2 ASP A 122 1.561 -55.000 -34.688 1.00 95.19 O
ATOM 916 N GLU A 123 -2.461 -51.719 -33.688 1.00 95.88 N
ATOM 917 CA GLU A 123 -3.270 -50.531 -33.938 1.00 95.88 C
ATOM 918 C GLU A 123 -3.889 -49.969 -32.656 1.00 95.88 C
ATOM 919 CB GLU A 123 -4.367 -50.844 -34.969 1.00 95.88 C
ATOM 920 O GLU A 123 -3.871 -48.781 -32.406 1.00 95.88 O
ATOM 921 CG GLU A 123 -5.215 -49.625 -35.344 1.00 95.88 C
ATOM 922 CD GLU A 123 -6.285 -49.969 -36.375 1.00 95.88 C
ATOM 923 OE1 GLU A 123 -7.469 -49.625 -36.125 1.00 95.88 O
ATOM 924 OE2 GLU A 123 -5.941 -50.562 -37.406 1.00 95.88 O
ATOM 925 N LYS A 124 -4.391 -50.844 -31.844 1.00 93.44 N
ATOM 926 CA LYS A 124 -4.973 -50.438 -30.578 1.00 93.44 C
ATOM 927 C LYS A 124 -3.924 -49.812 -29.672 1.00 93.44 C
ATOM 928 CB LYS A 124 -5.617 -51.625 -29.875 1.00 93.44 C
ATOM 929 O LYS A 124 -4.184 -48.781 -29.031 1.00 93.44 O
ATOM 930 CG LYS A 124 -6.637 -51.250 -28.812 1.00 93.44 C
ATOM 931 CD LYS A 124 -7.316 -52.500 -28.234 1.00 93.44 C
ATOM 932 CE LYS A 124 -8.281 -52.125 -27.109 1.00 93.44 C
ATOM 933 NZ LYS A 124 -8.953 -53.312 -26.531 1.00 93.44 N
ATOM 934 N LEU A 125 -2.799 -50.344 -29.625 1.00 93.81 N
ATOM 935 CA LEU A 125 -1.711 -49.844 -28.797 1.00 93.81 C
ATOM 936 C LEU A 125 -1.286 -48.469 -29.250 1.00 93.81 C
ATOM 937 CB LEU A 125 -0.513 -50.812 -28.844 1.00 93.81 C
ATOM 938 O LEU A 125 -1.184 -47.531 -28.422 1.00 93.81 O
ATOM 939 CG LEU A 125 0.736 -50.375 -28.078 1.00 93.81 C
ATOM 940 CD1 LEU A 125 0.395 -50.094 -26.625 1.00 93.81 C
ATOM 941 CD2 LEU A 125 1.832 -51.406 -28.188 1.00 93.81 C
ATOM 942 N LEU A 126 -1.048 -48.281 -30.500 1.00 96.44 N
ATOM 943 CA LEU A 126 -0.601 -47.000 -31.016 1.00 96.44 C
ATOM 944 C LEU A 126 -1.664 -45.938 -30.797 1.00 96.44 C
ATOM 945 CB LEU A 126 -0.265 -47.094 -32.500 1.00 96.44 C
ATOM 946 O LEU A 126 -1.338 -44.750 -30.531 1.00 96.44 O
ATOM 947 CG LEU A 126 0.518 -45.938 -33.094 1.00 96.44 C
ATOM 948 CD1 LEU A 126 1.892 -45.812 -32.469 1.00 96.44 C
ATOM 949 CD2 LEU A 126 0.651 -46.094 -34.625 1.00 96.44 C
ATOM 950 N SER A 127 -2.885 -46.312 -30.891 1.00 94.25 N
ATOM 951 CA SER A 127 -3.977 -45.406 -30.641 1.00 94.25 C
ATOM 952 C SER A 127 -3.977 -44.938 -29.188 1.00 94.25 C
ATOM 953 CB SER A 127 -5.324 -46.031 -30.969 1.00 94.25 C
ATOM 954 O SER A 127 -4.191 -43.750 -28.906 1.00 94.25 O
ATOM 955 OG SER A 127 -5.441 -46.250 -32.375 1.00 94.25 O
ATOM 956 N THR A 128 -3.758 -45.844 -28.312 1.00 90.94 N
ATOM 957 CA THR A 128 -3.672 -45.469 -26.891 1.00 90.94 C
ATOM 958 C THR A 128 -2.490 -44.562 -26.641 1.00 90.94 C
ATOM 959 CB THR A 128 -3.539 -46.719 -26.016 1.00 90.94 C
ATOM 960 O THR A 128 -2.596 -43.594 -25.859 1.00 90.94 O
ATOM 961 CG2 THR A 128 -3.785 -46.406 -24.547 1.00 90.94 C
ATOM 962 OG1 THR A 128 -4.496 -47.719 -26.438 1.00 90.94 O
ATOM 963 N ILE A 129 -1.430 -44.812 -27.297 1.00 93.81 N
ATOM 964 CA ILE A 129 -0.233 -44.000 -27.141 1.00 93.81 C
ATOM 965 C ILE A 129 -0.490 -42.594 -27.703 1.00 93.81 C
ATOM 966 CB ILE A 129 0.986 -44.625 -27.844 1.00 93.81 C
ATOM 967 O ILE A 129 -0.021 -41.594 -27.156 1.00 93.81 O
ATOM 968 CG1 ILE A 129 1.406 -45.906 -27.109 1.00 93.81 C
ATOM 969 CG2 ILE A 129 2.150 -43.656 -27.922 1.00 93.81 C
ATOM 970 CD1 ILE A 129 2.453 -46.750 -27.859 1.00 93.81 C
ATOM 971 N ALA A 130 -1.201 -42.562 -28.797 1.00 94.50 N
ATOM 972 CA ALA A 130 -1.554 -41.250 -29.375 1.00 94.50 C
ATOM 973 C ALA A 130 -2.309 -40.406 -28.375 1.00 94.50 C
ATOM 974 CB ALA A 130 -2.389 -41.438 -30.641 1.00 94.50 C
ATOM 975 O ALA A 130 -2.061 -39.188 -28.266 1.00 94.50 O
ATOM 976 N GLY A 131 -3.191 -41.031 -27.688 1.00 88.50 N
ATOM 977 CA GLY A 131 -3.887 -40.312 -26.641 1.00 88.50 C
ATOM 978 C GLY A 131 -2.955 -39.781 -25.547 1.00 88.50 C
ATOM 979 O GLY A 131 -3.113 -38.656 -25.078 1.00 88.50 O
ATOM 980 N GLU A 132 -2.021 -40.625 -25.219 1.00 86.19 N
ATOM 981 CA GLU A 132 -1.044 -40.219 -24.203 1.00 86.19 C
ATOM 982 C GLU A 132 -0.150 -39.094 -24.719 1.00 86.19 C
ATOM 983 CB GLU A 132 -0.190 -41.406 -23.797 1.00 86.19 C
ATOM 984 O GLU A 132 0.269 -38.219 -23.938 1.00 86.19 O
ATOM 985 CG GLU A 132 0.633 -41.188 -22.531 1.00 86.19 C
ATOM 986 CD GLU A 132 -0.172 -40.594 -21.391 1.00 86.19 C
ATOM 987 OE1 GLU A 132 0.433 -40.125 -20.391 1.00 86.19 O
ATOM 988 OE2 GLU A 132 -1.419 -40.562 -21.500 1.00 86.19 O
ATOM 989 N VAL A 133 0.252 -39.125 -25.922 1.00 90.06 N
ATOM 990 CA VAL A 133 1.054 -38.094 -26.531 1.00 90.06 C
ATOM 991 C VAL A 133 0.314 -36.750 -26.422 1.00 90.06 C
ATOM 992 CB VAL A 133 1.386 -38.406 -28.000 1.00 90.06 C
ATOM 993 O VAL A 133 0.895 -35.750 -26.031 1.00 90.06 O
ATOM 994 CG1 VAL A 133 1.908 -37.156 -28.719 1.00 90.06 C
ATOM 995 CG2 VAL A 133 2.404 -39.531 -28.094 1.00 90.06 C
ATOM 996 N LEU A 134 -0.928 -36.781 -26.781 1.00 88.31 N
ATOM 997 CA LEU A 134 -1.730 -35.562 -26.703 1.00 88.31 C
ATOM 998 C LEU A 134 -1.769 -35.031 -25.281 1.00 88.31 C
ATOM 999 CB LEU A 134 -3.154 -35.844 -27.203 1.00 88.31 C
ATOM 1000 O LEU A 134 -1.602 -33.844 -25.047 1.00 88.31 O
ATOM 1001 CG LEU A 134 -4.109 -34.625 -27.188 1.00 88.31 C
ATOM 1002 CD1 LEU A 134 -3.578 -33.531 -28.094 1.00 88.31 C
ATOM 1003 CD2 LEU A 134 -5.508 -35.062 -27.625 1.00 88.31 C
ATOM 1004 N ARG A 135 -1.972 -35.875 -24.359 1.00 83.19 N
ATOM 1005 CA ARG A 135 -2.027 -35.469 -22.953 1.00 83.19 C
ATOM 1006 C ARG A 135 -0.698 -34.875 -22.500 1.00 83.19 C
ATOM 1007 CB ARG A 135 -2.391 -36.688 -22.078 1.00 83.19 C
ATOM 1008 O ARG A 135 -0.675 -33.906 -21.766 1.00 83.19 O
ATOM 1009 CG ARG A 135 -3.672 -36.500 -21.281 1.00 83.19 C
ATOM 1010 CD ARG A 135 -3.967 -37.688 -20.391 1.00 83.19 C
ATOM 1011 NE ARG A 135 -4.352 -38.844 -21.188 1.00 83.19 N
ATOM 1012 NH1 ARG A 135 -3.199 -40.375 -19.875 1.00 83.19 N
ATOM 1013 NH2 ARG A 135 -4.391 -41.094 -21.703 1.00 83.19 N
ATOM 1014 CZ ARG A 135 -3.979 -40.094 -20.922 1.00 83.19 C
ATOM 1015 N SER A 136 0.388 -35.531 -22.875 1.00 83.44 N
ATOM 1016 CA SER A 136 1.723 -35.062 -22.500 1.00 83.44 C
ATOM 1017 C SER A 136 2.006 -33.688 -23.062 1.00 83.44 C
ATOM 1018 CB SER A 136 2.783 -36.062 -23.000 1.00 83.44 C
ATOM 1019 O SER A 136 2.654 -32.875 -22.406 1.00 83.44 O
ATOM 1020 OG SER A 136 2.668 -37.312 -22.328 1.00 83.44 O
ATOM 1021 N ILE A 137 1.576 -33.438 -24.234 1.00 83.69 N
ATOM 1022 CA ILE A 137 1.754 -32.156 -24.859 1.00 83.69 C
ATOM 1023 C ILE A 137 1.016 -31.078 -24.047 1.00 83.69 C
ATOM 1024 CB ILE A 137 1.257 -32.125 -26.328 1.00 83.69 C
ATOM 1025 O ILE A 137 1.556 -30.000 -23.781 1.00 83.69 O
ATOM 1026 CG1 ILE A 137 2.166 -33.000 -27.203 1.00 83.69 C
ATOM 1027 CG2 ILE A 137 1.182 -30.703 -26.859 1.00 83.69 C
ATOM 1028 CD1 ILE A 137 1.675 -33.188 -28.625 1.00 83.69 C
ATOM 1029 N GLU A 138 -0.122 -31.406 -23.625 1.00 77.31 N
ATOM 1030 CA GLU A 138 -0.932 -30.469 -22.844 1.00 77.31 C
ATOM 1031 C GLU A 138 -0.293 -30.188 -21.484 1.00 77.31 C
ATOM 1032 CB GLU A 138 -2.350 -31.016 -22.656 1.00 77.31 C
ATOM 1033 O GLU A 138 -0.291 -29.047 -21.016 1.00 77.31 O
ATOM 1034 CG GLU A 138 -3.227 -30.891 -23.891 1.00 77.31 C
ATOM 1035 CD GLU A 138 -4.652 -31.375 -23.672 1.00 77.31 C
ATOM 1036 OE1 GLU A 138 -5.512 -31.156 -24.547 1.00 77.31 O
ATOM 1037 OE2 GLU A 138 -4.906 -31.984 -22.609 1.00 77.31 O
ATOM 1038 N VAL A 139 0.238 -31.203 -20.906 1.00 74.69 N
ATOM 1039 CA VAL A 139 0.875 -31.078 -19.609 1.00 74.69 C
ATOM 1040 C VAL A 139 2.096 -30.156 -19.719 1.00 74.69 C
ATOM 1041 CB VAL A 139 1.286 -32.438 -19.031 1.00 74.69 C
ATOM 1042 O VAL A 139 2.336 -29.312 -18.844 1.00 74.69 O
ATOM 1043 CG1 VAL A 139 2.160 -32.250 -17.781 1.00 74.69 C
ATOM 1044 CG2 VAL A 139 0.048 -33.281 -18.703 1.00 74.69 C
ATOM 1045 N GLU A 140 2.904 -30.422 -20.719 1.00 74.44 N
ATOM 1046 CA GLU A 140 4.082 -29.594 -20.938 1.00 74.44 C
ATOM 1047 C GLU A 140 3.699 -28.125 -21.109 1.00 74.44 C
ATOM 1048 CB GLU A 140 4.859 -30.078 -22.156 1.00 74.44 C
ATOM 1049 O GLU A 140 4.395 -27.234 -20.609 1.00 74.44 O
ATOM 1050 CG GLU A 140 6.125 -30.844 -21.828 1.00 74.44 C
ATOM 1051 CD GLU A 140 6.891 -31.312 -23.047 1.00 74.44 C
ATOM 1052 OE1 GLU A 140 7.949 -31.969 -22.891 1.00 74.44 O
ATOM 1053 OE2 GLU A 140 6.434 -31.016 -24.172 1.00 74.44 O
ATOM 1054 N ARG A 141 2.654 -27.922 -21.797 1.00 74.31 N
ATOM 1055 CA ARG A 141 2.170 -26.562 -22.000 1.00 74.31 C
ATOM 1056 C ARG A 141 1.747 -25.922 -20.672 1.00 74.31 C
ATOM 1057 CB ARG A 141 1.000 -26.547 -22.984 1.00 74.31 C
ATOM 1058 O ARG A 141 2.066 -24.766 -20.406 1.00 74.31 O
ATOM 1059 CG ARG A 141 1.255 -25.719 -24.234 1.00 74.31 C
ATOM 1060 CD ARG A 141 0.047 -25.719 -25.156 1.00 74.31 C
ATOM 1061 NE ARG A 141 0.231 -24.797 -26.281 1.00 74.31 N
ATOM 1062 NH1 ARG A 141 -1.673 -25.453 -27.406 1.00 74.31 N
ATOM 1063 NH2 ARG A 141 -0.326 -23.828 -28.281 1.00 74.31 N
ATOM 1064 CZ ARG A 141 -0.590 -24.703 -27.328 1.00 74.31 C
ATOM 1065 N VAL A 142 1.082 -26.688 -19.922 1.00 72.00 N
ATOM 1066 CA VAL A 142 0.584 -26.172 -18.656 1.00 72.00 C
ATOM 1067 C VAL A 142 1.757 -25.875 -17.719 1.00 72.00 C
ATOM 1068 CB VAL A 142 -0.385 -27.188 -17.984 1.00 72.00 C
ATOM 1069 O VAL A 142 1.758 -24.875 -17.016 1.00 72.00 O
ATOM 1070 CG1 VAL A 142 -0.704 -26.750 -16.547 1.00 72.00 C
ATOM 1071 CG2 VAL A 142 -1.668 -27.312 -18.812 1.00 72.00 C
ATOM 1072 N MET A 143 2.770 -26.781 -17.719 1.00 72.56 N
ATOM 1073 CA MET A 143 3.941 -26.594 -16.875 1.00 72.56 C
ATOM 1074 C MET A 143 4.691 -25.328 -17.266 1.00 72.56 C
ATOM 1075 CB MET A 143 4.875 -27.797 -16.969 1.00 72.56 C
ATOM 1076 O MET A 143 5.176 -24.594 -16.391 1.00 72.56 O
ATOM 1077 CG MET A 143 4.418 -28.984 -16.141 1.00 72.56 C
ATOM 1078 SD MET A 143 4.367 -28.625 -14.344 1.00 72.56 S
ATOM 1079 CE MET A 143 6.129 -28.781 -13.930 1.00 72.56 C
ATOM 1080 N SER A 144 4.852 -25.109 -18.500 1.00 73.25 N
ATOM 1081 CA SER A 144 5.488 -23.875 -18.969 1.00 73.25 C
ATOM 1082 C SER A 144 4.727 -22.641 -18.500 1.00 73.25 C
ATOM 1083 CB SER A 144 5.590 -23.875 -20.484 1.00 73.25 C
ATOM 1084 O SER A 144 5.336 -21.641 -18.094 1.00 73.25 O
ATOM 1085 OG SER A 144 6.234 -22.703 -20.953 1.00 73.25 O
ATOM 1086 N TYR A 145 3.492 -22.766 -18.531 1.00 70.44 N
ATOM 1087 CA TYR A 145 2.635 -21.672 -18.078 1.00 70.44 C
ATOM 1088 C TYR A 145 2.824 -21.422 -16.594 1.00 70.44 C
ATOM 1089 CB TYR A 145 1.165 -22.000 -18.375 1.00 70.44 C
ATOM 1090 O TYR A 145 2.902 -20.266 -16.156 1.00 70.44 O
ATOM 1091 CG TYR A 145 0.218 -20.875 -17.984 1.00 70.44 C
ATOM 1092 CD1 TYR A 145 -0.523 -20.953 -16.812 1.00 70.44 C
ATOM 1093 CD2 TYR A 145 0.062 -19.766 -18.797 1.00 70.44 C
ATOM 1094 CE1 TYR A 145 -1.398 -19.922 -16.453 1.00 70.44 C
ATOM 1095 CE2 TYR A 145 -0.810 -18.734 -18.453 1.00 70.44 C
ATOM 1096 OH TYR A 145 -2.398 -17.812 -16.938 1.00 70.44 O
ATOM 1097 CZ TYR A 145 -1.534 -18.828 -17.281 1.00 70.44 C
ATOM 1098 N ILE A 146 3.068 -22.406 -15.883 1.00 69.88 N
ATOM 1099 CA ILE A 146 3.232 -22.297 -14.438 1.00 69.88 C
ATOM 1100 C ILE A 146 4.543 -21.578 -14.125 1.00 69.88 C
ATOM 1101 CB ILE A 146 3.197 -23.688 -13.766 1.00 69.88 C
ATOM 1102 O ILE A 146 4.590 -20.719 -13.250 1.00 69.88 O
ATOM 1103 CG1 ILE A 146 1.793 -24.297 -13.859 1.00 69.88 C
ATOM 1104 CG2 ILE A 146 3.656 -23.578 -12.305 1.00 69.88 C
ATOM 1105 CD1 ILE A 146 1.706 -25.734 -13.367 1.00 69.88 C
ATOM 1106 N ARG A 147 5.512 -22.016 -14.766 1.00 71.00 N
ATOM 1107 CA ARG A 147 6.812 -21.391 -14.531 1.00 71.00 C
ATOM 1108 C ARG A 147 6.762 -19.906 -14.836 1.00 71.00 C
ATOM 1109 CB ARG A 147 7.887 -22.062 -15.391 1.00 71.00 C
ATOM 1110 O ARG A 147 7.301 -19.094 -14.078 1.00 71.00 O
ATOM 1111 CG ARG A 147 8.562 -23.250 -14.719 1.00 71.00 C
ATOM 1112 CD ARG A 147 9.656 -23.859 -15.594 1.00 71.00 C
ATOM 1113 NE ARG A 147 9.609 -25.312 -15.586 1.00 71.00 N
ATOM 1114 NH1 ARG A 147 11.359 -25.578 -17.062 1.00 71.00 N
ATOM 1115 NH2 ARG A 147 10.289 -27.422 -16.203 1.00 71.00 N
ATOM 1116 CZ ARG A 147 10.414 -26.109 -16.281 1.00 71.00 C
ATOM 1117 N LYS A 148 6.078 -19.609 -15.844 1.00 73.06 N
ATOM 1118 CA LYS A 148 5.945 -18.203 -16.234 1.00 73.06 C
ATOM 1119 C LYS A 148 5.172 -17.422 -15.180 1.00 73.06 C
ATOM 1120 CB LYS A 148 5.258 -18.078 -17.594 1.00 73.06 C
ATOM 1121 O LYS A 148 5.570 -16.312 -14.797 1.00 73.06 O
ATOM 1122 CG LYS A 148 5.207 -16.656 -18.125 1.00 73.06 C
ATOM 1123 CD LYS A 148 4.453 -16.594 -19.453 1.00 73.06 C
ATOM 1124 CE LYS A 148 4.270 -15.156 -19.922 1.00 73.06 C
ATOM 1125 NZ LYS A 148 3.543 -15.086 -21.234 1.00 73.06 N
ATOM 1126 N THR A 149 4.184 -18.031 -14.680 1.00 71.75 N
ATOM 1127 CA THR A 149 3.328 -17.375 -13.703 1.00 71.75 C
ATOM 1128 C THR A 149 4.070 -17.188 -12.383 1.00 71.75 C
ATOM 1129 CB THR A 149 2.035 -18.172 -13.461 1.00 71.75 C
ATOM 1130 O THR A 149 3.869 -16.188 -11.695 1.00 71.75 O
ATOM 1131 CG2 THR A 149 0.807 -17.281 -13.555 1.00 71.75 C
ATOM 1132 OG1 THR A 149 1.932 -19.219 -14.438 1.00 71.75 O
ATOM 1133 N ARG A 150 4.934 -18.141 -12.047 1.00 73.00 N
ATOM 1134 CA ARG A 150 5.730 -18.016 -10.828 1.00 73.00 C
ATOM 1135 C ARG A 150 6.715 -16.859 -10.930 1.00 73.00 C
ATOM 1136 CB ARG A 150 6.480 -19.312 -10.547 1.00 73.00 C
ATOM 1137 O ARG A 150 6.875 -16.078 -9.984 1.00 73.00 O
ATOM 1138 CG ARG A 150 6.992 -19.438 -9.117 1.00 73.00 C
ATOM 1139 CD ARG A 150 7.844 -20.672 -8.922 1.00 73.00 C
ATOM 1140 NE ARG A 150 9.203 -20.344 -8.500 1.00 73.00 N
ATOM 1141 NH1 ARG A 150 9.852 -22.531 -8.156 1.00 73.00 N
ATOM 1142 NH2 ARG A 150 11.328 -20.812 -7.777 1.00 73.00 N
ATOM 1143 CZ ARG A 150 10.125 -21.234 -8.148 1.00 73.00 C
ATOM 1144 N ASP A 151 7.324 -16.719 -11.977 1.00 77.19 N
ATOM 1145 CA ASP A 151 8.266 -15.617 -12.203 1.00 77.19 C
ATOM 1146 C ASP A 151 7.559 -14.266 -12.125 1.00 77.19 C
ATOM 1147 CB ASP A 151 8.953 -15.781 -13.555 1.00 77.19 C
ATOM 1148 O ASP A 151 8.094 -13.312 -11.562 1.00 77.19 O
ATOM 1149 CG ASP A 151 10.297 -16.484 -13.461 1.00 77.19 C
ATOM 1150 OD1 ASP A 151 10.695 -16.891 -12.344 1.00 77.19 O
ATOM 1151 OD2 ASP A 151 10.961 -16.656 -14.508 1.00 77.19 O
ATOM 1152 N GLU A 152 6.449 -14.289 -12.703 1.00 77.19 N
ATOM 1153 CA GLU A 152 5.656 -13.062 -12.680 1.00 77.19 C
ATOM 1154 C GLU A 152 5.250 -12.695 -11.250 1.00 77.19 C
ATOM 1155 CB GLU A 152 4.414 -13.211 -13.555 1.00 77.19 C
ATOM 1156 O GLU A 152 5.258 -11.516 -10.883 1.00 77.19 O
ATOM 1157 CG GLU A 152 4.695 -13.094 -15.047 1.00 77.19 C
ATOM 1158 CD GLU A 152 3.510 -13.484 -15.914 1.00 77.19 C
ATOM 1159 OE1 GLU A 152 3.588 -13.328 -17.156 1.00 77.19 O
ATOM 1160 OE2 GLU A 152 2.496 -13.953 -15.352 1.00 77.19 O
ATOM 1161 N LYS A 153 4.996 -13.648 -10.523 1.00 76.12 N
ATOM 1162 CA LYS A 153 4.621 -13.422 -9.133 1.00 76.12 C
ATOM 1163 C LYS A 153 5.789 -12.844 -8.336 1.00 76.12 C
ATOM 1164 CB LYS A 153 4.145 -14.727 -8.484 1.00 76.12 C
ATOM 1165 O LYS A 153 5.602 -11.930 -7.527 1.00 76.12 O
ATOM 1166 CG LYS A 153 2.816 -14.602 -7.754 1.00 76.12 C
ATOM 1167 CD LYS A 153 2.404 -15.922 -7.117 1.00 76.12 C
ATOM 1168 CE LYS A 153 1.329 -15.727 -6.059 1.00 76.12 C
ATOM 1169 NZ LYS A 153 0.898 -17.016 -5.453 1.00 76.12 N
ATOM 1170 N ASP A 154 6.922 -13.367 -8.570 1.00 79.81 N
ATOM 1171 CA ASP A 154 8.109 -12.883 -7.863 1.00 79.81 C
ATOM 1172 C ASP A 154 8.383 -11.422 -8.203 1.00 79.81 C
ATOM 1173 CB ASP A 154 9.320 -13.750 -8.203 1.00 79.81 C
ATOM 1174 O ASP A 154 8.734 -10.633 -7.320 1.00 79.81 O
ATOM 1175 CG ASP A 154 9.508 -14.914 -7.254 1.00 79.81 C
ATOM 1176 OD1 ASP A 154 8.820 -14.969 -6.215 1.00 79.81 O
ATOM 1177 OD2 ASP A 154 10.359 -15.789 -7.547 1.00 79.81 O
ATOM 1178 N ARG A 155 8.227 -11.141 -9.398 1.00 82.62 N
ATOM 1179 CA ARG A 155 8.422 -9.766 -9.828 1.00 82.62 C
ATOM 1180 C ARG A 155 7.379 -8.844 -9.211 1.00 82.62 C
ATOM 1181 CB ARG A 155 8.375 -9.664 -11.352 1.00 82.62 C
ATOM 1182 O ARG A 155 7.684 -7.707 -8.844 1.00 82.62 O
ATOM 1183 CG ARG A 155 9.664 -10.086 -12.039 1.00 82.62 C
ATOM 1184 CD ARG A 155 9.609 -9.852 -13.547 1.00 82.62 C
ATOM 1185 NE ARG A 155 9.148 -11.039 -14.258 1.00 82.62 N
ATOM 1186 NH1 ARG A 155 10.141 -10.484 -16.266 1.00 82.62 N
ATOM 1187 NH2 ARG A 155 8.938 -12.422 -16.078 1.00 82.62 N
ATOM 1188 CZ ARG A 155 9.406 -11.312 -15.531 1.00 82.62 C
ATOM 1189 N PHE A 156 6.254 -9.266 -9.094 1.00 83.88 N
ATOM 1190 CA PHE A 156 5.156 -8.508 -8.500 1.00 83.88 C
ATOM 1191 C PHE A 156 5.438 -8.195 -7.039 1.00 83.88 C
ATOM 1192 CB PHE A 156 3.840 -9.289 -8.633 1.00 83.88 C
ATOM 1193 O PHE A 156 5.293 -7.055 -6.602 1.00 83.88 O
ATOM 1194 CG PHE A 156 2.695 -8.672 -7.871 1.00 83.88 C
ATOM 1195 CD1 PHE A 156 2.238 -9.234 -6.691 1.00 83.88 C
ATOM 1196 CD2 PHE A 156 2.076 -7.516 -8.344 1.00 83.88 C
ATOM 1197 CE1 PHE A 156 1.178 -8.672 -5.988 1.00 83.88 C
ATOM 1198 CE2 PHE A 156 1.018 -6.941 -7.648 1.00 83.88 C
ATOM 1199 CZ PHE A 156 0.569 -7.520 -6.469 1.00 83.88 C
ATOM 1200 N PHE A 157 5.910 -9.242 -6.328 1.00 76.19 N
ATOM 1201 CA PHE A 157 6.219 -9.055 -4.914 1.00 76.19 C
ATOM 1202 C PHE A 157 7.344 -8.039 -4.738 1.00 76.19 C
ATOM 1203 CB PHE A 157 6.602 -10.383 -4.262 1.00 76.19 C
ATOM 1204 O PHE A 157 7.285 -7.191 -3.848 1.00 76.19 O
ATOM 1205 CG PHE A 157 5.422 -11.211 -3.836 1.00 76.19 C
ATOM 1206 CD1 PHE A 157 4.383 -10.648 -3.105 1.00 76.19 C
ATOM 1207 CD2 PHE A 157 5.348 -12.562 -4.168 1.00 76.19 C
ATOM 1208 CE1 PHE A 157 3.289 -11.414 -2.711 1.00 76.19 C
ATOM 1209 CE2 PHE A 157 4.258 -13.336 -3.775 1.00 76.19 C
ATOM 1210 CZ PHE A 157 3.230 -12.758 -3.047 1.00 76.19 C
ATOM 1211 N ARG A 158 8.188 -8.078 -5.547 1.00 81.38 N
ATOM 1212 CA ARG A 158 9.305 -7.137 -5.473 1.00 81.38 C
ATOM 1213 C ARG A 158 8.844 -5.715 -5.762 1.00 81.38 C
ATOM 1214 CB ARG A 158 10.414 -7.539 -6.453 1.00 81.38 C
ATOM 1215 O ARG A 158 9.328 -4.762 -5.141 1.00 81.38 O
ATOM 1216 CG ARG A 158 11.523 -8.367 -5.824 1.00 81.38 C
ATOM 1217 CD ARG A 158 12.680 -8.586 -6.797 1.00 81.38 C
ATOM 1218 NE ARG A 158 13.203 -9.945 -6.703 1.00 81.38 N
ATOM 1219 NH1 ARG A 158 15.172 -9.484 -7.824 1.00 81.38 N
ATOM 1220 NH2 ARG A 158 14.758 -11.602 -7.055 1.00 81.38 N
ATOM 1221 CZ ARG A 158 14.375 -10.336 -7.195 1.00 81.38 C
ATOM 1222 N ALA A 159 7.973 -5.637 -6.680 1.00 82.94 N
ATOM 1223 CA ALA A 159 7.426 -4.328 -7.031 1.00 82.94 C
ATOM 1224 C ALA A 159 6.703 -3.697 -5.840 1.00 82.94 C
ATOM 1225 CB ALA A 159 6.477 -4.449 -8.219 1.00 82.94 C
ATOM 1226 O ALA A 159 6.891 -2.514 -5.551 1.00 82.94 O
ATOM 1227 N ILE A 160 5.926 -4.508 -5.203 1.00 79.25 N
ATOM 1228 CA ILE A 160 5.168 -4.023 -4.055 1.00 79.25 C
ATOM 1229 C ILE A 160 6.125 -3.592 -2.947 1.00 79.25 C
ATOM 1230 CB ILE A 160 4.188 -5.098 -3.531 1.00 79.25 C
ATOM 1231 O ILE A 160 5.922 -2.555 -2.311 1.00 79.25 O
ATOM 1232 CG1 ILE A 160 3.117 -5.402 -4.586 1.00 79.25 C
ATOM 1233 CG2 ILE A 160 3.549 -4.648 -2.215 1.00 79.25 C
ATOM 1234 CD1 ILE A 160 2.094 -4.289 -4.770 1.00 79.25 C
ATOM 1235 N GLU A 161 7.141 -4.324 -2.746 1.00 76.31 N
ATOM 1236 CA GLU A 161 8.141 -4.008 -1.733 1.00 76.31 C
ATOM 1237 C GLU A 161 8.844 -2.688 -2.047 1.00 76.31 C
ATOM 1238 CB GLU A 161 9.172 -5.137 -1.617 1.00 76.31 C
ATOM 1239 O GLU A 161 9.078 -1.873 -1.152 1.00 76.31 O
ATOM 1240 CG GLU A 161 9.516 -5.508 -0.183 1.00 76.31 C
ATOM 1241 CD GLU A 161 10.508 -6.656 -0.084 1.00 76.31 C
ATOM 1242 OE1 GLU A 161 10.859 -7.059 1.048 1.00 76.31 O
ATOM 1243 OE2 GLU A 161 10.938 -7.156 -1.147 1.00 76.31 O
ATOM 1244 N GLU A 162 9.203 -2.484 -3.252 1.00 80.19 N
ATOM 1245 CA GLU A 162 9.883 -1.261 -3.670 1.00 80.19 C
ATOM 1246 C GLU A 162 8.984 -0.041 -3.480 1.00 80.19 C
ATOM 1247 CB GLU A 162 10.320 -1.365 -5.129 1.00 80.19 C
ATOM 1248 O GLU A 162 9.453 1.019 -3.057 1.00 80.19 O
ATOM 1249 CG GLU A 162 11.773 -1.797 -5.305 1.00 80.19 C
ATOM 1250 CD GLU A 162 12.281 -1.645 -6.730 1.00 80.19 C
ATOM 1251 OE1 GLU A 162 13.469 -1.926 -6.984 1.00 80.19 O
ATOM 1252 OE2 GLU A 162 11.477 -1.239 -7.598 1.00 80.19 O
ATOM 1253 N LEU A 163 7.766 -0.158 -3.777 1.00 80.25 N
ATOM 1254 CA LEU A 163 6.809 0.936 -3.639 1.00 80.25 C
ATOM 1255 C LEU A 163 6.598 1.289 -2.170 1.00 80.25 C
ATOM 1256 CB LEU A 163 5.473 0.566 -4.285 1.00 80.25 C
ATOM 1257 O LEU A 163 6.434 2.463 -1.826 1.00 80.25 O
ATOM 1258 CG LEU A 163 5.348 0.835 -5.785 1.00 80.25 C
ATOM 1259 CD1 LEU A 163 4.254 -0.035 -6.391 1.00 80.25 C
ATOM 1260 CD2 LEU A 163 5.070 2.312 -6.043 1.00 80.25 C
ATOM 1261 N ASN A 164 6.664 0.293 -1.364 1.00 75.06 N
ATOM 1262 CA ASN A 164 6.473 0.505 0.066 1.00 75.06 C
ATOM 1263 C ASN A 164 7.676 1.201 0.697 1.00 75.06 C
ATOM 1264 CB ASN A 164 6.199 -0.823 0.774 1.00 75.06 C
ATOM 1265 O ASN A 164 7.543 1.876 1.719 1.00 75.06 O
ATOM 1266 CG ASN A 164 4.758 -1.272 0.630 1.00 75.06 C
ATOM 1267 ND2 ASN A 164 4.523 -2.572 0.769 1.00 75.06 N
ATOM 1268 OD1 ASN A 164 3.859 -0.458 0.396 1.00 75.06 O
ATOM 1269 N ARG A 165 8.750 1.160 0.062 1.00 72.38 N
ATOM 1270 CA ARG A 165 9.977 1.742 0.601 1.00 72.38 C
ATOM 1271 C ARG A 165 10.133 3.193 0.156 1.00 72.38 C
ATOM 1272 CB ARG A 165 11.195 0.926 0.170 1.00 72.38 C
ATOM 1273 O ARG A 165 10.906 3.949 0.750 1.00 72.38 O
ATOM 1274 CG ARG A 165 11.406 -0.342 0.983 1.00 72.38 C
ATOM 1275 CD ARG A 165 12.664 -1.087 0.550 1.00 72.38 C
ATOM 1276 NE ARG A 165 12.875 -2.297 1.340 1.00 72.38 N
ATOM 1277 NH1 ARG A 165 14.484 -3.182 -0.059 1.00 72.38 N
ATOM 1278 NH2 ARG A 165 13.836 -4.324 1.822 1.00 72.38 N
ATOM 1279 CZ ARG A 165 13.734 -3.264 1.033 1.00 72.38 C
ATOM 1280 N ALA A 166 9.383 3.633 -0.821 1.00 74.38 N
ATOM 1281 CA ALA A 166 9.508 4.988 -1.352 1.00 74.38 C
ATOM 1282 C ALA A 166 9.008 6.020 -0.349 1.00 74.38 C
ATOM 1283 CB ALA A 166 8.750 5.117 -2.670 1.00 74.38 C
ATOM 1284 O ALA A 166 7.887 5.910 0.154 1.00 74.38 O
ATOM 1285 N GLY A 167 9.883 6.969 -0.001 1.00 68.81 N
ATOM 1286 CA GLY A 167 9.586 7.945 1.035 1.00 68.81 C
ATOM 1287 C GLY A 167 9.070 9.266 0.484 1.00 68.81 C
ATOM 1288 O GLY A 167 8.586 10.109 1.237 1.00 68.81 O
ATOM 1289 N SER A 168 9.281 9.492 -0.782 1.00 76.81 N
ATOM 1290 CA SER A 168 8.852 10.727 -1.427 1.00 76.81 C
ATOM 1291 C SER A 168 8.047 10.445 -2.689 1.00 76.81 C
ATOM 1292 CB SER A 168 10.062 11.594 -1.769 1.00 76.81 C
ATOM 1293 O SER A 168 8.156 9.359 -3.273 1.00 76.81 O
ATOM 1294 OG SER A 168 10.750 11.086 -2.900 1.00 76.81 O
ATOM 1295 N PRO A 169 7.309 11.398 -3.035 1.00 78.88 N
ATOM 1296 CA PRO A 169 6.523 11.195 -4.254 1.00 78.88 C
ATOM 1297 C PRO A 169 7.391 10.852 -5.465 1.00 78.88 C
ATOM 1298 CB PRO A 169 5.816 12.539 -4.449 1.00 78.88 C
ATOM 1299 O PRO A 169 7.043 9.969 -6.250 1.00 78.88 O
ATOM 1300 CG PRO A 169 5.816 13.164 -3.094 1.00 78.88 C
ATOM 1301 CD PRO A 169 7.012 12.664 -2.332 1.00 78.88 C
ATOM 1302 N ASP A 170 8.461 11.508 -5.594 1.00 85.00 N
ATOM 1303 CA ASP A 170 9.344 11.266 -6.730 1.00 85.00 C
ATOM 1304 C ASP A 170 9.852 9.828 -6.734 1.00 85.00 C
ATOM 1305 CB ASP A 170 10.516 12.250 -6.719 1.00 85.00 C
ATOM 1306 O ASP A 170 9.938 9.195 -7.789 1.00 85.00 O
ATOM 1307 CG ASP A 170 10.375 13.359 -7.742 1.00 85.00 C
ATOM 1308 OD1 ASP A 170 10.414 13.078 -8.961 1.00 85.00 O
ATOM 1309 OD2 ASP A 170 10.227 14.531 -7.324 1.00 85.00 O
ATOM 1310 N GLN A 171 10.180 9.375 -5.602 1.00 84.69 N
ATOM 1311 CA GLN A 171 10.641 7.992 -5.484 1.00 84.69 C
ATOM 1312 C GLN A 171 9.523 7.012 -5.844 1.00 84.69 C
ATOM 1313 CB GLN A 171 11.148 7.715 -4.070 1.00 84.69 C
ATOM 1314 O GLN A 171 9.781 5.961 -6.434 1.00 84.69 O
ATOM 1315 CG GLN A 171 12.539 8.266 -3.799 1.00 84.69 C
ATOM 1316 CD GLN A 171 13.000 8.016 -2.377 1.00 84.69 C
ATOM 1317 NE2 GLN A 171 14.258 8.359 -2.092 1.00 84.69 N
ATOM 1318 OE1 GLN A 171 12.242 7.523 -1.539 1.00 84.69 O
ATOM 1319 N VAL A 172 8.383 7.348 -5.500 1.00 84.69 N
ATOM 1320 CA VAL A 172 7.234 6.500 -5.801 1.00 84.69 C
ATOM 1321 C VAL A 172 7.055 6.395 -7.312 1.00 84.69 C
ATOM 1322 CB VAL A 172 5.945 7.043 -5.148 1.00 84.69 C
ATOM 1323 O VAL A 172 6.820 5.305 -7.840 1.00 84.69 O
ATOM 1324 CG1 VAL A 172 4.727 6.250 -5.621 1.00 84.69 C
ATOM 1325 CG2 VAL A 172 6.059 6.996 -3.625 1.00 84.69 C
ATOM 1326 N PHE A 173 7.227 7.492 -8.031 1.00 88.56 N
ATOM 1327 CA PHE A 173 7.008 7.508 -9.469 1.00 88.56 C
ATOM 1328 C PHE A 173 8.055 6.664 -10.188 1.00 88.56 C
ATOM 1329 CB PHE A 173 7.035 8.945 -10.008 1.00 88.56 C
ATOM 1330 O PHE A 173 7.738 5.922 -11.117 1.00 88.56 O
ATOM 1331 CG PHE A 173 5.930 9.812 -9.469 1.00 88.56 C
ATOM 1332 CD1 PHE A 173 4.613 9.359 -9.461 1.00 88.56 C
ATOM 1333 CD2 PHE A 173 6.203 11.078 -8.977 1.00 88.56 C
ATOM 1334 CE1 PHE A 173 3.590 10.164 -8.969 1.00 88.56 C
ATOM 1335 CE2 PHE A 173 5.184 11.891 -8.484 1.00 88.56 C
ATOM 1336 CZ PHE A 173 3.877 11.430 -8.477 1.00 88.56 C
ATOM 1337 N VAL A 174 9.219 6.770 -9.734 1.00 89.06 N
ATOM 1338 CA VAL A 174 10.289 5.980 -10.328 1.00 89.06 C
ATOM 1339 C VAL A 174 10.047 4.496 -10.078 1.00 89.06 C
ATOM 1340 CB VAL A 174 11.672 6.395 -9.766 1.00 89.06 C
ATOM 1341 O VAL A 174 10.164 3.678 -10.992 1.00 89.06 O
ATOM 1342 CG1 VAL A 174 12.758 5.422 -10.227 1.00 89.06 C
ATOM 1343 CG2 VAL A 174 12.016 7.820 -10.188 1.00 89.06 C
ATOM 1344 N ALA A 175 9.680 4.160 -8.891 1.00 87.56 N
ATOM 1345 CA ALA A 175 9.461 2.766 -8.508 1.00 87.56 C
ATOM 1346 C ALA A 175 8.305 2.154 -9.289 1.00 87.56 C
ATOM 1347 CB ALA A 175 9.203 2.658 -7.008 1.00 87.56 C
ATOM 1348 O ALA A 175 8.375 0.998 -9.711 1.00 87.56 O
ATOM 1349 N VAL A 176 7.277 2.883 -9.492 1.00 90.00 N
ATOM 1350 CA VAL A 176 6.102 2.354 -10.172 1.00 90.00 C
ATOM 1351 C VAL A 176 6.430 2.082 -11.641 1.00 90.00 C
ATOM 1352 CB VAL A 176 4.902 3.322 -10.062 1.00 90.00 C
ATOM 1353 O VAL A 176 6.039 1.050 -12.188 1.00 90.00 O
ATOM 1354 CG1 VAL A 176 4.359 3.666 -11.445 1.00 90.00 C
ATOM 1355 CG2 VAL A 176 3.803 2.715 -9.188 1.00 90.00 C
ATOM 1356 N LEU A 177 7.160 3.004 -12.273 1.00 92.38 N
ATOM 1357 CA LEU A 177 7.512 2.832 -13.680 1.00 92.38 C
ATOM 1358 C LEU A 177 8.445 1.639 -13.859 1.00 92.38 C
ATOM 1359 CB LEU A 177 8.172 4.102 -14.227 1.00 92.38 C
ATOM 1360 O LEU A 177 8.227 0.808 -14.742 1.00 92.38 O
ATOM 1361 CG LEU A 177 7.242 5.281 -14.508 1.00 92.38 C
ATOM 1362 CD1 LEU A 177 8.055 6.547 -14.758 1.00 92.38 C
ATOM 1363 CD2 LEU A 177 6.336 4.977 -15.688 1.00 92.38 C
ATOM 1364 N GLU A 178 9.383 1.560 -13.023 1.00 89.31 N
ATOM 1365 CA GLU A 178 10.344 0.466 -13.117 1.00 89.31 C
ATOM 1366 C GLU A 178 9.680 -0.879 -12.836 1.00 89.31 C
ATOM 1367 CB GLU A 178 11.508 0.690 -12.148 1.00 89.31 C
ATOM 1368 O GLU A 178 9.938 -1.859 -13.539 1.00 89.31 O
ATOM 1369 CG GLU A 178 12.750 1.277 -12.797 1.00 89.31 C
ATOM 1370 CD GLU A 178 13.898 1.499 -11.828 1.00 89.31 C
ATOM 1371 OE1 GLU A 178 14.992 1.907 -12.266 1.00 89.31 O
ATOM 1372 OE2 GLU A 178 13.695 1.262 -10.617 1.00 89.31 O
ATOM 1373 N SER A 179 8.875 -0.950 -11.828 1.00 87.94 N
ATOM 1374 CA SER A 179 8.195 -2.186 -11.445 1.00 87.94 C
ATOM 1375 C SER A 179 7.246 -2.656 -12.539 1.00 87.94 C
ATOM 1376 CB SER A 179 7.422 -1.991 -10.141 1.00 87.94 C
ATOM 1377 O SER A 179 7.188 -3.850 -12.844 1.00 87.94 O
ATOM 1378 OG SER A 179 8.273 -1.515 -9.117 1.00 87.94 O
ATOM 1379 N THR A 180 6.520 -1.752 -13.102 1.00 89.81 N
ATOM 1380 CA THR A 180 5.562 -2.104 -14.148 1.00 89.81 C
ATOM 1381 C THR A 180 6.285 -2.586 -15.398 1.00 89.81 C
ATOM 1382 CB THR A 180 4.656 -0.911 -14.500 1.00 89.81 C
ATOM 1383 O THR A 180 5.863 -3.557 -16.031 1.00 89.81 O
ATOM 1384 CG2 THR A 180 3.389 -1.374 -15.211 1.00 89.81 C
ATOM 1385 OG1 THR A 180 4.293 -0.223 -13.297 1.00 89.81 O
ATOM 1386 N ARG A 181 7.355 -1.927 -15.727 1.00 89.00 N
ATOM 1387 CA ARG A 181 8.133 -2.316 -16.891 1.00 89.00 C
ATOM 1388 C ARG A 181 8.727 -3.711 -16.719 1.00 89.00 C
ATOM 1389 CB ARG A 181 9.250 -1.304 -17.156 1.00 89.00 C
ATOM 1390 O ARG A 181 8.703 -4.523 -17.641 1.00 89.00 O
ATOM 1391 CG ARG A 181 8.922 -0.299 -18.250 1.00 89.00 C
ATOM 1392 CD ARG A 181 10.086 0.649 -18.516 1.00 89.00 C
ATOM 1393 NE ARG A 181 11.211 -0.035 -19.141 1.00 89.00 N
ATOM 1394 NH1 ARG A 181 12.305 1.901 -19.766 1.00 89.00 N
ATOM 1395 NH2 ARG A 181 13.203 -0.144 -20.281 1.00 89.00 N
ATOM 1396 CZ ARG A 181 12.234 0.576 -19.734 1.00 89.00 C
ATOM 1397 N GLN A 182 9.234 -4.004 -15.602 1.00 84.00 N
ATOM 1398 CA GLN A 182 9.859 -5.293 -15.328 1.00 84.00 C
ATOM 1399 C GLN A 182 8.812 -6.406 -15.273 1.00 84.00 C
ATOM 1400 CB GLN A 182 10.641 -5.242 -14.016 1.00 84.00 C
ATOM 1401 O GLN A 182 9.094 -7.543 -15.664 1.00 84.00 O
ATOM 1402 CG GLN A 182 12.078 -4.762 -14.172 1.00 84.00 C
ATOM 1403 CD GLN A 182 12.836 -4.734 -12.859 1.00 84.00 C
ATOM 1404 NE2 GLN A 182 14.055 -4.219 -12.891 1.00 84.00 N
ATOM 1405 OE1 GLN A 182 12.320 -5.176 -11.820 1.00 84.00 O
ATOM 1406 N LEU A 183 7.730 -6.117 -14.758 1.00 83.88 N
ATOM 1407 CA LEU A 183 6.668 -7.102 -14.594 1.00 83.88 C
ATOM 1408 C LEU A 183 6.160 -7.582 -15.945 1.00 83.88 C
ATOM 1409 CB LEU A 183 5.512 -6.512 -13.781 1.00 83.88 C
ATOM 1410 O LEU A 183 5.957 -8.781 -16.156 1.00 83.88 O
ATOM 1411 CG LEU A 183 4.453 -7.500 -13.289 1.00 83.88 C
ATOM 1412 CD1 LEU A 183 4.863 -8.094 -11.945 1.00 83.88 C
ATOM 1413 CD2 LEU A 183 3.092 -6.824 -13.195 1.00 83.88 C
ATOM 1414 N ALA A 184 5.965 -6.703 -16.922 1.00 81.50 N
ATOM 1415 CA ALA A 184 5.285 -7.078 -18.172 1.00 81.50 C
ATOM 1416 C ALA A 184 6.188 -6.852 -19.375 1.00 81.50 C
ATOM 1417 CB ALA A 184 3.986 -6.289 -18.312 1.00 81.50 C
ATOM 1418 O ALA A 184 5.758 -7.027 -20.516 1.00 81.50 O
ATOM 1419 N GLY A 185 7.438 -6.434 -19.109 1.00 83.12 N
ATOM 1420 CA GLY A 185 8.312 -6.137 -20.250 1.00 83.12 C
ATOM 1421 C GLY A 185 7.766 -5.055 -21.156 1.00 83.12 C
ATOM 1422 O GLY A 185 7.727 -5.223 -22.375 1.00 83.12 O
ATOM 1423 N LEU A 186 7.340 -4.031 -20.578 1.00 86.50 N
ATOM 1424 CA LEU A 186 6.660 -2.979 -21.328 1.00 86.50 C
ATOM 1425 C LEU A 186 7.668 -2.041 -21.984 1.00 86.50 C
ATOM 1426 CB LEU A 186 5.734 -2.182 -20.406 1.00 86.50 C
ATOM 1427 O LEU A 186 8.758 -1.816 -21.453 1.00 86.50 O
ATOM 1428 CG LEU A 186 4.594 -2.963 -19.750 1.00 86.50 C
ATOM 1429 CD1 LEU A 186 4.004 -2.168 -18.594 1.00 86.50 C
ATOM 1430 CD2 LEU A 186 3.518 -3.297 -20.781 1.00 86.50 C
ATOM 1431 N ASP A 187 7.258 -1.501 -23.062 1.00 87.56 N
ATOM 1432 CA ASP A 187 8.117 -0.610 -23.828 1.00 87.56 C
ATOM 1433 C ASP A 187 7.914 0.846 -23.422 1.00 87.56 C
ATOM 1434 CB ASP A 187 7.852 -0.772 -25.328 1.00 87.56 C
ATOM 1435 O ASP A 187 8.812 1.676 -23.594 1.00 87.56 O
ATOM 1436 CG ASP A 187 8.117 -2.182 -25.828 1.00 87.56 C
ATOM 1437 OD1 ASP A 187 9.289 -2.613 -25.844 1.00 87.56 O
ATOM 1438 OD2 ASP A 187 7.145 -2.863 -26.219 1.00 87.56 O
ATOM 1439 N PHE A 188 6.719 1.137 -22.906 1.00 88.06 N
ATOM 1440 CA PHE A 188 6.367 2.506 -22.547 1.00 88.06 C
ATOM 1441 C PHE A 188 5.520 2.537 -21.281 1.00 88.06 C
ATOM 1442 CB PHE A 188 5.617 3.184 -23.703 1.00 88.06 C
ATOM 1443 O PHE A 188 4.590 1.740 -21.141 1.00 88.06 O
ATOM 1444 CG PHE A 188 4.883 4.434 -23.297 1.00 88.06 C
ATOM 1445 CD1 PHE A 188 3.506 4.418 -23.109 1.00 88.06 C
ATOM 1446 CD2 PHE A 188 5.570 5.625 -23.109 1.00 88.06 C
ATOM 1447 CE1 PHE A 188 2.824 5.574 -22.734 1.00 88.06 C
ATOM 1448 CE2 PHE A 188 4.895 6.785 -22.734 1.00 88.06 C
ATOM 1449 CZ PHE A 188 3.521 6.754 -22.547 1.00 88.06 C
ATOM 1450 N CYS A 189 5.906 3.488 -20.359 1.00 92.38 N
ATOM 1451 CA CYS A 189 5.105 3.725 -19.156 1.00 92.38 C
ATOM 1452 C CYS A 189 5.148 5.195 -18.766 1.00 92.38 C
ATOM 1453 CB CYS A 189 5.598 2.855 -18.000 1.00 92.38 C
ATOM 1454 O CYS A 189 6.156 5.871 -18.969 1.00 92.38 O
ATOM 1455 SG CYS A 189 5.094 1.127 -18.125 1.00 92.38 S
ATOM 1456 N ALA A 190 4.070 5.699 -18.281 1.00 92.81 N
ATOM 1457 CA ALA A 190 4.016 7.078 -17.797 1.00 92.81 C
ATOM 1458 C ALA A 190 3.076 7.199 -16.594 1.00 92.81 C
ATOM 1459 CB ALA A 190 3.574 8.016 -18.906 1.00 92.81 C
ATOM 1460 O ALA A 190 2.115 6.438 -16.469 1.00 92.81 O
ATOM 1461 N VAL A 191 3.432 8.102 -15.766 1.00 94.56 N
ATOM 1462 CA VAL A 191 2.562 8.438 -14.641 1.00 94.56 C
ATOM 1463 C VAL A 191 2.068 9.875 -14.781 1.00 94.56 C
ATOM 1464 CB VAL A 191 3.289 8.258 -13.289 1.00 94.56 C
ATOM 1465 O VAL A 191 2.848 10.781 -15.102 1.00 94.56 O
ATOM 1466 CG1 VAL A 191 2.504 8.930 -12.164 1.00 94.56 C
ATOM 1467 CG2 VAL A 191 3.500 6.777 -12.992 1.00 94.56 C
ATOM 1468 N THR A 192 0.806 10.094 -14.641 1.00 94.56 N
ATOM 1469 CA THR A 192 0.227 11.430 -14.648 1.00 94.56 C
ATOM 1470 C THR A 192 -0.478 11.727 -13.328 1.00 94.56 C
ATOM 1471 CB THR A 192 -0.767 11.602 -15.812 1.00 94.56 C
ATOM 1472 O THR A 192 -0.907 10.812 -12.633 1.00 94.56 O
ATOM 1473 CG2 THR A 192 -0.155 11.133 -17.141 1.00 94.56 C
ATOM 1474 OG1 THR A 192 -1.942 10.820 -15.547 1.00 94.56 O
ATOM 1475 N LEU A 193 -0.517 12.961 -12.984 1.00 94.31 N
ATOM 1476 CA LEU A 193 -1.283 13.422 -11.836 1.00 94.31 C
ATOM 1477 C LEU A 193 -2.342 14.438 -12.258 1.00 94.31 C
ATOM 1478 CB LEU A 193 -0.355 14.047 -10.789 1.00 94.31 C
ATOM 1479 O LEU A 193 -2.178 15.125 -13.266 1.00 94.31 O
ATOM 1480 CG LEU A 193 0.494 13.070 -9.969 1.00 94.31 C
ATOM 1481 CD1 LEU A 193 1.478 13.836 -9.086 1.00 94.31 C
ATOM 1482 CD2 LEU A 193 -0.396 12.164 -9.125 1.00 94.31 C
ATOM 1483 N VAL A 194 -3.428 14.477 -11.477 1.00 93.94 N
ATOM 1484 CA VAL A 194 -4.504 15.414 -11.773 1.00 93.94 C
ATOM 1485 C VAL A 194 -4.684 16.375 -10.609 1.00 93.94 C
ATOM 1486 CB VAL A 194 -5.832 14.680 -12.070 1.00 93.94 C
ATOM 1487 O VAL A 194 -4.516 16.000 -9.445 1.00 93.94 O
ATOM 1488 CG1 VAL A 194 -6.418 14.086 -10.789 1.00 93.94 C
ATOM 1489 CG2 VAL A 194 -6.832 15.633 -12.727 1.00 93.94 C
ATOM 1490 N SER A 195 -4.848 17.594 -10.906 1.00 88.12 N
ATOM 1491 CA SER A 195 -5.121 18.609 -9.906 1.00 88.12 C
ATOM 1492 C SER A 195 -6.230 19.562 -10.367 1.00 88.12 C
ATOM 1493 CB SER A 195 -3.855 19.422 -9.602 1.00 88.12 C
ATOM 1494 O SER A 195 -6.566 19.594 -11.555 1.00 88.12 O
ATOM 1495 OG SER A 195 -3.414 20.125 -10.750 1.00 88.12 O
ATOM 1496 N GLU A 196 -6.863 20.094 -9.344 1.00 84.69 N
ATOM 1497 CA GLU A 196 -7.875 21.109 -9.648 1.00 84.69 C
ATOM 1498 C GLU A 196 -7.316 22.516 -9.477 1.00 84.69 C
ATOM 1499 CB GLU A 196 -9.109 20.922 -8.766 1.00 84.69 C
ATOM 1500 O GLU A 196 -6.828 22.875 -8.406 1.00 84.69 O
ATOM 1501 CG GLU A 196 -10.398 20.719 -9.547 1.00 84.69 C
ATOM 1502 CD GLU A 196 -11.633 20.656 -8.656 1.00 84.69 C
ATOM 1503 OE1 GLU A 196 -12.766 20.734 -9.188 1.00 84.69 O
ATOM 1504 OE2 GLU A 196 -11.461 20.531 -7.422 1.00 84.69 O
ATOM 1505 N VAL A 197 -7.203 23.234 -10.547 1.00 74.38 N
ATOM 1506 CA VAL A 197 -6.762 24.625 -10.523 1.00 74.38 C
ATOM 1507 C VAL A 197 -7.891 25.531 -11.008 1.00 74.38 C
ATOM 1508 CB VAL A 197 -5.500 24.844 -11.383 1.00 74.38 C
ATOM 1509 O VAL A 197 -8.352 25.422 -12.141 1.00 74.38 O
ATOM 1510 CG1 VAL A 197 -5.039 26.297 -11.320 1.00 74.38 C
ATOM 1511 CG2 VAL A 197 -4.379 23.906 -10.922 1.00 74.38 C
ATOM 1512 N ASP A 198 -8.305 26.453 -10.102 1.00 78.06 N
ATOM 1513 CA ASP A 198 -9.352 27.406 -10.438 1.00 78.06 C
ATOM 1514 C ASP A 198 -10.602 26.703 -10.953 1.00 78.06 C
ATOM 1515 CB ASP A 198 -8.852 28.406 -11.484 1.00 78.06 C
ATOM 1516 O ASP A 198 -11.172 27.094 -11.969 1.00 78.06 O
ATOM 1517 CG ASP A 198 -7.980 29.500 -10.883 1.00 78.06 C
ATOM 1518 OD1 ASP A 198 -8.109 29.797 -9.672 1.00 78.06 O
ATOM 1519 OD2 ASP A 198 -7.164 30.078 -11.633 1.00 78.06 O
ATOM 1520 N GLY A 199 -10.914 25.469 -10.422 1.00 80.12 N
ATOM 1521 CA GLY A 199 -12.117 24.734 -10.750 1.00 80.12 C
ATOM 1522 C GLY A 199 -11.961 23.828 -11.961 1.00 80.12 C
ATOM 1523 O GLY A 199 -12.906 23.156 -12.375 1.00 80.12 O
ATOM 1524 N LYS A 200 -10.836 23.984 -12.625 1.00 87.25 N
ATOM 1525 CA LYS A 200 -10.586 23.156 -13.797 1.00 87.25 C
ATOM 1526 C LYS A 200 -9.602 22.031 -13.477 1.00 87.25 C
ATOM 1527 CB LYS A 200 -10.055 24.000 -14.953 1.00 87.25 C
ATOM 1528 O LYS A 200 -8.641 22.234 -12.727 1.00 87.25 O
ATOM 1529 CG LYS A 200 -11.109 24.891 -15.602 1.00 87.25 C
ATOM 1530 CD LYS A 200 -10.555 25.609 -16.828 1.00 87.25 C
ATOM 1531 CE LYS A 200 -11.586 26.547 -17.438 1.00 87.25 C
ATOM 1532 NZ LYS A 200 -11.055 27.250 -18.641 1.00 87.25 N
ATOM 1533 N ARG A 201 -9.891 20.938 -14.164 1.00 90.88 N
ATOM 1534 CA ARG A 201 -9.008 19.797 -13.977 1.00 90.88 C
ATOM 1535 C ARG A 201 -7.785 19.891 -14.883 1.00 90.88 C
ATOM 1536 CB ARG A 201 -9.758 18.484 -14.250 1.00 90.88 C
ATOM 1537 O ARG A 201 -7.910 20.141 -16.078 1.00 90.88 O
ATOM 1538 CG ARG A 201 -9.625 17.453 -13.141 1.00 90.88 C
ATOM 1539 CD ARG A 201 -10.430 16.203 -13.438 1.00 90.88 C
ATOM 1540 NE ARG A 201 -11.578 16.078 -12.547 1.00 90.88 N
ATOM 1541 NH1 ARG A 201 -12.445 14.211 -13.602 1.00 90.88 N
ATOM 1542 NH2 ARG A 201 -13.508 15.102 -11.773 1.00 90.88 N
ATOM 1543 CZ ARG A 201 -12.508 15.125 -12.641 1.00 90.88 C
ATOM 1544 N MET A 202 -6.621 19.828 -14.305 1.00 93.56 N
ATOM 1545 CA MET A 202 -5.355 19.844 -15.031 1.00 93.56 C
ATOM 1546 C MET A 202 -4.594 18.531 -14.836 1.00 93.56 C
ATOM 1547 CB MET A 202 -4.492 21.016 -14.578 1.00 93.56 C
ATOM 1548 O MET A 202 -4.535 18.000 -13.727 1.00 93.56 O
ATOM 1549 CG MET A 202 -4.832 22.328 -15.266 1.00 93.56 C
ATOM 1550 SD MET A 202 -4.262 22.375 -17.016 1.00 93.56 S
ATOM 1551 CE MET A 202 -2.514 21.938 -16.781 1.00 93.56 C
ATOM 1552 N HIS A 203 -4.141 18.031 -16.000 1.00 94.19 N
ATOM 1553 CA HIS A 203 -3.336 16.812 -15.961 1.00 94.19 C
ATOM 1554 C HIS A 203 -1.856 17.125 -16.172 1.00 94.19 C
ATOM 1555 CB HIS A 203 -3.816 15.820 -17.016 1.00 94.19 C
ATOM 1556 O HIS A 203 -1.506 17.984 -16.969 1.00 94.19 O
ATOM 1557 CG HIS A 203 -5.270 15.484 -16.906 1.00 94.19 C
ATOM 1558 CD2 HIS A 203 -6.367 16.141 -17.359 1.00 94.19 C
ATOM 1559 ND1 HIS A 203 -5.730 14.359 -16.266 1.00 94.19 N
ATOM 1560 CE1 HIS A 203 -7.051 14.328 -16.328 1.00 94.19 C
ATOM 1561 NE2 HIS A 203 -7.461 15.398 -16.984 1.00 94.19 N
ATOM 1562 N ARG A 204 -1.028 16.469 -15.422 1.00 92.81 N
ATOM 1563 CA ARG A 204 0.413 16.672 -15.547 1.00 92.81 C
ATOM 1564 C ARG A 204 1.133 15.328 -15.695 1.00 92.81 C
ATOM 1565 CB ARG A 204 0.959 17.422 -14.336 1.00 92.81 C
ATOM 1566 O ARG A 204 0.899 14.398 -14.914 1.00 92.81 O
ATOM 1567 CG ARG A 204 2.459 17.656 -14.383 1.00 92.81 C
ATOM 1568 CD ARG A 204 2.938 18.484 -13.188 1.00 92.81 C
ATOM 1569 NE ARG A 204 3.799 17.688 -12.312 1.00 92.81 N
ATOM 1570 NH1 ARG A 204 5.371 19.359 -12.016 1.00 92.81 N
ATOM 1571 NH2 ARG A 204 5.641 17.328 -10.984 1.00 92.81 N
ATOM 1572 CZ ARG A 204 4.934 18.125 -11.773 1.00 92.81 C
ATOM 1573 N VAL A 205 1.977 15.289 -16.703 1.00 92.38 N
ATOM 1574 CA VAL A 205 2.852 14.125 -16.844 1.00 92.38 C
ATOM 1575 C VAL A 205 4.043 14.266 -15.898 1.00 92.38 C
ATOM 1576 CB VAL A 205 3.344 13.953 -18.297 1.00 92.38 C
ATOM 1577 O VAL A 205 4.930 15.094 -16.125 1.00 92.38 O
ATOM 1578 CG1 VAL A 205 4.230 12.719 -18.422 1.00 92.38 C
ATOM 1579 CG2 VAL A 205 2.154 13.859 -19.250 1.00 92.38 C
ATOM 1580 N VAL A 206 4.078 13.406 -14.969 1.00 91.56 N
ATOM 1581 CA VAL A 206 5.086 13.562 -13.922 1.00 91.56 C
ATOM 1582 C VAL A 206 6.391 12.898 -14.359 1.00 91.56 C
ATOM 1583 CB VAL A 206 4.609 12.953 -12.586 1.00 91.56 C
ATOM 1584 O VAL A 206 7.477 13.430 -14.117 1.00 91.56 O
ATOM 1585 CG1 VAL A 206 5.289 13.648 -11.406 1.00 91.56 C
ATOM 1586 CG2 VAL A 206 3.090 13.055 -12.461 1.00 91.56 C
ATOM 1587 N ARG A 207 6.254 11.695 -14.844 1.00 89.38 N
ATOM 1588 CA ARG A 207 7.418 10.938 -15.297 1.00 89.38 C
ATOM 1589 C ARG A 207 7.031 9.938 -16.391 1.00 89.38 C
ATOM 1590 CB ARG A 207 8.070 10.203 -14.125 1.00 89.38 C
ATOM 1591 O ARG A 207 5.891 9.461 -16.422 1.00 89.38 O
ATOM 1592 CG ARG A 207 9.586 10.172 -14.180 1.00 89.38 C
ATOM 1593 CD ARG A 207 10.195 9.625 -12.898 1.00 89.38 C
ATOM 1594 NE ARG A 207 11.641 9.836 -12.852 1.00 89.38 N
ATOM 1595 NH1 ARG A 207 12.023 8.281 -11.188 1.00 89.38 N
ATOM 1596 NH2 ARG A 207 13.766 9.469 -12.070 1.00 89.38 N
ATOM 1597 CZ ARG A 207 12.469 9.195 -12.031 1.00 89.38 C
ATOM 1598 N MET A 208 7.953 9.680 -17.281 1.00 88.75 N
ATOM 1599 CA MET A 208 7.742 8.719 -18.359 1.00 88.75 C
ATOM 1600 C MET A 208 9.000 7.895 -18.609 1.00 88.75 C
ATOM 1601 CB MET A 208 7.328 9.438 -19.641 1.00 88.75 C
ATOM 1602 O MET A 208 10.109 8.344 -18.312 1.00 88.75 O
ATOM 1603 CG MET A 208 6.668 10.789 -19.406 1.00 88.75 C
ATOM 1604 SD MET A 208 6.086 11.570 -20.969 1.00 88.75 S
ATOM 1605 CE MET A 208 6.457 10.242 -22.141 1.00 88.75 C
ATOM 1606 N SER A 209 8.797 6.672 -18.984 1.00 85.19 N
ATOM 1607 CA SER A 209 9.898 5.785 -19.328 1.00 85.19 C
ATOM 1608 C SER A 209 9.656 5.102 -20.672 1.00 85.19 C
ATOM 1609 CB SER A 209 10.109 4.730 -18.250 1.00 85.19 C
ATOM 1610 O SER A 209 8.508 4.906 -21.078 1.00 85.19 O
ATOM 1611 OG SER A 209 11.023 3.738 -18.672 1.00 85.19 O
ATOM 1612 N GLY A 210 10.734 4.734 -21.391 1.00 76.75 N
ATOM 1613 CA GLY A 210 10.656 4.008 -22.641 1.00 76.75 C
ATOM 1614 C GLY A 210 10.492 4.914 -23.844 1.00 76.75 C
ATOM 1615 O GLY A 210 9.914 4.516 -24.859 1.00 76.75 O
ATOM 1616 N VAL A 211 10.781 6.145 -23.656 1.00 68.31 N
ATOM 1617 CA VAL A 211 10.594 7.094 -24.734 1.00 68.31 C
ATOM 1618 C VAL A 211 11.945 7.613 -25.219 1.00 68.31 C
ATOM 1619 CB VAL A 211 9.688 8.273 -24.312 1.00 68.31 C
ATOM 1620 O VAL A 211 12.953 7.480 -24.516 1.00 68.31 O
ATOM 1621 CG1 VAL A 211 8.219 7.852 -24.297 1.00 68.31 C
ATOM 1622 CG2 VAL A 211 10.117 8.805 -22.938 1.00 68.31 C
ATOM 1623 N THR A 212 11.766 8.023 -26.438 1.00 69.44 N
ATOM 1624 CA THR A 212 12.914 8.711 -27.016 1.00 69.44 C
ATOM 1625 C THR A 212 13.148 10.055 -26.328 1.00 69.44 C
ATOM 1626 CB THR A 212 12.719 8.922 -28.531 1.00 69.44 C
ATOM 1627 O THR A 212 12.406 10.438 -25.438 1.00 69.44 O
ATOM 1628 CG2 THR A 212 12.578 7.594 -29.266 1.00 69.44 C
ATOM 1629 OG1 THR A 212 11.539 9.703 -28.750 1.00 69.44 O
ATOM 1630 N ALA A 213 14.227 10.633 -26.578 1.00 62.75 N
ATOM 1631 CA ALA A 213 14.578 11.945 -26.031 1.00 62.75 C
ATOM 1632 C ALA A 213 13.414 12.922 -26.156 1.00 62.75 C
ATOM 1633 CB ALA A 213 15.812 12.500 -26.719 1.00 62.75 C
ATOM 1634 O ALA A 213 13.148 13.711 -25.250 1.00 62.75 O
ATOM 1635 N GLN A 214 12.773 12.781 -27.281 1.00 60.94 N
ATOM 1636 CA GLN A 214 11.641 13.672 -27.516 1.00 60.94 C
ATOM 1637 C GLN A 214 10.500 13.383 -26.547 1.00 60.94 C
ATOM 1638 CB GLN A 214 11.148 13.539 -28.953 1.00 60.94 C
ATOM 1639 O GLN A 214 9.836 14.305 -26.078 1.00 60.94 O
ATOM 1640 CG GLN A 214 11.883 14.430 -29.953 1.00 60.94 C
ATOM 1641 CD GLN A 214 11.500 14.156 -31.391 1.00 60.94 C
ATOM 1642 NE2 GLN A 214 11.984 14.992 -32.312 1.00 60.94 N
ATOM 1643 OE1 GLN A 214 10.766 13.203 -31.672 1.00 60.94 O
ATOM 1644 N GLY A 215 10.375 12.141 -26.203 1.00 64.12 N
ATOM 1645 CA GLY A 215 9.328 11.750 -25.266 1.00 64.12 C
ATOM 1646 C GLY A 215 9.602 12.203 -23.844 1.00 64.12 C
ATOM 1647 O GLY A 215 8.664 12.492 -23.094 1.00 64.12 O
ATOM 1648 N GLN A 216 10.812 12.336 -23.609 1.00 71.12 N
ATOM 1649 CA GLN A 216 11.195 12.773 -22.281 1.00 71.12 C
ATOM 1650 C GLN A 216 10.750 14.211 -22.016 1.00 71.12 C
ATOM 1651 CB GLN A 216 12.703 12.648 -22.078 1.00 71.12 C
ATOM 1652 O GLN A 216 10.531 14.602 -20.875 1.00 71.12 O
ATOM 1653 CG GLN A 216 13.172 11.234 -21.781 1.00 71.12 C
ATOM 1654 CD GLN A 216 14.641 11.164 -21.391 1.00 71.12 C
ATOM 1655 NE2 GLN A 216 15.125 9.961 -21.125 1.00 71.12 N
ATOM 1656 OE1 GLN A 216 15.328 12.188 -21.328 1.00 71.12 O
ATOM 1657 N ALA A 217 10.609 14.906 -23.109 1.00 68.50 N
ATOM 1658 CA ALA A 217 10.188 16.297 -23.000 1.00 68.50 C
ATOM 1659 C ALA A 217 8.750 16.391 -22.500 1.00 68.50 C
ATOM 1660 CB ALA A 217 10.320 17.000 -24.344 1.00 68.50 C
ATOM 1661 O ALA A 217 8.320 17.438 -22.016 1.00 68.50 O
ATOM 1662 N LEU A 218 8.148 15.305 -22.594 1.00 77.12 N
ATOM 1663 CA LEU A 218 6.754 15.297 -22.156 1.00 77.12 C
ATOM 1664 C LEU A 218 6.664 15.266 -20.641 1.00 77.12 C
ATOM 1665 CB LEU A 218 6.008 14.102 -22.750 1.00 77.12 C
ATOM 1666 O LEU A 218 5.625 15.602 -20.062 1.00 77.12 O
ATOM 1667 CG LEU A 218 5.492 14.273 -24.188 1.00 77.12 C
ATOM 1668 CD1 LEU A 218 5.430 12.922 -24.891 1.00 77.12 C
ATOM 1669 CD2 LEU A 218 4.125 14.945 -24.188 1.00 77.12 C
ATOM 1670 N SER A 219 7.762 14.891 -20.031 1.00 82.31 N
ATOM 1671 CA SER A 219 7.770 14.883 -18.562 1.00 82.31 C
ATOM 1672 C SER A 219 7.648 16.297 -18.000 1.00 82.31 C
ATOM 1673 CB SER A 219 9.047 14.227 -18.031 1.00 82.31 C
ATOM 1674 O SER A 219 8.344 17.219 -18.453 1.00 82.31 O
ATOM 1675 OG SER A 219 8.930 12.812 -18.062 1.00 82.31 O
ATOM 1676 N GLY A 220 6.711 16.469 -17.172 1.00 84.12 N
ATOM 1677 CA GLY A 220 6.512 17.766 -16.562 1.00 84.12 C
ATOM 1678 C GLY A 220 5.453 18.594 -17.266 1.00 84.12 C
ATOM 1679 O GLY A 220 4.996 19.609 -16.734 1.00 84.12 O
ATOM 1680 N GLN A 221 5.012 18.125 -18.391 1.00 85.56 N
ATOM 1681 CA GLN A 221 4.020 18.875 -19.156 1.00 85.56 C
ATOM 1682 C GLN A 221 2.619 18.688 -18.578 1.00 85.56 C
ATOM 1683 CB GLN A 221 4.039 18.453 -20.625 1.00 85.56 C
ATOM 1684 O GLN A 221 2.287 17.609 -18.094 1.00 85.56 O
ATOM 1685 CG GLN A 221 4.988 19.281 -21.484 1.00 85.56 C
ATOM 1686 CD GLN A 221 4.734 19.109 -22.969 1.00 85.56 C
ATOM 1687 NE2 GLN A 221 5.625 19.656 -23.797 1.00 85.56 N
ATOM 1688 OE1 GLN A 221 3.746 18.484 -23.375 1.00 85.56 O
ATOM 1689 N SER A 222 1.917 19.766 -18.641 1.00 90.62 N
ATOM 1690 CA SER A 222 0.533 19.734 -18.172 1.00 90.62 C
ATOM 1691 C SER A 222 -0.438 20.000 -19.312 1.00 90.62 C
ATOM 1692 CB SER A 222 0.321 20.766 -17.062 1.00 90.62 C
ATOM 1693 O SER A 222 -0.086 20.656 -20.297 1.00 90.62 O
ATOM 1694 OG SER A 222 1.299 20.625 -16.047 1.00 90.62 O
ATOM 1695 N PHE A 223 -1.545 19.422 -19.297 1.00 90.56 N
ATOM 1696 CA PHE A 223 -2.588 19.641 -20.281 1.00 90.56 C
ATOM 1697 C PHE A 223 -3.963 19.672 -19.625 1.00 90.56 C
ATOM 1698 CB PHE A 223 -2.549 18.562 -21.375 1.00 90.56 C
ATOM 1699 O PHE A 223 -4.172 19.062 -18.578 1.00 90.56 O
ATOM 1700 CG PHE A 223 -2.506 17.156 -20.828 1.00 90.56 C
ATOM 1701 CD1 PHE A 223 -1.292 16.547 -20.531 1.00 90.56 C
ATOM 1702 CD2 PHE A 223 -3.680 16.453 -20.609 1.00 90.56 C
ATOM 1703 CE1 PHE A 223 -1.249 15.250 -20.031 1.00 90.56 C
ATOM 1704 CE2 PHE A 223 -3.645 15.156 -20.094 1.00 90.56 C
ATOM 1705 CZ PHE A 223 -2.428 14.555 -19.812 1.00 90.56 C
ATOM 1706 N GLU A 224 -4.840 20.375 -20.234 1.00 91.25 N
ATOM 1707 CA GLU A 224 -6.203 20.500 -19.719 1.00 91.25 C
ATOM 1708 C GLU A 224 -7.008 19.234 -19.953 1.00 91.25 C
ATOM 1709 CB GLU A 224 -6.906 21.703 -20.359 1.00 91.25 C
ATOM 1710 O GLU A 224 -6.672 18.438 -20.844 1.00 91.25 O
ATOM 1711 CG GLU A 224 -6.473 23.047 -19.797 1.00 91.25 C
ATOM 1712 CD GLU A 224 -7.293 24.203 -20.328 1.00 91.25 C
ATOM 1713 OE1 GLU A 224 -7.086 25.359 -19.875 1.00 91.25 O
ATOM 1714 OE2 GLU A 224 -8.156 23.969 -21.203 1.00 91.25 O
ATOM 1715 N ASP A 225 -8.000 19.141 -19.156 1.00 92.62 N
ATOM 1716 CA ASP A 225 -8.938 18.047 -19.359 1.00 92.62 C
ATOM 1717 C ASP A 225 -9.469 18.016 -20.781 1.00 92.62 C
ATOM 1718 CB ASP A 225 -10.102 18.141 -18.359 1.00 92.62 C
ATOM 1719 O ASP A 225 -9.766 19.062 -21.359 1.00 92.62 O
ATOM 1720 CG ASP A 225 -10.672 16.781 -17.984 1.00 92.62 C
ATOM 1721 OD1 ASP A 225 -9.938 15.773 -18.031 1.00 92.62 O
ATOM 1722 OD2 ASP A 225 -11.875 16.719 -17.656 1.00 92.62 O
ATOM 1723 N ASN A 226 -9.500 16.875 -21.422 1.00 91.81 N
ATOM 1724 CA ASN A 226 -9.867 16.719 -22.828 1.00 91.81 C
ATOM 1725 C ASN A 226 -10.508 15.352 -23.078 1.00 91.81 C
ATOM 1726 CB ASN A 226 -8.648 16.906 -23.734 1.00 91.81 C
ATOM 1727 O ASN A 226 -11.047 14.734 -22.172 1.00 91.81 O
ATOM 1728 CG ASN A 226 -7.531 15.938 -23.422 1.00 91.81 C
ATOM 1729 ND2 ASN A 226 -6.293 16.391 -23.562 1.00 91.81 N
ATOM 1730 OD1 ASN A 226 -7.777 14.781 -23.062 1.00 91.81 O
ATOM 1731 N ASN A 227 -10.477 14.898 -24.344 1.00 87.44 N
ATOM 1732 CA ASN A 227 -11.125 13.633 -24.688 1.00 87.44 C
ATOM 1733 C ASN A 227 -10.109 12.508 -24.859 1.00 87.44 C
ATOM 1734 CB ASN A 227 -11.977 13.781 -25.938 1.00 87.44 C
ATOM 1735 O ASN A 227 -10.430 11.461 -25.422 1.00 87.44 O
ATOM 1736 CG ASN A 227 -13.336 14.391 -25.656 1.00 87.44 C
ATOM 1737 ND2 ASN A 227 -14.039 14.797 -26.719 1.00 87.44 N
ATOM 1738 OD1 ASN A 227 -13.758 14.484 -24.500 1.00 87.44 O
ATOM 1739 N GLY A 228 -8.977 12.820 -24.406 1.00 90.44 N
ATOM 1740 CA GLY A 228 -7.957 11.781 -24.469 1.00 90.44 C
ATOM 1741 C GLY A 228 -8.195 10.656 -23.484 1.00 90.44 C
ATOM 1742 O GLY A 228 -9.047 10.773 -22.594 1.00 90.44 O
ATOM 1743 N LEU A 229 -7.484 9.617 -23.656 1.00 92.06 N
ATOM 1744 CA LEU A 229 -7.688 8.422 -22.844 1.00 92.06 C
ATOM 1745 C LEU A 229 -7.336 8.695 -21.375 1.00 92.06 C
ATOM 1746 CB LEU A 229 -6.852 7.258 -23.375 1.00 92.06 C
ATOM 1747 O LEU A 229 -8.023 8.227 -20.469 1.00 92.06 O
ATOM 1748 CG LEU A 229 -7.340 6.609 -24.672 1.00 92.06 C
ATOM 1749 CD1 LEU A 229 -6.289 5.641 -25.203 1.00 92.06 C
ATOM 1750 CD2 LEU A 229 -8.664 5.895 -24.453 1.00 92.06 C
ATOM 1751 N VAL A 230 -6.277 9.414 -21.109 1.00 94.25 N
ATOM 1752 CA VAL A 230 -5.852 9.734 -19.750 1.00 94.25 C
ATOM 1753 C VAL A 230 -6.961 10.500 -19.031 1.00 94.25 C
ATOM 1754 CB VAL A 230 -4.547 10.562 -19.750 1.00 94.25 C
ATOM 1755 O VAL A 230 -7.328 10.156 -17.906 1.00 94.25 O
ATOM 1756 CG1 VAL A 230 -4.332 11.227 -18.391 1.00 94.25 C
ATOM 1757 CG2 VAL A 230 -3.354 9.672 -20.109 1.00 94.25 C
ATOM 1758 N ALA A 231 -7.445 11.516 -19.688 1.00 94.38 N
ATOM 1759 CA ALA A 231 -8.516 12.320 -19.109 1.00 94.38 C
ATOM 1760 C ALA A 231 -9.766 11.477 -18.859 1.00 94.38 C
ATOM 1761 CB ALA A 231 -8.852 13.500 -20.016 1.00 94.38 C
ATOM 1762 O ALA A 231 -10.430 11.633 -17.828 1.00 94.38 O
ATOM 1763 N ASN A 232 -10.023 10.578 -19.734 1.00 93.31 N
ATOM 1764 CA ASN A 232 -11.211 9.734 -19.609 1.00 93.31 C
ATOM 1765 C ASN A 232 -11.062 8.734 -18.469 1.00 93.31 C
ATOM 1766 CB ASN A 232 -11.492 9.000 -20.922 1.00 93.31 C
ATOM 1767 O ASN A 232 -12.047 8.398 -17.797 1.00 93.31 O
ATOM 1768 CG ASN A 232 -12.242 9.859 -21.922 1.00 93.31 C
ATOM 1769 ND2 ASN A 232 -11.969 9.648 -23.203 1.00 93.31 N
ATOM 1770 OD1 ASN A 232 -13.055 10.711 -21.547 1.00 93.31 O
ATOM 1771 N VAL A 233 -9.898 8.227 -18.328 1.00 94.88 N
ATOM 1772 CA VAL A 233 -9.648 7.297 -17.234 1.00 94.88 C
ATOM 1773 C VAL A 233 -9.883 8.000 -15.898 1.00 94.88 C
ATOM 1774 CB VAL A 233 -8.219 6.723 -17.297 1.00 94.88 C
ATOM 1775 O VAL A 233 -10.430 7.406 -14.969 1.00 94.88 O
ATOM 1776 CG1 VAL A 233 -7.871 6.012 -15.984 1.00 94.88 C
ATOM 1777 CG2 VAL A 233 -8.078 5.766 -18.484 1.00 94.88 C
ATOM 1778 N VAL A 234 -9.477 9.242 -15.789 1.00 94.31 N
ATOM 1779 CA VAL A 234 -9.680 10.016 -14.570 1.00 94.31 C
ATOM 1780 C VAL A 234 -11.164 10.273 -14.359 1.00 94.31 C
ATOM 1781 CB VAL A 234 -8.906 11.352 -14.617 1.00 94.31 C
ATOM 1782 O VAL A 234 -11.664 10.188 -13.234 1.00 94.31 O
ATOM 1783 CG1 VAL A 234 -9.273 12.227 -13.422 1.00 94.31 C
ATOM 1784 CG2 VAL A 234 -7.398 11.094 -14.656 1.00 94.31 C
ATOM 1785 N ARG A 235 -11.836 10.562 -15.383 1.00 92.56 N
ATOM 1786 CA ARG A 235 -13.258 10.891 -15.320 1.00 92.56 C
ATOM 1787 C ARG A 235 -14.078 9.688 -14.875 1.00 92.56 C
ATOM 1788 CB ARG A 235 -13.758 11.398 -16.672 1.00 92.56 C
ATOM 1789 O ARG A 235 -14.992 9.812 -14.062 1.00 92.56 O
ATOM 1790 CG ARG A 235 -14.625 12.641 -16.578 1.00 92.56 C
ATOM 1791 CD ARG A 235 -15.109 13.094 -17.953 1.00 92.56 C
ATOM 1792 NE ARG A 235 -14.203 14.070 -18.547 1.00 92.56 N
ATOM 1793 NH1 ARG A 235 -15.133 13.945 -20.656 1.00 92.56 N
ATOM 1794 NH2 ARG A 235 -13.359 15.344 -20.266 1.00 92.56 N
ATOM 1795 CZ ARG A 235 -14.234 14.445 -19.828 1.00 92.56 C
ATOM 1796 N TYR A 236 -13.734 8.484 -15.406 1.00 90.75 N
ATOM 1797 CA TYR A 236 -14.562 7.305 -15.180 1.00 90.75 C
ATOM 1798 C TYR A 236 -14.031 6.473 -14.023 1.00 90.75 C
ATOM 1799 CB TYR A 236 -14.633 6.445 -16.453 1.00 90.75 C
ATOM 1800 O TYR A 236 -14.758 5.660 -13.445 1.00 90.75 O
ATOM 1801 CG TYR A 236 -15.398 7.094 -17.578 1.00 90.75 C
ATOM 1802 CD1 TYR A 236 -16.766 7.340 -17.469 1.00 90.75 C
ATOM 1803 CD2 TYR A 236 -14.758 7.457 -18.750 1.00 90.75 C
ATOM 1804 CE1 TYR A 236 -17.484 7.934 -18.500 1.00 90.75 C
ATOM 1805 CE2 TYR A 236 -15.461 8.055 -19.797 1.00 90.75 C
ATOM 1806 OH TYR A 236 -17.516 8.875 -20.703 1.00 90.75 O
ATOM 1807 CZ TYR A 236 -16.812 8.289 -19.672 1.00 90.75 C
ATOM 1808 N GLY A 237 -12.789 6.582 -13.797 1.00 90.06 N
ATOM 1809 CA GLY A 237 -12.180 5.836 -12.711 1.00 90.06 C
ATOM 1810 C GLY A 237 -11.961 4.371 -13.039 1.00 90.06 C
ATOM 1811 O GLY A 237 -11.953 3.523 -12.148 1.00 90.06 O
ATOM 1812 N ALA A 238 -11.930 4.051 -14.305 1.00 90.31 N
ATOM 1813 CA ALA A 238 -11.742 2.680 -14.766 1.00 90.31 C
ATOM 1814 C ALA A 238 -10.648 2.604 -15.828 1.00 90.31 C
ATOM 1815 CB ALA A 238 -13.047 2.109 -15.305 1.00 90.31 C
ATOM 1816 O ALA A 238 -10.445 3.555 -16.594 1.00 90.31 O
ATOM 1817 N PRO A 239 -9.984 1.432 -15.820 1.00 92.50 N
ATOM 1818 CA PRO A 239 -8.930 1.291 -16.828 1.00 92.50 C
ATOM 1819 C PRO A 239 -9.461 1.382 -18.250 1.00 92.50 C
ATOM 1820 CB PRO A 239 -8.359 -0.100 -16.547 1.00 92.50 C
ATOM 1821 O PRO A 239 -10.555 0.888 -18.547 1.00 92.50 O
ATOM 1822 CG PRO A 239 -8.914 -0.482 -15.219 1.00 92.50 C
ATOM 1823 CD PRO A 239 -10.102 0.390 -14.930 1.00 92.50 C
ATOM 1824 N LEU A 240 -8.672 2.014 -19.109 1.00 89.88 N
ATOM 1825 CA LEU A 240 -8.969 2.125 -20.531 1.00 89.88 C
ATOM 1826 C LEU A 240 -7.746 1.782 -21.375 1.00 89.88 C
ATOM 1827 CB LEU A 240 -9.461 3.535 -20.875 1.00 89.88 C
ATOM 1828 O LEU A 240 -6.617 1.823 -20.891 1.00 89.88 O
ATOM 1829 CG LEU A 240 -10.828 3.934 -20.312 1.00 89.88 C
ATOM 1830 CD1 LEU A 240 -11.086 5.414 -20.562 1.00 89.88 C
ATOM 1831 CD2 LEU A 240 -11.922 3.080 -20.938 1.00 89.88 C
ATOM 1832 N PRO A 241 -7.840 1.472 -22.578 1.00 81.62 N
ATOM 1833 CA PRO A 241 -9.086 1.212 -23.281 1.00 81.62 C
ATOM 1834 C PRO A 241 -9.672 -0.162 -22.969 1.00 81.62 C
ATOM 1835 CB PRO A 241 -8.680 1.306 -24.766 1.00 81.62 C
ATOM 1836 O PRO A 241 -8.969 -1.033 -22.453 1.00 81.62 O
ATOM 1837 CG PRO A 241 -7.230 0.936 -24.781 1.00 81.62 C
ATOM 1838 CD PRO A 241 -6.633 1.297 -23.453 1.00 81.62 C
ATOM 1839 N GLY A 242 -10.938 -0.315 -23.016 1.00 72.94 N
ATOM 1840 CA GLY A 242 -11.594 -1.603 -22.875 1.00 72.94 C
ATOM 1841 C GLY A 242 -11.391 -2.521 -24.062 1.00 72.94 C
ATOM 1842 O GLY A 242 -11.438 -3.746 -23.922 1.00 72.94 O
ATOM 1843 N ARG A 243 -11.211 -1.891 -25.250 1.00 69.06 N
ATOM 1844 CA ARG A 243 -11.055 -2.645 -26.500 1.00 69.06 C
ATOM 1845 C ARG A 243 -9.625 -2.547 -27.016 1.00 69.06 C
ATOM 1846 CB ARG A 243 -12.031 -2.146 -27.562 1.00 69.06 C
ATOM 1847 O ARG A 243 -8.797 -1.824 -26.453 1.00 69.06 O
ATOM 1848 CG ARG A 243 -13.492 -2.277 -27.156 1.00 69.06 C
ATOM 1849 CD ARG A 243 -14.430 -1.771 -28.250 1.00 69.06 C
ATOM 1850 NE ARG A 243 -15.828 -1.959 -27.891 1.00 69.06 N
ATOM 1851 NH1 ARG A 243 -16.672 -1.039 -29.828 1.00 69.06 N
ATOM 1852 NH2 ARG A 243 -18.094 -1.822 -28.219 1.00 69.06 N
ATOM 1853 CZ ARG A 243 -16.859 -1.606 -28.641 1.00 69.06 C
ATOM 1854 N ASP A 244 -9.414 -3.314 -28.016 1.00 69.56 N
ATOM 1855 CA ASP A 244 -8.102 -3.332 -28.656 1.00 69.56 C
ATOM 1856 C ASP A 244 -7.773 -1.977 -29.281 1.00 69.56 C
ATOM 1857 CB ASP A 244 -8.039 -4.430 -29.719 1.00 69.56 C
ATOM 1858 O ASP A 244 -8.633 -1.354 -29.906 1.00 69.56 O
ATOM 1859 CG ASP A 244 -6.617 -4.852 -30.047 1.00 69.56 C
ATOM 1860 OD1 ASP A 244 -5.676 -4.062 -29.812 1.00 69.56 O
ATOM 1861 OD2 ASP A 244 -6.438 -5.980 -30.547 1.00 69.56 O
ATOM 1862 N ILE A 245 -6.574 -1.485 -29.047 1.00 65.44 N
ATOM 1863 CA ILE A 245 -6.090 -0.181 -29.500 1.00 65.44 C
ATOM 1864 C ILE A 245 -6.242 -0.062 -31.016 1.00 65.44 C
ATOM 1865 CB ILE A 245 -4.621 0.047 -29.078 1.00 65.44 C
ATOM 1866 O ILE A 245 -6.469 1.031 -31.531 1.00 65.44 O
ATOM 1867 CG1 ILE A 245 -4.438 1.461 -28.516 1.00 65.44 C
ATOM 1868 CG2 ILE A 245 -3.682 -0.194 -30.266 1.00 65.44 C
ATOM 1869 CD1 ILE A 245 -3.145 1.652 -27.734 1.00 65.44 C
ATOM 1870 N LYS A 246 -6.102 -1.175 -31.625 1.00 64.06 N
ATOM 1871 CA LYS A 246 -6.133 -1.143 -33.094 1.00 64.06 C
ATOM 1872 C LYS A 246 -7.527 -0.787 -33.594 1.00 64.06 C
ATOM 1873 CB LYS A 246 -5.691 -2.488 -33.656 1.00 64.06 C
ATOM 1874 O LYS A 246 -7.680 -0.325 -34.750 1.00 64.06 O
ATOM 1875 CG LYS A 246 -4.195 -2.744 -33.562 1.00 64.06 C
ATOM 1876 CD LYS A 246 -3.768 -3.912 -34.438 1.00 64.06 C
ATOM 1877 CE LYS A 246 -2.273 -4.184 -34.312 1.00 64.06 C
ATOM 1878 NZ LYS A 246 -1.833 -5.273 -35.250 1.00 64.06 N
ATOM 1879 N ALA A 247 -8.406 -1.080 -32.781 1.00 64.44 N
ATOM 1880 CA ALA A 247 -9.773 -0.784 -33.219 1.00 64.44 C
ATOM 1881 C ALA A 247 -10.078 0.704 -33.062 1.00 64.44 C
ATOM 1882 CB ALA A 247 -10.766 -1.609 -32.406 1.00 64.44 C
ATOM 1883 O ALA A 247 -11.148 1.163 -33.469 1.00 64.44 O
ATOM 1884 N MET A 248 -9.016 1.407 -32.531 1.00 63.03 N
ATOM 1885 CA MET A 248 -9.250 2.834 -32.312 1.00 63.03 C
ATOM 1886 C MET A 248 -8.641 3.654 -33.469 1.00 63.03 C
ATOM 1887 CB MET A 248 -8.672 3.285 -30.984 1.00 63.03 C
ATOM 1888 O MET A 248 -7.512 3.400 -33.875 1.00 63.03 O
ATOM 1889 CG MET A 248 -9.367 2.674 -29.781 1.00 63.03 C
ATOM 1890 SD MET A 248 -8.656 3.252 -28.188 1.00 63.03 S
ATOM 1891 CE MET A 248 -9.758 4.652 -27.844 1.00 63.03 C
ATOM 1892 N ASP A 249 -9.453 4.387 -34.250 1.00 59.16 N
ATOM 1893 CA ASP A 249 -9.016 5.191 -35.375 1.00 59.16 C
ATOM 1894 C ASP A 249 -7.898 6.152 -34.969 1.00 59.16 C
ATOM 1895 CB ASP A 249 -10.188 5.973 -35.969 1.00 59.16 C
ATOM 1896 O ASP A 249 -6.887 6.270 -35.656 1.00 59.16 O
ATOM 1897 CG ASP A 249 -11.023 5.141 -36.938 1.00 59.16 C
ATOM 1898 OD1 ASP A 249 -10.531 4.121 -37.469 1.00 59.16 O
ATOM 1899 OD2 ASP A 249 -12.203 5.508 -37.156 1.00 59.16 O
ATOM 1900 N ARG A 250 -8.203 7.082 -33.969 1.00 62.22 N
ATOM 1901 CA ARG A 250 -7.270 8.055 -33.406 1.00 62.22 C
ATOM 1902 C ARG A 250 -7.078 7.848 -31.922 1.00 62.22 C
ATOM 1903 CB ARG A 250 -7.750 9.484 -33.688 1.00 62.22 C
ATOM 1904 O ARG A 250 -8.055 7.820 -31.156 1.00 62.22 O
ATOM 1905 CG ARG A 250 -6.836 10.273 -34.625 1.00 62.22 C
ATOM 1906 CD ARG A 250 -7.348 11.695 -34.844 1.00 62.22 C
ATOM 1907 NE ARG A 250 -6.457 12.461 -35.688 1.00 62.22 N
ATOM 1908 NH1 ARG A 250 -7.715 14.398 -35.625 1.00 62.22 N
ATOM 1909 NH2 ARG A 250 -5.777 14.328 -36.844 1.00 62.22 N
ATOM 1910 CZ ARG A 250 -6.652 13.727 -36.062 1.00 62.22 C
ATOM 1911 N GLN A 251 -5.754 7.441 -31.609 1.00 73.56 N
ATOM 1912 CA GLN A 251 -5.508 7.195 -30.188 1.00 73.56 C
ATOM 1913 C GLN A 251 -4.953 8.438 -29.500 1.00 73.56 C
ATOM 1914 CB GLN A 251 -4.547 6.023 -30.000 1.00 73.56 C
ATOM 1915 O GLN A 251 -3.801 8.812 -29.719 1.00 73.56 O
ATOM 1916 CG GLN A 251 -5.062 4.707 -30.578 1.00 73.56 C
ATOM 1917 CD GLN A 251 -4.043 3.588 -30.484 1.00 73.56 C
ATOM 1918 NE2 GLN A 251 -4.453 2.383 -30.859 1.00 73.56 N
ATOM 1919 OE1 GLN A 251 -2.896 3.805 -30.078 1.00 73.56 O
ATOM 1920 N ILE A 252 -5.801 9.281 -29.000 1.00 83.31 N
ATOM 1921 CA ILE A 252 -5.312 10.391 -28.188 1.00 83.31 C
ATOM 1922 C ILE A 252 -5.113 9.938 -26.750 1.00 83.31 C
ATOM 1923 CB ILE A 252 -6.281 11.594 -28.234 1.00 83.31 C
ATOM 1924 O ILE A 252 -6.082 9.664 -26.031 1.00 83.31 O
ATOM 1925 CG1 ILE A 252 -6.543 12.008 -29.688 1.00 83.31 C
ATOM 1926 CG2 ILE A 252 -5.734 12.766 -27.422 1.00 83.31 C
ATOM 1927 CD1 ILE A 252 -7.625 13.070 -29.844 1.00 83.31 C
ATOM 1928 N ILE A 253 -3.838 9.820 -26.422 1.00 87.88 N
ATOM 1929 CA ILE A 253 -3.518 9.328 -25.078 1.00 87.88 C
ATOM 1930 C ILE A 253 -3.525 10.492 -24.094 1.00 87.88 C
ATOM 1931 CB ILE A 253 -2.150 8.609 -25.047 1.00 87.88 C
ATOM 1932 O ILE A 253 -4.277 10.484 -23.109 1.00 87.88 O
ATOM 1933 CG1 ILE A 253 -2.168 7.395 -25.984 1.00 87.88 C
ATOM 1934 CG2 ILE A 253 -1.787 8.203 -23.625 1.00 87.88 C
ATOM 1935 CD1 ILE A 253 -0.814 6.715 -26.141 1.00 87.88 C
ATOM 1936 N PHE A 254 -2.750 11.508 -24.406 1.00 89.06 N
ATOM 1937 CA PHE A 254 -2.621 12.664 -23.531 1.00 89.06 C
ATOM 1938 C PHE A 254 -3.385 13.859 -24.094 1.00 89.06 C
ATOM 1939 CB PHE A 254 -1.146 13.031 -23.328 1.00 89.06 C
ATOM 1940 O PHE A 254 -4.453 14.211 -23.578 1.00 89.06 O
ATOM 1941 CG PHE A 254 -0.315 11.914 -22.750 1.00 89.06 C
ATOM 1942 CD1 PHE A 254 -0.379 11.617 -21.406 1.00 89.06 C
ATOM 1943 CD2 PHE A 254 0.531 11.172 -23.562 1.00 89.06 C
ATOM 1944 CE1 PHE A 254 0.389 10.586 -20.859 1.00 89.06 C
ATOM 1945 CE2 PHE A 254 1.302 10.141 -23.031 1.00 89.06 C
ATOM 1946 CZ PHE A 254 1.230 9.852 -21.688 1.00 89.06 C
ATOM 1947 N ASP A 255 -2.867 14.312 -25.125 1.00 82.38 N
ATOM 1948 CA ASP A 255 -3.508 15.414 -25.844 1.00 82.38 C
ATOM 1949 C ASP A 255 -3.330 15.266 -27.359 1.00 82.38 C
ATOM 1950 CB ASP A 255 -2.943 16.766 -25.375 1.00 82.38 C
ATOM 1951 O ASP A 255 -2.730 14.297 -27.828 1.00 82.38 O
ATOM 1952 CG ASP A 255 -1.458 16.906 -25.656 1.00 82.38 C
ATOM 1953 OD1 ASP A 255 -0.879 16.047 -26.359 1.00 82.38 O
ATOM 1954 OD2 ASP A 255 -0.861 17.891 -25.172 1.00 82.38 O
ATOM 1955 N ASP A 256 -3.945 16.141 -28.047 1.00 78.38 N
ATOM 1956 CA ASP A 256 -3.957 16.062 -29.500 1.00 78.38 C
ATOM 1957 C ASP A 256 -2.557 16.266 -30.078 1.00 78.38 C
ATOM 1958 CB ASP A 256 -4.922 17.094 -30.094 1.00 78.38 C
ATOM 1959 O ASP A 256 -2.273 15.852 -31.203 1.00 78.38 O
ATOM 1960 CG ASP A 256 -6.363 16.625 -30.109 1.00 78.38 C
ATOM 1961 OD1 ASP A 256 -6.602 15.398 -30.219 1.00 78.38 O
ATOM 1962 OD2 ASP A 256 -7.270 17.469 -30.016 1.00 78.38 O
ATOM 1963 N GLU A 257 -1.767 16.859 -29.281 1.00 75.19 N
ATOM 1964 CA GLU A 257 -0.448 17.219 -29.797 1.00 75.19 C
ATOM 1965 C GLU A 257 0.559 16.094 -29.562 1.00 75.19 C
ATOM 1966 CB GLU A 257 0.049 18.500 -29.125 1.00 75.19 C
ATOM 1967 O GLU A 257 1.561 16.000 -30.281 1.00 75.19 O
ATOM 1968 CG GLU A 257 -0.761 19.734 -29.500 1.00 75.19 C
ATOM 1969 CD GLU A 257 -0.132 21.031 -29.031 1.00 75.19 C
ATOM 1970 OE1 GLU A 257 -0.679 22.125 -29.328 1.00 75.19 O
ATOM 1971 OE2 GLU A 257 0.917 20.969 -28.344 1.00 75.19 O
ATOM 1972 N THR A 258 0.231 15.289 -28.625 1.00 74.38 N
ATOM 1973 CA THR A 258 1.173 14.242 -28.250 1.00 74.38 C
ATOM 1974 C THR A 258 0.811 12.922 -28.938 1.00 74.38 C
ATOM 1975 CB THR A 258 1.211 14.039 -26.734 1.00 74.38 C
ATOM 1976 O THR A 258 -0.287 12.398 -28.734 1.00 74.38 O
ATOM 1977 CG2 THR A 258 2.477 13.297 -26.297 1.00 74.38 C
ATOM 1978 OG1 THR A 258 1.175 15.312 -26.078 1.00 74.38 O
ATOM 1979 N GLN A 259 1.710 12.453 -29.875 1.00 70.88 N
ATOM 1980 CA GLN A 259 1.463 11.195 -30.562 1.00 70.88 C
ATOM 1981 C GLN A 259 2.482 10.141 -30.156 1.00 70.88 C
ATOM 1982 CB GLN A 259 1.492 11.406 -32.062 1.00 70.88 C
ATOM 1983 O GLN A 259 3.688 10.398 -30.156 1.00 70.88 O
ATOM 1984 CG GLN A 259 0.187 11.938 -32.656 1.00 70.88 C
ATOM 1985 CD GLN A 259 0.061 11.703 -34.156 1.00 70.88 C
ATOM 1986 NE2 GLN A 259 -1.135 11.914 -34.688 1.00 70.88 N
ATOM 1987 OE1 GLN A 259 1.031 11.328 -34.812 1.00 70.88 O
ATOM 1988 N ILE A 260 1.962 9.055 -29.609 1.00 73.38 N
ATOM 1989 CA ILE A 260 2.811 7.898 -29.344 1.00 73.38 C
ATOM 1990 C ILE A 260 2.615 6.855 -30.453 1.00 73.38 C
ATOM 1991 CB ILE A 260 2.512 7.281 -27.969 1.00 73.38 C
ATOM 1992 O ILE A 260 1.495 6.402 -30.688 1.00 73.38 O
ATOM 1993 CG1 ILE A 260 2.641 8.344 -26.875 1.00 73.38 C
ATOM 1994 CG2 ILE A 260 3.441 6.098 -27.688 1.00 73.38 C
ATOM 1995 CD1 ILE A 260 2.777 7.773 -25.469 1.00 73.38 C
ATOM 1996 N ARG A 261 3.701 6.547 -31.156 1.00 73.75 N
ATOM 1997 CA ARG A 261 3.629 5.641 -32.312 1.00 73.75 C
ATOM 1998 C ARG A 261 4.191 4.270 -31.953 1.00 73.75 C
ATOM 1999 CB ARG A 261 4.379 6.230 -33.500 1.00 73.75 C
[truncated: 5,729 more rows]

## Sheet: Fig1d
Endpoint						Relative to average of WT
DmxA	DmxAE626A	DmxAR615A	DmxAGAF	DmxAGGDEF		DmxA	DmxAE626A	DmxAR615A	DmxAGAF	DmxAGGDEF
36.4218	-0.22205	36.2219	-4.56868	-5.307		1.03535	-0.00631	1.02967	-0.12987	-0.15086
34.4899	-0.33308	34.6454	-4.36884	-5.61787		0.980433	-0.00947	0.984851	-0.12419	-0.1597
34.6231	-0.73277	35.5114	-3.3474	-3.44178		0.98422	-0.02083	1.00947	-0.09516	-0.09784
Average DmxA	35.1783

## Sheet: Fig1e
	Absorbance 260nm
Time(s)	DmxA	DmxAE626A	DmxAR615A	DmxAGAF	DmxAGGDEF
150	0.056218	0.074134	0.070828	0.045127	0.049499
150.2	0.053593	0.070389	0.067558	0.042464	0.047562
150.4	0.050706	0.066151	0.063928	0.039642	0.045286
150.6	0.04762	0.061469	0.060074	0.036655	0.042783
150.8	0.044428	0.05654	0.056013	0.033614	0.04006
151	0.04122	0.051453	0.051772	0.030577	0.037231
151.2	0.038039	0.046351	0.047551	0.027649	0.034463
151.4	0.034979	0.041442	0.043364	0.024833	0.031927
151.6	0.03212	0.036864	0.039404	0.022328	0.029577
151.8	0.029552	0.032805	0.035899	0.02021	0.027627
152	0.027392	0.029518	0.033026	0.018539	0.026109
152.2	0.025882	0.027126	0.030833	0.017495	0.025019
152.4	0.024693	0.025187	0.029137	0.016415	0.023956
152.6	0.023816	0.023727	0.027652	0.01529	0.023222
152.8	0.022994	0.022833	0.026397	0.014319	0.022223
153	0.02229	0.021844	0.02529	0.013677	0.021349
153.2	0.021655	0.021004	0.024187	0.013064	0.020531
153.4	0.021004	0.0202	0.023041	0.012417	0.019882
153.6	0.020229	0.019531	0.021973	0.011946	0.01921
153.8	0.019473	0.018824	0.021052	0.011471	0.018594
154	0.018704	0.018276	0.020204	0.011087	0.01802
154.2	0.017917	0.017729	0.019446	0.010695	0.017434
154.4	0.017247	0.017134	0.018819	0.010499	0.016771
154.6	0.016692	0.016355	0.018203	0.010306	0.016066
154.8	0.0162	0.015646	0.017518	0.010239	0.015383
155	0.015841	0.014905	0.016871	0.010215	0.014822
155.2	0.015432	0.014141	0.016366	0.010125	0.014389
155.4	0.015077	0.01346	0.015843	0.009965	0.014153
155.6	0.014625	0.012855	0.015403	0.009908	0.013997
155.8	0.014178	0.012226	0.015132	0.009736	0.013973
156	0.013824	0.011742	0.0149	0.009435	0.01385
156.2	0.013644	0.01145	0.014707	0.009249	0.013569
156.4	0.013411	0.011329	0.014602	0.009099	0.013128
156.6	0.013279	0.011302	0.014438	0.008816	0.012725
156.8	0.013086	0.011322	0.014162	0.0087	0.012245
157	0.012812	0.011285	0.013848	0.008599	0.011861
157.2	0.01244	0.011168	0.013501	0.008456	0.011641
157.4	0.012043	0.010961	0.013241	0.00823	0.01145
157.6	0.011568	0.010852	0.013082	0.008038	0.011186
157.8	0.011219	0.010711	0.012999	0.00769	0.010938
158	0.010906	0.010574	0.012878	0.007437	0.010622
158.2	0.010699	0.010426	0.012658	0.007175	0.010212
158.4	0.010571	0.010212	0.012384	0.006962	0.009773
158.6	0.010652	0.00984	0.012092	0.006843	0.009455
158.8	0.010676	0.009529	0.011783	0.006806	0.009218
159	0.010709	0.009262	0.011567	0.006767	0.00899
159.2	0.010619	0.008997	0.011386	0.006785	0.008907
159.4	0.010457	0.008848	0.011154	0.006901	0.008885
159.6	0.010084	0.008752	0.010892	0.006976	0.008855
159.8	0.009827	0.008589	0.01068	0.00697	0.008752
160	0.009615	0.008424	0.010482	0.006913	0.008614
160.2	0.009432	0.008265	0.010381	0.006824	0.008434
160.4	0.009325	0.008019	0.010239	0.00666	0.008267
160.6	0.009319	0.007764	0.010149	0.006451	0.008157
160.8	0.009292	0.007567	0.009979	0.006273	0.008105
161	0.009206	0.00725	0.009839	0.006035	0.008098
161.2	0.009126	0.00692	0.009747	0.005727	0.007947
161.4	0.008986	0.006673	0.009722	0.005439	0.007701
161.6	0.008891	0.006417	0.009661	0.005135	0.007311
161.8	0.008885	0.006091	0.009661	0.004846	0.006938
162	0.008918	0.005892	0.009611	0.004591	0.006485
162.2	0.009083	0.005721	0.009508	0.004359	0.006154
162.4	0.00929	0.005431	0.009513	0.004079	0.005863
162.6	0.00944	0.005178	0.009477	0.003839	0.005668
162.8	0.00934	0.005018	0.009358	0.003632	0.005348
163	0.009212	0.004924	0.009221	0.003525	0.005113
163.2	0.008922	0.004859	0.009089	0.003524	0.004922
163.4	0.008504	0.004884	0.008843	0.003523	0.004809
163.6	0.008071	0.004908	0.008553	0.003602	0.004743
163.8	0.007793	0.00485	0.008244	0.003691	0.004767
164	0.00753	0.004633	0.008059	0.003706	0.004857
164.2	0.007331	0.004412	0.007732	0.003752	0.005037
164.4	0.007221	0.004213	0.007308	0.003914	0.005219
164.6	0.007112	0.004016	0.006921	0.003993	0.005339
164.8	0.006958	0.003965	0.006564	0.004034	0.005454
165	0.00671	0.003939	0.006131	0.004111	0.005496
165.2	0.00645	0.003944	0.005771	0.004228	0.00549
165.4	0.006119	0.00395	0.005441	0.004332	0.005483
165.6	0.00596	0.003899	0.005194	0.004459	0.005485
165.8	0.00583	0.003773	0.005053	0.004643	0.005523
166	0.005771	0.003723	0.00494	0.004763	0.005474
166.2	0.00579	0.003569	0.004888	0.00474	0.005319
166.4	0.005848	0.003356	0.004955	0.004549	0.00496
166.6	0.005884	0.003171	0.004989	0.004302	0.004661
166.8	0.005938	0.002984	0.005026	0.004	0.004286
167	0.005987	0.002838	0.005053	0.003717	0.003999
167.2	0.005956	0.00274	0.005058	0.003411	0.003754
167.4	0.005931	0.002625	0.004999	0.003196	0.003744
167.6	0.005862	0.002591	0.004926	0.002998	0.003608
167.8	0.005771	0.00254	0.00483	0.002795	0.003603
168	0.005699	0.002385	0.004761	0.002633	0.003641
168.2	0.005594	0.002298	0.004606	0.002606	0.003644
168.4	0.005476	0.002323	0.00453	0.002528	0.003554
168.6	0.005282	0.002368	0.004493	0.002363	0.003526
168.8	0.005078	0.002516	0.004444	0.002194	0.003486
169	0.004751	0.002635	0.004312	0.002073	0.00345
169.2	0.004487	0.002712	0.004292	0.001929	0.003491
169.4	0.004199	0.002721	0.004213	0.001817	0.003572
169.6	0.004005	0.002541	0.004127	0.001856	0.003647
169.8	0.003739	0.002296	0.004061	0.001955	0.0036
170	0.003599	0.002107	0.004083	0.001993	0.003473
170.2	0.003495	0.001899	0.004073	0.001928	0.00327
170.4	0.003448	0.001674	0.004111	0.001885	0.002979
170.6	0.003389	0.001513	0.004133	0.001905	0.002725
170.8	0.003324	0.001404	0.004083	0.001887	0.002458
171	0.003264	0.001417	0.003962	0.001906	0.002091
171.2	0.00312	0.001377	0.003857	0.001954	0.001697
171.4	0.002985	0.001386	0.003812	0.002039	0.001372
171.6	0.002847	0.00145	0.003773	0.001989	0.001059
171.8	0.002791	0.001406	0.003705	0.001967	0.000903
172	0.002816	0.001304	0.003643	0.001913	0.000847
172.2	0.00291	0.0013	0.003688	0.001872	0.000846
172.4	0.003002	0.001371	0.003641	0.001738	0.000868
172.6	0.003126	0.001456	0.0036	0.001558	0.000932
172.8	0.00319	0.001591	0.003591	0.00138	0.000982
173	0.003046	0.001596	0.003594	0.001253	0.001094
173.2	0.002952	0.001584	0.003505	0.001132	0.001307
173.4	0.00281	0.001445	0.003419	0.0012	0.001583
173.6	0.002562	0.001244	0.003322	0.001357	0.001795
173.8	0.002256	0.001069	0.003229	0.001502	0.001948
174	0.002058	0.000974	0.003092	0.001687	0.002159
174.2	0.001671	0.000832	0.002835	0.001899	0.00228
174.4	0.001257	0.00072	0.002519	0.002083	0.002285
174.6	0.001003	0.000674	0.002142	0.002283	0.002283
174.8	0.000876	0.000586	0.001751	0.002433	0.002221
175	0.000723	0.000478	0.001363	0.002523	0.002043
175.2	0.000636	0.000307	0.001016	0.002523	0.001858
175.4	0.000652	0.000166	0.000738	0.002316	0.001717
175.6	0.000542	-4.32e-05	0.000522	0.001919	0.001618
175.8	0.000441	-0.00019	0.000228	0.001492	0.001575
176	0.000454	-0.00027	6.54e-05	0.001044	0.001533
176.2	0.00054	-0.0002	3.7e-05	0.000588	0.001439
176.4	0.000601	-0.00011	-1.17e-05	0.000206	0.001224
176.6	0.000673	-5e-05	6.26e-05	-3.87e-05	0.000993
176.8	0.000626	-3.17e-05	0.000179	-0.0002	0.000755
177	0.00059	-5.67e-05	0.000252	-0.00032	0.000487
177.2	0.000553	-4.68e-05	0.00034	-0.00036	0.000256
177.4	0.000491	-0.00014	0.000439	-0.00024	0.000131
177.6	0.000389	-0.00018	0.000419	-0.00025	-1.56e-05
177.8	0.00033	-0.00022	0.000424	-0.00018	-0.00024
178	0.000212	-0.00019	0.000384	-4.6e-05	-0.00031
178.2	8.05e-06	-0.00017	0.000303	6.93e-05	-0.00041
178.4	-7.55e-05	-0.0001	0.000151	0.000128	-0.00041
178.6	-5.35e-05	-3.07e-05	1.72e-05	0.00022	-0.00032
178.8	-8.24e-05	-2.39e-05	-0.00011	0.000306	-0.0002
179	-0.00016	1.19e-05	-0.00028	0.000304	-7.47e-05
179.2	-0.0002	8.48e-05	-0.00044	0.000235	3.56e-05
179.4	-0.00039	0.0002	-0.00053	0.000135	0.00017
179.6	-0.00069	0.000329	-0.00062	3.57e-05	0.000349
179.8	-0.00092	0.000536	-0.00074	-3.34e-05	0.00055
180	0	0	0	0	0
180.2	0.046273	0.042244	-0.00232	-0.00129	0.002936
180.4	0.104119	0.094733	-0.00461	-0.00255	0.006359
180.6	0.17306	0.156993	-0.0067	-0.00381	0.01024
180.8	0.252445	0.228103	-0.00851	-0.00495	0.014498
181	0.34118	0.306612	-0.01009	-0.00591	0.019024
181.2	0.437306	0.391504	-0.0112	-0.00668	0.023676
181.4	0.539184	0.481048	-0.01183	-0.00717	0.028359
181.6	0.644383	0.5729	-0.01188	-0.00731	0.032934
181.8	0.750135	0.664701	-0.01129	-0.0071	0.037341
182	0.853379	0.753871	-0.01	-0.0066	0.04154
182.2	0.950618	0.837304	-0.0081	-0.00577	0.045224
182.4	1.04025	0.914844	-0.006	-0.00544	0.049038
182.6	1.12411	0.987456	-0.00441	-0.00491	0.052789
182.8	1.20318	1.05671	-0.00259	-0.00481	0.056121
183	1.27806	1.1226	-0.00084	-0.00455	0.059534
183.2	1.34697	1.18384	0.000612	-0.00438	0.062883
183.4	1.41166	1.24165	0.001945	-0.0041	0.06626
183.6	1.47334	1.29688	0.00321	-0.00383	0.069578
183.8	1.53171	1.34949	0.004369	-0.00346	0.0728
184	1.58756	1.39989	0.005501	-0.00306	0.075888
184.2	1.64058	1.44848	0.006684	-0.00274	0.079115
184.4	1.69087	1.49513	0.007882	-0.00242	0.082186
184.6	1.73882	1.54	0.009166	-0.00206	0.085208
184.8	1.78483	1.58302	0.010371	-0.00158	0.08825
185	1.82876	1.6243	0.011549	-0.00108	0.091214
185.2	1.87081	1.6643	0.012917	-0.00052	0.094033
185.4	1.91162	1.70272	0.014221	0.000132	0.096818
185.6	1.95074	1.73942	0.01556	0.000695	0.099561
185.8	1.98825	1.77483	0.016974	0.001148	0.102324
186	2.02438	1.809	0.018322	0.001523	0.105113
186.2	2.05916	1.84195	0.019429	0.001851	0.107806
186.4	2.09309	1.87409	0.020543	0.002066	0.110433
186.6	2.12591	1.90522	0.021612	0.002332	0.11306
186.8	2.15777	1.93548	0.022727	0.002569	0.115734
187	2.18848	1.96478	0.023897	0.002921	0.118433
187.2	2.21852	1.99312	0.02513	0.003307	0.121105
187.4	2.24737	2.02031	0.026366	0.003787	0.123761
187.6	2.27542	2.04675	0.027591	0.004227	0.126229
187.8	2.30256	2.07252	0.028694	0.004637	0.128543
188	2.32883	2.09755	0.029832	0.005033	0.130777
188.2	2.35443	2.12185	0.030918	0.005447	0.133132
188.4	2.37923	2.14563	0.032011	0.005872	0.135436
188.6	2.40329	2.16893	0.033031	0.006506	0.13778
188.8	2.42656	2.19148	0.03399	0.007158	0.140189
189	2.44907	2.21341	0.034909	0.007743	0.1425
189.2	2.47089	2.23479	0.03586	0.008331	0.144703
189.4	2.49226	2.25563	0.036605	0.008826	0.146978
189.6	2.51282	2.2761	0.037311	0.009097	0.149256
189.8	2.53272	2.2963	0.038015	0.009344	0.151513
190	2.55229	2.31606	0.038647	0.009545	0.153819
190.2	2.5714	2.33549	0.039137	0.009632	0.156121
190.4	2.59013	2.35454	0.039771	0.009622	0.158315
190.6	2.60831	2.37302	0.040414	0.009664	0.160568
190.8	2.62621	2.391	0.041068	0.009812	0.162775
191	2.64362	2.4085	0.041761	0.010042	0.16506
191.2	2.66067	2.42537	0.042578	0.010268	0.16727
191.4	2.67713	2.44162	0.043405	0.010634	0.169553
191.6	2.69361	2.45764	0.044366	0.010938	0.171795
191.8	2.70964	2.47324	0.045298	0.011231	0.173966
192	2.72555	2.48835	0.046287	0.011654	0.175972
192.2	2.74122	2.50318	0.047239	0.012176	0.177978
192.4	2.75659	2.51776	0.048263	0.012648	0.179905
192.6	2.77154	2.53207	0.049055	0.013208	0.181732
192.8	2.78617	2.54615	0.049893	0.013605	0.183645
193	2.80053	2.56007	0.05069	0.013831	0.185597
193.2	2.81455	2.57389	0.051476	0.014019	0.187565
193.4	2.82842	2.58758	0.052115	0.014184	0.189562
193.6	2.84196	2.60106	0.052925	0.014253	0.191529
193.8	2.85525	2.61423	0.053651	0.01433	0.193473
194	2.86836	2.62711	0.05427	0.014361	0.19535
194.2	2.88115	2.63974	0.054906	0.014407	0.197194
194.4	2.89373	2.65207	0.055485	0.014523	0.199015
194.6	2.90616	2.66413	0.055886	0.014759	0.201028
194.8	2.91836	2.67607	0.05625	0.015052	0.203041
195	2.93029	2.68781	0.056686	0.015324	0.20518
195.2	2.94195	2.69943	0.057092	0.015551	0.207247
195.4	2.95335	2.71086	0.057465	0.015803	0.209283
195.6	2.96455	2.72218	0.057989	0.016088	0.211093
195.8	2.97548	2.73322	0.058603	0.016414	0.212933
196	2.98637	2.74407	0.059225	0.016854	0.21483
196.2	2.99697	2.75482	0.059863	0.017321	0.216733
196.4	3.00738	2.76551	0.060589	0.017766	0.218785
196.6	3.01749	2.77618	0.061221	0.018123	0.220868
196.8	3.02754	2.7867	0.061929	0.018531	0.22294
197	3.03733	2.79714	0.062635	0.018796	0.224842
197.2	3.04706	2.8075	0.063322	0.019137	0.226617
197.4	3.05662	2.81765	0.064172	0.019428	0.228251
197.6	3.06626	2.82739	0.065034	0.019757	0.229711
197.8	3.07576	2.83697	0.065767	0.02012	0.231107
198	3.08515	2.84635	0.066449	0.020627	0.232384
198.2	3.09445	2.85556	0.067118	0.021168	0.233771
198.4	3.10372	2.86454	0.06744	0.021735	0.235164
198.6	3.11269	2.87354	0.067715	0.02225	0.236769
198.8	3.12152	2.88244	0.067987	0.022615	0.238266
199	3.13031	2.89114	0.068286	0.022866	0.239773
199.2	3.13889	2.8996	0.068509	0.023064	0.241289
199.4	3.14737	2.90797	0.068853	0.023257	0.242794
199.6	3.15582	2.91621	0.06932	0.023521	0.244335
199.8	3.16409	2.92437	0.069861	0.023781	0.246127
200	3.17223	2.93249	0.070396	0.024161	0.247977
200.2	3.18025	2.94065	0.070982	0.024538	0.249719
200.4	3.18817	2.94887	0.071531	0.024934	0.251585
200.6	3.19595	2.957	0.072083	0.025122	0.253313
200.8	3.20368	2.96496	0.072568	0.025315	0.254914
201	3.21134	2.97296	0.073082	0.025341	0.256499
201.2	3.21906	2.9809	0.073733	0.025427	0.258148
201.4	3.22675	2.98856	0.074541	0.025468	0.259585
201.6	3.23448	2.9961	0.075297	0.025683	0.26086
201.8	3.24205	3.00364	0.076104	0.02592	0.262293
202	3.24933	3.01094	0.076882	0.02618	0.263629
202.2	3.25642	3.01798	0.077547	0.026413	0.264975
202.4	3.26328	3.02485	0.078016	0.026546	0.266413
202.6	3.26986	3.03177	0.078487	0.026543	0.268055
202.8	3.27644	3.03846	0.078875	0.026492	0.269486
203	3.28302	3.04503	0.079219	0.026574	0.270962
203.2	3.28945	3.05162	0.079473	0.026713	0.272407
203.4	3.2958	3.05818	0.079807	0.026976	0.273765
203.6	3.30216	3.06461	0.080106	0.027418	0.275119
203.8	3.30834	3.07114	0.080373	0.027902	0.276557
204	3.3146	3.0776	0.080605	0.028382	0.278098
204.2	3.3209	3.084	0.080882	0.028801	0.279642
204.4	3.32727	3.09035	0.081126	0.029231	0.281313
204.6	3.33369	3.09657	0.081368	0.029592	0.282883
204.8	3.34027	3.10271	0.081637	0.03008	0.284404
205	3.3469	3.10891	0.082014	0.030543	0.28583
205.2	3.3535	3.11509	0.082504	0.030994	0.287243
205.4	3.35998	3.12112	0.083049	0.031382	0.288417
205.6	3.36626	3.12708	0.083678	0.03175	0.289663
205.8	3.37228	3.13285	0.084316	0.031965	0.290924
206	3.37801	3.13842	0.084995	0.032081	0.292052
206.2	3.38356	3.14388	0.085561	0.032185	0.293179
206.4	3.38894	3.14945	0.086064	0.032181	0.29442
206.6	3.39422	3.15503	0.086556	0.032178	0.295592
206.8	3.39955	3.16047	0.087004	0.032239	0.296659
207	3.40486	3.16602	0.087378	0.032299	0.297876
207.2	3.41012	3.1715	0.087776	0.032284	0.299047
207.4	3.41541	3.17692	0.088103	0.032309	0.300301
207.6	3.42076	3.18252	0.088333	0.032362	0.301656
207.8	3.42602	3.18817	0.088543	0.032369	0.303135
208	3.43131	3.19357	0.088781	0.03239	0.304536
208.2	3.43662	3.19902	0.088986	0.032417	0.305964
208.4	3.44191	3.20446	0.089157	0.032502	0.30729
208.6	3.44721	3.20966	0.089366	0.032652	0.308561
208.8	3.45252	3.21492	0.089638	0.032808	0.309792
209	3.45769	3.2202	0.089871	0.032997	0.311107
209.2	3.46268	3.22527	0.090124	0.033302	0.312435
209.4	3.46755	3.23014	0.090486	0.033692	0.313778
209.6	3.47229	3.23488	0.090808	0.034013	0.315065
209.8	3.47692	3.2396	0.091174	0.034393	0.316193
210	3.4815	3.24435	0.091561	0.034826	0.317232
210.2	3.48596	3.24921	0.091942	0.035185	0.318194
210.4	3.49037	3.25407	0.092284	0.035438	0.3191
210.6	3.49469	3.25894	0.092653	0.035729	0.320016
210.8	3.49896	3.26377	0.093013	0.035864	0.320971
211	3.50324	3.2687	0.093433	0.035853	0.32201
211.2	3.50764	3.2736	0.093808	0.035886	0.322986
211.4	3.51206	3.27862	0.094119	0.035915	0.324028
211.6	3.5165	3.28362	0.094461	0.035929	0.325064
211.8	3.52101	3.28849	0.09478	0.035975	0.326147
212	3.52537	3.29318	0.094962	0.036079	0.327135
212.2	3.52975	3.29791	0.095144	0.036135	0.328287
212.4	3.53401	3.30246	0.095457	0.036281	0.32939
212.6	3.53838	3.30692	0.09583	0.03649	0.330652
212.8	3.54262	3.31136	0.096142	0.036836	0.33189
213	3.54692	3.31556	0.096484	0.037331	0.333225
213.2	3.55106	3.31947	0.096892	0.03789	0.334473
213.4	3.55532	3.32328	0.097272	0.038433	0.335738
213.6	3.55945	3.3271	0.097518	0.038852	0.336784
213.8	3.56355	3.3309	0.097879	0.039285	0.337851
214	3.56757	3.33478	0.098157	0.039631	0.338846
214.2	3.57156	3.33867	0.098445	0.039924	0.339799
214.4	3.57559	3.34259	0.098704	0.040179	0.340735
214.6	3.57961	3.34656	0.099131	0.040468	0.341772
214.8	3.5838	3.35052	0.099568	0.040588	0.34276
215	3.58817	3.35451	0.100132	0.040671	0.343745
215.2	3.59249	3.35848	0.1006	0.040746	0.344649
215.4	3.59659	3.36244	0.100984	0.040709	0.345546
215.6	3.60071	3.36627	0.101175	0.040671	0.346476
215.8	3.60461	3.3701	0.101249	0.040741	0.347398
216	3.60826	3.37384	0.101256	0.040824	0.348353
216.2	3.61202	3.37757	0.101338	0.04094	0.349501
216.4	3.6157	3.38133	0.101568	0.041212	0.350688
216.6	3.61933	3.38509	0.101867	0.041534	0.351851
216.8	3.62282	3.38873	0.102145	0.041938	0.35299
217	3.62626	3.39231	0.102385	0.042324	0.354096
217.2	3.62952	3.39585	0.102717	0.042686	0.35508
217.4	3.63302	3.39936	0.103001	0.043006	0.356067
217.6	3.63645	3.40277	0.10316	0.043216	0.35705
217.8	3.63995	3.40628	0.103408	0.04339	0.358132
218	3.64355	3.40976	0.103573	0.043665	0.359206
218.2	3.64736	3.41324	0.103661	0.044022	0.360244
218.4	3.6511	3.41675	0.103714	0.044319	0.361179
218.6	3.65484	3.42024	0.103905	0.044619	0.362125
218.8	3.65864	3.42359	0.104006	0.044816	0.363001
219	3.66234	3.42699	0.104189	0.044931	0.363845
219.2	3.66576	3.43025	0.104306	0.044907	0.364728
219.4	3.66897	3.43347	0.104361	0.044854	0.365623
219.6	3.67211	3.4368	0.104451	0.044828	0.366616
219.8	3.67515	3.44025	0.104634	0.044851	0.367665
220	3.67813	3.44378	0.104867	0.044806	0.36873
220.2	3.68121	3.4474	0.105198	0.04479	0.369791
220.4	3.68422	3.45097	0.105671	0.044864	0.370892
220.6	3.68713	3.45443	0.106097	0.044938	0.371773
220.8	3.68997	3.45789	0.106456	0.044986	0.372522
221	3.69299	3.46125	0.106848	0.045074	0.373243
221.2	3.69604	3.4646	0.107297	0.045243	0.373996
221.4	3.69929	3.46794	0.107689	0.045378	0.374806
221.6	3.70253	3.47126	0.10799	0.045426	0.375821
221.8	3.70583	3.47459	0.108381	0.045616	0.376964
222	3.70905	3.47766	0.108661	0.045932	0.378119
222.2	3.7123	3.48064	0.108827	0.046261	0.379087
222.4	3.7155	3.48353	0.108925	0.046496	0.380034
222.6	3.7189	3.48639	0.108993	0.046812	0.380885
222.8	3.72218	3.48912	0.108956	0.047004	0.381677
223	3.72549	3.49201	0.108907	0.047123	0.38245
223.2	3.72857	3.49489	0.108751	0.047198	0.383379
223.4	3.73162	3.49781	0.108621	0.047423	0.384237
223.6	3.73457	3.50079	0.108543	0.047657	0.385038
223.8	3.73763	3.5038	0.108412	0.047913	0.385707
224	3.74055	3.5068	0.108225	0.048172	0.386268
224.2	3.74355	3.50968	0.108204	0.048439	0.386779
224.4	3.74642	3.51247	0.108198	0.048753	0.387268
224.6	3.74922	3.51514	0.108147	0.04896	0.387703
224.8	3.75202	3.51783	0.108136	0.049215	0.38825
225	3.75488	3.5205	0.108319	0.049441	0.388828
225.2	3.75758	3.52326	0.108571	0.049661	0.389479
225.4	3.76038	3.52603	0.108864	0.049822	0.390293
225.6	3.76312	3.52888	0.109199	0.049995	0.391285
225.8	3.76589	3.53166	0.109684	0.050142	0.392346
226	3.76858	3.53434	0.110116	0.050288	0.393543
226.2	3.77151	3.53703	0.110449	0.050434	0.394695
226.4	3.77444	3.53983	0.110763	0.050461	0.395895
226.6	3.77722	3.54271	0.111153	0.050639	0.396897
226.8	3.77986	3.54553	0.111486	0.05071	0.397852
227	3.78256	3.54843	0.111792	0.050726	0.398826
227.2	3.78502	3.55131	0.112023	0.050779	0.399779
227.4	3.7875	3.55399	0.112334	0.050871	0.40048
227.6	3.79016	3.5566	0.112562	0.050815	0.401206
227.8	3.79275	3.55925	0.112752	0.050845	0.401859
228	3.79521	3.5618	0.112889	0.050995	0.4024
228.2	3.7977	3.56429	0.113112	0.051017	0.402955
228.4	3.80014	3.56683	0.113188	0.051103	0.403594
228.6	3.80252	3.56925	0.113252	0.05125	0.404324
228.8	3.80496	3.57173	0.11337	0.051462	0.405006
229	3.80745	3.57425	0.113657	0.05156	0.405622
229.2	3.80999	3.57673	0.113981	0.051719	0.406275
229.4	3.81257	3.57926	0.114271	0.051917	0.406955
229.6	3.81509	3.58198	0.114548	0.052004	0.407582
229.8	3.81768	3.58455	0.114853	0.05205	0.408351
230	3.82021	3.5872	0.115062	0.052299	0.409235
230.2	3.82274	3.58982	0.115192	0.052632	0.41014
230.4	3.82508	3.59248	0.115408	0.052954	0.411004
230.6	3.82733	3.59502	0.115724	0.053508	0.411871
230.8	3.82961	3.59748	0.115936	0.054005	0.41271
231	3.8318	3.59979	0.116088	0.054299	0.413583
231.2	3.83391	3.60213	0.116211	0.054488	0.414321
231.4	3.83605	3.60439	0.116346	0.054691	0.415062
231.6	3.8383	3.60664	0.116261	0.054787	0.415872
231.8	3.84029	3.6089	0.116143	0.054844	0.416611
232	3.84231	3.61124	0.11595	0.054977	0.417283
232.2	3.84442	3.61367	0.115751	0.055111	0.418108
232.4	3.8465	3.61609	0.115543	0.055194	0.419004
232.6	3.84862	3.61846	0.115542	0.055289	0.41986
232.8	3.85096	3.62089	0.115596	0.055343	0.420613
233	3.8533	3.62328	0.115761	0.055266	0.421375
233.2	3.85563	3.62564	0.11591	0.055157	0.42203
233.4	3.85793	3.62796	0.116017	0.055059	0.422575
233.6	3.86015	3.63031	0.116113	0.054972	0.423137
233.8	3.86242	3.63262	0.116294	0.055061	0.423811
234	3.86478	3.63495	0.116586	0.055357	0.424472
234.2	3.86703	3.63712	0.117044	0.055645	0.425216
234.4	3.86954	3.63922	0.117542	0.055993	0.425918
234.6	3.87204	3.6412	0.118111	0.056284	0.426652
234.8	3.87434	3.64314	0.118518	0.056491	0.4274
235	3.87645	3.64502	0.118843	0.056483	0.428137
235.2	3.87866	3.64706	0.119055	0.056551	0.428765
235.4	3.88061	3.64921	0.119173	0.056666	0.429456
235.6	3.88254	3.65139	0.119133	0.056763	0.430101
235.8	3.8845	3.65358	0.119253	0.056831	0.430665
236	3.88647	3.65578	0.119353	0.057144	0.43121
236.2	3.88834	3.65793	0.119461	0.057402	0.431837
236.4	3.89025	3.65984	0.11973	0.057509	0.432525
236.6	3.89224	3.66172	0.120155	0.057694	0.433177
236.8	3.89416	3.66368	0.120511	0.057843	0.433895
237	3.89608	3.66567	0.120886	0.057896	0.434724
237.2	3.89806	3.66758	0.121292	0.057979	0.435559
237.4	3.89997	3.66958	0.121672	0.058171	0.436333
237.6	3.90198	3.67165	0.121977	0.058472	0.437118
237.8	3.90417	3.67374	0.122239	0.058827	0.437773
238	3.90655	3.6757	0.12243	0.059214	0.438218
238.2	3.90884	3.67769	0.122528	0.059538	0.438671
238.4	3.91135	3.67977	0.122402	0.059886	0.439106
238.6	3.91357	3.68188	0.122188	0.060082	0.439602
238.8	3.91571	3.68395	0.121864	0.060322	0.440189
239	3.91771	3.68606	0.121594	0.060469	0.440936
239.2	3.91986	3.68811	0.121317	0.060695	0.441607
239.4	3.92185	3.69015	0.121177	0.060856	0.442215
239.6	3.92388	3.69206	0.121048	0.060929	0.442754
239.8	3.92574	3.69394	0.12103	0.060953	0.443241
240	3.92747	3.69582	0.12102	0.061041	0.443717
240.2	3.92905	3.69773	0.121149	0.060974	0.444195
240.4	3.93067	3.69951	0.121449	0.060887	0.444801
240.6	3.9322	3.70145	0.121903	0.060863	0.445381
240.8	3.93371	3.70341	0.122496	0.060816	0.445975
241	3.93535	3.70533	0.123178	0.060764	0.44658
241.2	3.93702	3.70715	0.123784	0.060872	0.447232
241.4	3.93866	3.70902	0.124204	0.061062	0.447824
241.6	3.94038	3.71073	0.124512	0.061311	0.44839
241.8	3.9422	3.7125	0.124721	0.06153	0.448937
242	3.94404	3.71421	0.124833	0.061832	0.449428
242.2	3.94569	3.71605	0.12495	0.062072	0.450045
242.4	3.94739	3.71774	0.125048	0.062303	0.450693
242.6	3.94917	3.71949	0.125198	0.062497	0.451432
242.8	3.95108	3.72097	0.125295	0.062763	0.452288
243	3.95292	3.72247	0.125314	0.062901	0.453246
243.2	3.95508	3.72396	0.125253	0.063101	0.453989
243.4	3.95719	3.7257	0.125106	0.063057	0.454715
243.6	3.95929	3.72752	0.124827	0.062992	0.455387
243.8	3.96132	3.72954	0.124489	0.062884	0.455958
244	3.96343	3.73162	0.124238	0.062759	0.456465
244.2	3.96544	3.73372	0.12412	0.062524	0.456993
244.4	3.96751	3.73578	0.124111	0.062538	0.457423
244.6	3.96944	3.73778	0.12424	0.062535	0.457696
244.8	3.97134	3.73974	0.124529	0.062542	0.458002
245	3.97333	3.7417	0.124831	0.06269	0.458353
245.2	3.97519	3.74361	0.125077	0.062938	0.458647
245.4	3.97684	3.74556	0.125487	0.063108	0.459037
245.6	3.97846	3.7475	0.125979	0.063434	0.45958
245.8	3.98007	3.74937	0.126487	0.063804	0.460104
246	3.98157	3.75117	0.126941	0.064174	0.460704
246.2	3.983	3.75296	0.127355	0.064531	0.461487
246.4	3.98463	3.75449	0.127684	0.064981	0.462296
246.6	3.98634	3.75607	0.127934	0.065383	0.463193
246.8	3.988	3.75757	0.128026	0.065708	0.464147
247	3.98955	3.75914	0.128093	0.065946	0.464958
247.2	3.99121	3.7607	0.128178	0.066164	0.465739
247.4	3.99268	3.76245	0.128082	0.066217	0.46652
247.6	3.99412	3.76407	0.127894	0.066337	0.467173
247.8	3.99568	3.76574	0.127633	0.066344	0.467924
248	3.99723	3.76734	0.127448	0.066408	0.468702
248.2	3.99885	3.76898	0.127183	0.066538	0.469337
248.4	4.00057	3.77045	0.12704	0.06671	0.469878
248.6	4.00234	3.772	0.126958	0.066688	0.470543
248.8	4.0041	3.77365	0.127018	0.066832	0.471008
249	4.00588	3.77531	0.126995	0.066922	0.471418
249.2	4.00753	3.77694	0.12717	0.066929	0.471885
249.4	4.00917	3.7787	0.127373	0.066914	0.472478
249.6	4.01086	3.78033	0.12751	0.066959	0.473055
249.8	4.01248	3.78183	0.127705	0.066947	0.473699
250	4.01419	3.7835	0.127934	0.066846	0.474505
250.2	4.01589	3.78509	0.12806	0.066762	0.475244
250.4	4.01758	3.78659	0.128288	0.066723	0.475827
250.6	4.01908	3.78811	0.128592	0.066651	0.476367
250.8	4.02063	3.78964	0.128866	0.066536	0.476798
251	4.02196	3.79103	0.129153	0.066613	0.477107
251.2	4.02332	3.79247	0.129453	0.066752	0.4776
251.4	4.02454	3.79393	0.129535	0.066942	0.478101
251.6	4.02598	3.79545	0.129618	0.067234	0.478539
251.8	4.02747	3.79694	0.129589	0.067624	0.479112
252	4.02902	3.79845	0.129472	0.068074	0.479576
252.2	4.03062	3.80002	0.129291	0.068433	0.479882
252.4	4.03232	3.80153	0.129303	0.068782	0.480279
252.6	4.03394	3.80298	0.129287	0.069071	0.480667
252.8	4.03544	3.80439	0.129278	0.069362	0.480867
253	4.03704	3.80566	0.129311	0.069475	0.481182
253.2	4.03871	3.80689	0.12954	0.069571	0.481548
253.4	4.04039	3.80822	0.129576	0.069639	0.481912
253.6	4.04199	3.80949	0.129667	0.069677	0.482303
253.8	4.04367	3.81088	0.129911	0.069664	0.482814
254	4.04534	3.81228	0.130127	0.069592	0.483315
254.2	4.04684	3.81362	0.130247	0.069617	0.4837
254.4	4.04838	3.81501	0.130578	0.06952	0.484084
254.6	4.04996	3.81651	0.130791	0.069468	0.484599
254.8	4.05162	3.81809	0.130955	0.069501	0.485096
255	4.05319	3.8198	0.131207	0.069741	0.485747
255.2	4.05485	3.82162	0.131382	0.070002	0.48648
255.4	4.05651	3.82344	0.131439	0.070408	0.48712
255.6	4.05822	3.82522	0.131582	0.070881	0.487655
255.8	4.05965	3.82682	0.13166	0.071349	0.488319
256	4.06111	3.82844	0.131702	0.071675	0.488788
256.2	4.06245	3.82993	0.131768	0.071851	0.489301
256.4	4.06367	3.83127	0.131829	0.072136	0.489842
256.6	4.06481	3.83246	0.131858	0.07228	0.490401
256.8	4.066	3.83369	0.131809	0.07242	0.490898
257	4.06726	3.83481	0.131791	0.072548	0.491422
257.2	4.0685	3.83592	0.131733	0.072658	0.49193
257.4	4.06974	3.83705	0.131601	0.072697	0.492526
257.6	4.07096	3.83816	0.131488	0.072652	0.493105
257.8	4.07233	3.83936	0.131464	0.072557	0.493594
258	4.07356	3.84057	0.131415	0.072446	0.494033
258.2	4.07486	3.8419	0.131453	0.072405	0.494472
258.4	4.07633	3.84335	0.131536	0.072298	0.494889
258.6	4.07781	3.84502	0.13157	0.072419	0.495284
258.8	4.07937	3.84673	0.131664	0.072496	0.495685
259	4.08102	3.84841	0.13177	0.072644	0.4961
259.2	4.08266	3.85005	0.131813	0.072819	0.496403
259.4	4.08428	3.85152	0.131889	0.073046	0.496673
259.6	4.08578	3.85276	0.132047	0.073161	0.496963
259.8	4.08697	3.85401	0.132158	0.073277	0.497304
260	4.0882	3.85524	0.132194	0.073312	0.497605
260.2	4.08944	3.85645	0.132174	0.073321	0.498049
260.4	4.0906	3.85768	0.132115	0.073379	0.498493
260.6	4.09184	3.85889	0.131951	0.073402	0.499009
260.8	4.09331	3.85991	0.131716	0.073502	0.499462
261	4.09471	3.86092	0.131603	0.073661	0.499932
261.2	4.09605	3.86178	0.131551	0.073853	0.500301
261.4	4.09743	3.86278	0.131519	0.074026	0.500665
261.6	4.09874	3.86389	0.131522	0.074187	0.500956
261.8	4.09996	3.86514	0.131661	0.074422	0.501242
262	4.10116	3.86635	0.13184	0.074629	0.501561
262.2	4.10245	3.86769	0.132034	0.074867	0.502008
262.4	4.10362	3.86907	0.13227	0.075127	0.502472
262.6	4.1048	3.87056	0.132588	0.075324	0.502925
262.8	4.10599	3.87204	0.132905	0.075333	0.503383
263	4.1071	3.87352	0.13315	0.075393	0.50387
263.2	4.10804	3.87506	0.133417	0.075416	0.504323
263.4	4.10903	3.87647	0.133773	0.075369	0.504725
263.6	4.10991	3.8778	0.134128	0.075431	0.505141
263.8	4.11075	3.87914	0.134434	0.075498	0.505543
264	4.11185	3.88042	0.134759	0.075594	0.506015
264.2	4.113	3.88167	0.135064	0.075645	0.506585
264.4	4.11415	3.88278	0.135274	0.075825	0.507225
264.6	4.11551	3.88374	0.135412	0.076073	0.507822
264.8	4.11704	3.88458	0.135648	0.076436	0.508421
265	4.11836	3.88556	0.135915	0.076772	0.508951
265.2	4.11974	3.88637	0.136117	0.077244	0.509322
265.4	4.12116	3.88742	0.136314	0.077574	0.509772
265.6	4.12265	3.88852	0.136587	0.077798	0.510343
265.8	4.12402	3.8897	0.136778	0.078031	0.510994
266	4.12554	3.89088	0.136902	0.078212	0.511504
266.2	4.12704	3.89229	0.137092	0.078329	0.512081
266.4	4.12847	3.89362	0.137281	0.078454	0.512447
266.6	4.12979	3.89495	0.137379	0.078542	0.512561
266.8	4.13104	3.89627	0.137488	0.078514	0.512553
267	4.13215	3.89759	0.137611	0.078539	0.512714
267.2	4.13321	3.89885	0.13772	0.078509	0.512709
267.4	4.1343	3.90008	0.137797	0.078429	0.512763
267.6	4.13529	3.90136	0.13779	0.078483	0.512926
267.8	4.13635	3.90255	0.137806	0.078527	0.513042
268	4.13746	3.90362	0.137747	0.078588	0.51308
268.2	4.13862	3.90461	0.137647	0.078623	0.513326
268.4	4.13984	3.90549	0.137631	0.078759	0.513609
268.6	4.14109	3.90633	0.137675	0.078875	0.513856
268.8	4.14235	3.90723	0.137726	0.079022	0.514269
269	4.14359	3.90827	0.137891	0.079118	0.514801
269.2	4.14491	3.90929	0.138112	0.079262	0.515284
269.4	4.14618	3.91041	0.138348	0.07916	0.515895
269.6	4.14764	3.91158	0.138582	0.078983	0.516542
269.8	4.14894	3.91271	0.138716	0.078911	0.517109
270	4.15033	3.91372	0.138837	0.078827	0.517544
270.2	4.15157	3.91474	0.138982	0.078737	0.518112
270.4	4.15282	3.91573	0.138945	0.078814	0.518517
270.6	4.1539	3.91674	0.138899	0.07896	0.519064
270.8	4.15495	3.91792	0.138934	0.079014	0.519729
271	4.15584	3.91928	0.138939	0.07905	0.520496
271.2	4.15666	3.92072	0.138815	0.079112	0.521019
271.4	4.15743	3.92218	0.138777	0.079194	0.521661
271.6	4.15811	3.92361	0.138796	0.079322	0.522071
271.8	4.15891	3.92492	0.138852	0.079441	0.522283
272	4.15968	3.92618	0.138842	0.079664	0.522421
272.2	4.16062	3.92738	0.138979	0.079907	0.522785
272.4	4.16145	3.92863	0.139204	0.080144	0.523005
272.6	4.16237	3.92986	0.139379	0.080369	0.523253
272.8	4.16334	3.93104	0.139499	0.080608	0.52366
273	4.16448	3.93215	0.139642	0.080804	0.524034
273.2	4.16557	3.93322	0.139681	0.080909	0.52415
273.4	4.16677	3.93411	0.139663	0.081033	0.524334
273.6	4.16818	3.935	0.139659	0.081162	0.524625
273.8	4.16952	3.93586	0.139591	0.081424	0.524944
274	4.17078	3.93666	0.139503	0.081655	0.525324
274.2	4.17219	3.93747	0.139368	0.081962	0.525921
274.4	4.17362	3.9384	0.139138	0.082331	0.526523
274.6	4.17491	3.93941	0.138993	0.082702	0.527206
274.8	4.17624	3.9405	0.138899	0.082935	0.527807
275	4.17754	3.94161	0.138833	0.083086	0.528451
275.2	4.17859	3.94271	0.13883	0.083244	0.529002
275.4	4.17966	3.94391	0.138941	0.083344	0.529553
275.6	4.18062	3.9451	0.138956	0.083385	0.529924
275.8	4.18152	3.94636	0.138995	0.083479	0.530251
276	4.1822	3.94757	0.139088	0.083686	0.530563
276.2	4.18304	3.94877	0.139232	0.083835	0.530904
276.4	4.18375	3.94991	0.139353	0.083845	0.531145
276.6	4.1845	3.95091	0.139514	0.083919	0.531497
276.8	4.18525	3.95181	0.139634	0.083958	0.53197
277	4.18622	3.95284	0.13973	0.083991	0.53228
277.2	4.18705	3.95385	0.139843	0.084016	0.532529
277.4	4.18805	3.95478	0.139961	0.084154	0.532918
277.6	4.18903	3.95576	0.140069	0.084155	0.533291
277.8	4.18995	3.9567	0.140041	0.084284	0.533483
278	4.19093	3.9575	0.139988	0.084376	0.533774
278.2	4.19205	3.9583	0.13983	0.084518	0.534092
278.4	4.1931	3.95916	0.139655	0.084609	0.534366
278.6	4.19412	3.96	0.139548	0.084654	0.534595
278.8	4.19528	3.9608	0.139485	0.084571	0.535002
279	4.19634	3.96163	0.139394	0.084447	0.535411
279.2	4.19733	3.96256	0.139368	0.084425	0.535745
279.4	4.19831	3.96357	0.139367	0.08443	0.535973
279.6	4.19938	3.96463	0.139261	0.084536	0.536233
279.8	4.20033	3.96576	0.139368	0.084725	0.536386
280	4.20122	3.96689	0.1396	0.084954	0.536535
280.2	4.20213	3.96804	0.139835	0.085032	0.536755
280.4	4.20304	3.96916	0.140097	0.085177	0.537033
280.6	4.20385	3.97019	0.140476	0.085424	0.537344
280.8	4.20476	3.97133	0.140743	0.085508	0.537709
281	4.20577	3.97255	0.140927	0.085607	0.537941
281.2	4.2069	3.97363	0.14117	0.085673	0.538315
281.4	4.20801	3.9746	0.141345	0.085623	0.538857
281.6	4.20911	3.97553	0.14136	0.085455	0.539385
281.8	4.21012	3.97624	0.141275	0.085435	0.539897
282	4.21103	3.97677	0.141132	0.08535	0.540697
282.2	4.21182	3.97736	0.140828	0.085306	0.541392
282.4	4.21268	3.97794	0.140621	0.085292	0.542018
282.6	4.21354	3.97852	0.140545	0.08537	0.542607
282.8	4.21451	3.9792	0.14049	0.085528	0.543328
283	4.21544	3.98001	0.140432	0.085842	0.543759
283.2	4.21636	3.98082	0.140423	0.086205	0.544106
283.4	4.21722	3.98176	0.140264	0.086542	0.54435
283.6	4.2182	3.98276	0.140099	0.086904	0.544538
283.8	4.21898	3.98383	0.140052	0.087226	0.544434
284	4.21979	3.98493	0.140031	0.087454	0.544381
284.2	4.22053	3.98602	0.140048	0.087701	0.544346
284.4	4.22135	3.98717	0.140119	0.088052	0.544239
284.6	4.22207	3.98836	0.140225	0.088348	0.544174
284.8	4.22301	3.98954	0.140359	0.088456	0.544233
285	4.2239	3.99068	0.140729	0.088504	0.544377
285.2	4.22502	3.99167	0.141208	0.088379	0.54475
285.4	4.226	3.99245	0.141629	0.088217	0.545315
285.6	4.22691	3.99318	0.142063	0.087892	0.545926
285.8	4.22771	3.99377	0.142434	0.08758	0.546645
286	4.22856	3.99439	0.142612	0.087296	0.547537
286.2	4.22934	3.99513	0.142776	0.087178	0.548282
286.4	4.23015	3.99584	0.143123	0.087134	0.548924
286.6	4.23098	3.99653	0.143265	0.08723	0.549566
286.8	4.23176	3.99732	0.14332	0.087431	0.550217
287	4.23255	3.99811	0.143299	0.087748	0.550596
287.2	4.23336	3.99884	0.143143	0.087953	0.550954
287.4	4.23421	3.99971	0.142859	0.088159	0.551279
287.6	4.23499	4.00056	0.14281	0.088443	0.551463
287.8	4.2358	4.00144	0.142744	0.088826	0.551509
288	4.23676	4.00227	0.142713	0.08914	0.551705
288.2	4.23764	4.00319	0.142736	0.089567	0.551818
288.4	4.23848	4.00413	0.142857	0.089885	0.551964
288.6	4.23949	4.00504	0.142967	0.09009	0.55216
288.8	4.24048	4.00583	0.143225	0.090104	0.552359
289	4.2413	4.00674	0.14358	0.090031	0.552493
289.2	4.24234	4.00755	0.143852	0.089799	0.552685
289.4	4.24336	4.00838	0.144026	0.089605	0.552924
289.6	4.24432	4.00942	0.144125	0.089396	0.553223
289.8	4.2453	4.01049	0.144087	0.089264	0.553632
290	4.24631	4.01145	0.143962	0.08925	0.554194
290.2	4.24718	4.0124	0.143902	0.089392	0.554804
290.4	4.24798	4.01333	0.143817	0.089576	0.555408
290.6	4.24877	4.01425	0.143546	0.089758	0.556077
290.8	4.24961	4.01525	0.143421	0.089937	0.556814
291	4.25044	4.01635	0.143373	0.090151	0.557358
291.2	4.25121	4.01748	0.143363	0.090294	0.557954
291.4	4.25213	4.01858	0.143428	0.090493	0.558539
291.6	4.25302	4.01951	0.143695	0.090871	0.559063
291.8	4.25395	4.02035	0.143839	0.091285	0.559511
292	4.25501	4.02119	0.143989	0.091557	0.560053
292.2	4.25604	4.022	0.144231	0.091854	0.56038
292.4	4.25698	4.02275	0.144354	0.092048	0.560744
292.6	4.25802	4.0236	0.144435	0.092025	0.560941
292.8	4.2589	4.02449	0.144571	0.092016	0.560966
293	4.25971	4.02532	0.144659	0.091913	0.560858
293.2	4.26058	4.02618	0.144595	0.091785	0.560767
293.4	4.26144	4.02706	0.144588	0.091651	0.560605
293.6	4.26228	4.02791	0.144591	0.091637	0.560538
293.8	4.26317	4.02858	0.14456	0.091508	0.560667
294	4.26405	4.02923	0.144557	0.091565	0.560895
294.2	4.26486	4.02982	0.144619	0.091605	0.561285
294.4	4.26556	4.03037	0.144652	0.091598	0.561575
294.6	4.2662	4.03085	0.144702	0.091573	0.561984
294.8	4.26683	4.03143	0.144853	0.091635	0.562392
295	4.26729	4.03201	0.144969	0.091676	0.562749
295.2	4.26781	4.03266	0.144966	0.091757	0.563126
295.4	4.26858	4.03331	0.145071	0.091935	0.563536
295.6	4.2693	4.03392	0.145151	0.092107	0.563886
295.8	4.27005	4.03465	0.145139	0.092236	0.564175
296	4.27107	4.03539	0.145149	0.092367	0.564579
296.2	4.27197	4.0361	0.145199	0.092489	0.564874
296.4	4.2728	4.03694	0.145078	0.092595	0.565276
296.6	4.27363	4.03791	0.145097	0.092605	0.565613
296.8	4.2745	4.03881	0.145045	0.09266	0.566
297	4.27526	4.03967	0.144981	0.092557	0.566392
297.2	4.27604	4.04058	0.144962	0.092544	0.566747
297.4	4.27683	4.04131	0.14512	0.092533	0.567113
297.6	4.2778	4.04208	0.14515	0.092671	0.567555
297.8	4.27876	4.0428	0.145215	0.092824	0.567987
298	4.27981	4.04358	0.145304	0.093131	0.568391
298.2	4.28094	4.04421	0.145348	0.093386	0.56885
298.4	4.28207	4.0449	0.145297	0.093725	0.569151
298.6	4.28314	4.04552	0.14523	0.094099	0.569482
298.8	4.28419	4.0462	0.145104	0.09443	0.569693
299	4.28517	4.04685	0.144893	0.094693	0.569836
299.2	4.2862	4.04758	0.144675	0.094991	0.569863
299.4	4.28724	4.04818	0.144552	0.095198	0.569911
299.6	4.28815	4.04869	0.14433	0.095314	0.569866
299.8	4.28903	4.04915	0.14413	0.095469	0.569832
300	4.28903	4.04915	0.14413	0.095469	0.569832
300.2	4.28427	4.047	0.141914	0.096444	0.567956
300.4	4.2786	4.04411	0.139309	0.097197	0.565813
300.6	4.27223	4.04047	0.136315	0.09776	0.563576
300.8	4.2652	4.03615	0.133043	0.098007	0.561243
301	4.25768	4.03134	0.129506	0.097948	0.558806
301.2	4.24997	4.02597	0.125856	0.097634	0.556468
301.4	4.24216	4.02026	0.122176	0.097108	0.554391
301.6	4.23442	4.0143	0.11856	0.096287	0.55253
301.8	4.22715	4.00831	0.115135	0.09519	0.551031
302	4.2205	4.00236	0.112098	0.093813	0.549934
302.2	4.21469	3.99675	0.109476	0.092114	0.54933
302.4	4.21051	3.99259	0.107696	0.090963	0.548276
302.6	4.20688	3.98908	0.105698	0.089662	0.547675
302.8	4.20357	3.98568	0.103924	0.088566	0.547043
303	4.20039	3.98278	0.102396	0.087574	0.54647
303.2	4.19759	3.98032	0.101111	0.086905	0.545881
303.4	4.19481	3.97803	0.099722	0.086239	0.545369
303.6	4.19187	3.97577	0.098367	0.085709	0.544785
303.8	4.18882	3.97354	0.097116	0.085291	0.544239
304	4.18584	3.97123	0.095945	0.084881	0.543761
304.2	4.18289	3.96905	0.094721	0.084533	0.543101
304.4	4.18007	3.96689	0.093701	0.084258	0.542428
304.6	4.17736	3.96468	0.092808	0.084055	0.541805
304.8	4.17475	3.96253	0.091969	0.08396	0.541117
305	4.17214	3.96042	0.09115	0.083846	0.540374
305.2	4.1696	3.95816	0.090376	0.083708	0.53983
305.4	4.16703	3.95595	0.089539	0.083706	0.539419
305.6	4.16458	3.9538	0.088754	0.083642	0.539066
305.8	4.16227	3.95174	0.087956	0.083533	0.538804
306	4.15987	3.94975	0.087205	0.083507	0.538549
306.2	4.15756	3.94786	0.086525	0.083424	0.538248
306.4	4.15531	3.94602	0.086009	0.083229	0.537874
306.6	4.15294	3.94424	0.085525	0.08304	0.537432
306.8	4.1505	3.94256	0.085071	0.082802	0.53702
307	4.14822	3.94092	0.084542	0.082628	0.536688
307.2	4.14594	3.93949	0.083938	0.082476	0.536402
307.4	4.14358	3.93806	0.083023	0.082269	0.536111
307.6	4.14131	3.93661	0.082106	0.082184	0.535813
307.8	4.13914	3.93508	0.081371	0.082156	0.535526
308	4.13716	3.93354	0.080694	0.082129	0.535177
308.2	4.13517	3.93195	0.080111	0.082151	0.534746
308.4	4.13329	3.93026	0.079734	0.082227	0.53427
308.6	4.13153	3.92857	0.079273	0.082264	0.533734
308.8	4.12975	3.92691	0.078591	0.082279	0.533119
309	4.1279	3.92523	0.077939	0.08214	0.532493
309.2	4.12609	3.92351	0.077177	0.082068	0.531932
309.4	4.12439	3.92188	0.076429	0.08206	0.531428
309.6	4.1227	3.92035	0.075854	0.082034	0.530994
309.8	4.12104	3.91881	0.075366	0.08206	0.530531
310	4.11931	3.91731	0.074976	0.082105	0.530053
310.2	4.11769	3.91572	0.074819	0.082058	0.529545
310.4	4.11592	3.91414	0.07472	0.081971	0.529034
310.6	4.11403	3.91248	0.074668	0.081815	0.528526
310.8	4.11219	3.91087	0.074602	0.081598	0.528142
311	4.11035	3.90929	0.074463	0.081438	0.52787
311.2	4.10835	3.90785	0.074195	0.081199	0.527584
311.4	4.10646	3.90631	0.073945	0.08092	0.527346
311.6	4.1046	3.90474	0.073725	0.080679	0.527167
311.8	4.10275	3.90314	0.07353	0.080328	0.527023
312	4.10093	3.90157	0.073231	0.079878	0.526797
312.2	4.09908	3.89995	0.072893	0.079433	0.526539
312.4	4.09727	3.8984	0.072398	0.079026	0.526173
312.6	4.09554	3.89693	0.071692	0.078621	0.5257
312.8	4.09377	3.89555	0.070913	0.078388	0.525135
313	4.09208	3.8942	0.070247	0.078229	0.524527
313.2	4.09046	3.89291	0.069582	0.078182	0.523923
313.4	4.08894	3.89171	0.068983	0.078226	0.523377
313.6	4.08744	3.89054	0.06851	0.078379	0.522817
313.8	4.08592	3.88926	0.068086	0.078457	0.522314
314	4.08427	3.88794	0.067698	0.078563	0.521914
314.2	4.08268	3.88645	0.067398	0.078744	0.521614
314.4	4.08107	3.88489	0.067163	0.078911	0.521335
314.6	4.0795	3.88331	0.067001	0.07907	0.521145
314.8	4.07798	3.88171	0.066775	0.079411	0.520854
315	4.07652	3.88012	0.066616	0.079768	0.520521
315.2	4.07512	3.87853	0.066374	0.08001	0.520165
315.4	4.07366	3.87698	0.066135	0.080197	0.519921
315.6	4.07211	3.87545	0.065732	0.080319	0.519718
315.8	4.07052	3.87404	0.065374	0.080204	0.519546
316	4.06899	3.87258	0.064914	0.080062	0.519418
316.2	4.06746	3.87124	0.064501	0.079885	0.519285
316.4	4.06588	3.86989	0.064133	0.079695	0.51909
316.6	4.06432	3.86849	0.063855	0.079513	0.518829
316.8	4.06271	3.86715	0.063724	0.079286	0.518577
317	4.06103	3.86591	0.063603	0.078951	0.51821
317.2	4.05924	3.86474	0.063505	0.078697	0.51786
317.4	4.05752	3.86361	0.063325	0.078505	0.517502
317.6	4.05578	3.86244	0.063208	0.078228	0.517194
317.8	4.05395	3.86118	0.063082	0.078036	0.516987
318	4.05223	3.85999	0.063033	0.078012	0.516914
318.2	4.05064	3.85874	0.063031	0.077978	0.516825
318.4	4.04912	3.85755	0.063028	0.077872	0.516688
318.6	4.04751	3.85648	0.062915	0.077858	0.516468
318.8	4.0461	3.85555	0.062781	0.077891	0.51605
319	4.0447	3.8546	0.062614	0.077822	0.515556
319.2	4.0433	3.85374	0.062298	0.077764	0.515104
319.4	4.0418	3.85287	0.061988	0.077729	0.514601
319.6	4.04048	3.85193	0.061663	0.077695	0.514009
319.8	4.03924	3.85084	0.061324	0.077542	0.513587
320	4.03808	3.84961	0.060932	0.077495	0.513251
320.2	4.03689	3.84839	0.060668	0.077413	0.5128
320.4	4.03568	3.84702	0.060516	0.077363	0.512375
320.6	4.03444	3.84567	0.06038	0.077312	0.512059
320.8	4.03309	3.84431	0.060131	0.077274	0.511619
321	4.03176	3.84293	0.059864	0.077245	0.511038
321.2	4.03042	3.84146	0.059585	0.077202	0.510564
321.4	4.02918	3.83988	0.059311	0.077094	0.510148
321.6	4.02787	3.83814	0.059121	0.076899	0.509753
321.8	4.02648	3.83642	0.059115	0.076794	0.50943
322	4.02503	3.8349	0.059169	0.076569	0.509228
322.2	4.02348	3.83344	0.059276	0.076333	0.509004
322.4	4.02186	3.83214	0.059234	0.076049	0.508822
322.6	4.02023	3.83107	0.059197	0.075861	0.508615
322.8	4.01869	3.83019	0.059174	0.075724	0.508397
323	4.01718	3.82923	0.059073	0.075691	0.508143
323.2	4.01582	3.82822	0.05887	0.075679	0.507974
323.4	4.0145	3.82714	0.058794	0.075754	0.507682
323.6	4.01339	3.82597	0.058648	0.075847	0.507508
323.8	4.0123	3.82481	0.058441	0.075883	0.507435
324	4.01112	3.8236	0.058221	0.075945	0.507326
324.2	4.00989	3.82256	0.058006	0.076045	0.507125
324.4	4.00874	3.82162	0.057647	0.076125	0.507043
324.6	4.00745	3.82067	0.057225	0.076184	0.506875
324.8	4.00622	3.81954	0.05667	0.076201	0.506608
325	4.00501	3.81836	0.056296	0.076144	0.506414
325.2	4.00373	3.81701	0.055887	0.07602	0.506265
325.4	4.00235	3.81558	0.055532	0.075922	0.506078
325.6	4.00096	3.81418	0.055248	0.075797	0.505914
325.8	3.9995	3.81287	0.055054	0.075765	0.505689
326	3.9981	3.81174	0.054721	0.075732	0.505372
326.2	3.99675	3.81071	0.054472	0.075784	0.505057
326.4	3.99556	3.80968	0.05412	0.075827	0.504696
326.6	3.99443	3.80876	0.053827	0.075968	0.504232
326.8	3.99326	3.80788	0.053573	0.076068	0.503873
327	3.99219	3.80687	0.053343	0.076121	0.503584
327.2	3.99112	3.80573	0.053133	0.076068	0.503218
327.4	3.98994	3.80467	0.053101	0.075977	0.502796
327.6	3.98874	3.80361	0.05308	0.075686	0.502505
327.8	3.98753	3.80252	0.053068	0.075315	0.50213
328	3.98623	3.80139	0.053041	0.074895	0.50173
328.2	3.98501	3.80038	0.053063	0.074474	0.501371
328.4	3.98388	3.79921	0.053019	0.074035	0.501124
328.6	3.98268	3.79787	0.053006	0.073747	0.500805
328.8	3.98159	3.79646	0.052964	0.073541	0.500647
329	3.98037	3.795	0.053146	0.073445	0.500545
329.2	3.97912	3.79352	0.053209	0.073538	0.500496
329.4	3.97776	3.79227	0.053332	0.073718	0.500515
329.6	3.97644	3.79101	0.053491	0.073888	0.500596
329.8	3.97511	3.78987	0.053644	0.074144	0.500545
330	3.97389	3.78895	0.053623	0.074495	0.500493
330.2	3.97265	3.788	0.053614	0.074869	0.500446
330.4	3.97152	3.78699	0.053408	0.075322	0.500304
330.6	3.97033	3.78611	0.053141	0.075803	0.500165
330.8	3.96904	3.78516	0.052809	0.076162	0.500118
331	3.96776	3.7841	0.052508	0.076429	0.499942
331.2	3.9664	3.78305	0.052184	0.076559	0.49959
331.4	3.96495	3.78211	0.052034	0.076521	0.499193
331.6	3.96357	3.78109	0.051872	0.076296	0.498725
331.8	3.96229	3.78009	0.051732	0.076046	0.498106
332	3.96108	3.77902	0.051547	0.075645	0.497547
332.2	3.96002	3.77795	0.051459	0.075139	0.497057
332.4	3.95896	3.77672	0.051327	0.074731	0.496603
332.6	3.95787	3.77547	0.051241	0.074433	0.496149
332.8	3.95676	3.77423	0.051174	0.074145	0.495781
333	3.95566	3.77299	0.051187	0.073958	0.495447
333.2	3.95462	3.77184	0.05113	0.073865	0.495251
333.4	3.9537	3.77075	0.051137	0.073657	0.495112
333.6	3.95289	3.76964	0.051036	0.073478	0.495007
333.8	3.95217	3.76862	0.050906	0.073324	0.494899
334	3.95135	3.76768	0.050667	0.073256	0.494862
334.2	3.95052	3.76655	0.05039	0.073252	0.494733
334.4	3.94962	3.76548	0.050004	0.073293	0.494596
334.6	3.94859	3.76442	0.049641	0.073363	0.494472
334.8	3.94742	3.76333	0.049276	0.073446	0.494269
335	3.94623	3.76231	0.049003	0.073476	0.49392
335.2	3.94492	3.76141	0.048687	0.073491	0.493556
335.4	3.94362	3.76051	0.04852	0.073461	0.49313
335.6	3.94238	3.75961	0.048375	0.073266	0.492702
335.8	3.94128	3.75874	0.048236	0.073086	0.492368
336	3.94018	3.75785	0.048064	0.072949	0.492202
336.2	3.93897	3.757	0.048081	0.072747	0.491921
336.4	3.93772	3.75608	0.048033	0.072696	0.491645
336.6	3.93648	3.75525	0.04809	0.072745	0.491391
336.8	3.93524	3.75444	0.048151	0.072737	0.491086
337	3.93413	3.75362	0.048201	0.072771	0.490721
337.2	3.93326	3.75283	0.0482	0.072831	0.490602
337.4	3.93245	3.75208	0.048211	0.072849	0.490527
337.6	3.93167	3.7513	0.048125	0.072971	0.490394
337.8	3.93078	3.75041	0.048142	0.073073	0.490273
338	3.92972	3.74944	0.048175	0.073158	0.490228
338.2	3.92859	3.74832	0.048256	0.073205	0.489981
338.4	3.92724	3.74723	0.048374	0.073201	0.489796
338.6	3.92579	3.74615	0.048404	0.07315	0.489686
338.8	3.92431	3.74508	0.048331	0.073164	0.489521
339	3.923	3.74403	0.04824	0.073138	0.489308
339.2	3.92169	3.74301	0.047989	0.073165	0.489209
339.4	3.92059	3.74188	0.04772	0.073177	0.488981
339.6	3.91955	3.74073	0.047456	0.073169	0.488748
339.8	3.91854	3.73961	0.047138	0.073233	0.488589
340	3.91737	3.73847	0.046805	0.073211	0.488334
340.2	3.91609	3.73734	0.046598	0.073065	0.487968
340.4	3.91484	3.73624	0.046322	0.072985	0.487671
340.6	3.91359	3.73521	0.046101	0.072836	0.487411
340.8	3.9125	3.73416	0.045931	0.072587	0.487101
341	3.91155	3.73323	0.04573	0.072425	0.486908
341.2	3.91078	3.73234	0.045444	0.072371	0.48694
341.4	3.90995	3.73153	0.04524	0.072315	0.486875
341.6	3.90921	3.73067	0.045084	0.072304	0.486774
341.8	3.90841	3.72987	0.044986	0.072312	0.48666
342	3.90754	3.72894	0.045093	0.07238	0.486528
342.2	3.90659	3.72798	0.045328	0.072416	0.48622
342.4	3.90563	3.72706	0.045586	0.072534	0.486037
342.6	3.90467	3.72615	0.045765	0.0727	0.485783
342.8	3.90374	3.7251	0.04597	0.072921	0.485569
343	3.90286	3.72407	0.046024	0.073138	0.485303
343.2	3.90191	3.72304	0.045955	0.073483	0.485062
343.4	3.90095	3.72189	0.045817	0.073769	0.484802
343.6	3.89981	3.72076	0.045682	0.074034	0.484625
343.8	3.89858	3.71958	0.045453	0.074189	0.48448
344	3.89733	3.71838	0.045184	0.074159	0.484332
344.2	3.89615	3.71722	0.044988	0.074017	0.484264
344.4	3.89508	3.716	0.044697	0.073841	0.484143
344.6	3.89417	3.71477	0.044404	0.073543	0.483987
344.8	3.89343	3.71371	0.044243	0.073213	0.483806
345	3.89269	3.71285	0.04401	0.072951	0.483723
345.2	3.89199	3.71204	0.043749	0.072718	0.483612
345.4	3.89131	3.71135	0.043702	0.072444	0.483449
345.6	3.89064	3.71068	0.043731	0.072194	0.483303
345.8	3.88984	3.70995	0.043693	0.072104	0.483096
346	3.88903	3.70898	0.043852	0.072017	0.482839
346.2	3.88807	3.7079	0.043983	0.071897	0.482567
346.4	3.88699	3.70685	0.044064	0.071795	0.482367
346.6	3.88581	3.7058	0.04411	0.071753	0.482112
346.8	3.88448	3.70465	0.044187	0.071636	0.481957
347	3.88305	3.70364	0.044144	0.071695	0.481721
347.2	3.88172	3.7028	0.044061	0.071745	0.48151
347.4	3.88034	3.7019	0.043974	0.071721	0.481339
347.6	3.87893	3.70098	0.04389	0.071713	0.481207
347.8	3.87769	3.70015	0.04374	0.07167	0.481011
348	3.8765	3.69942	0.043612	0.071524	0.480778
348.2	3.87527	3.69865	0.043551	0.071377	0.480352
348.4	3.87416	3.69792	0.043369	0.07131	0.47977
348.6	3.8731	3.69723	0.04321	0.071227	0.479183
348.8	3.8721	3.69662	0.043121	0.071223	0.47858
349	3.87114	3.69589	0.042954	0.071216	0.478042
349.2	3.87028	3.69515	0.042757	0.071162	0.477635
349.4	3.86945	3.69441	0.04261	0.071066	0.477372
349.6	3.86859	3.69361	0.042412	0.070908	0.477126
349.8	3.8677	3.69277	0.042207	0.070747	0.477038
350	3.86678	3.69192	0.042045	0.070476	0.47692
350.2	3.86575	3.69103	0.041898	0.070221	0.476899
350.4	3.86475	3.6902	0.041717	0.069962	0.476793
350.6	3.86379	3.68943	0.04155	0.069744	0.476756
350.8	3.86277	3.68859	0.041268	0.069553	0.476676
351	3.86192	3.68783	0.04096	0.069514	0.476703
351.2	3.86118	3.68713	0.040664	0.069483	0.476714
351.4	3.86038	3.68628	0.040476	0.069564	0.476832
351.6	3.8596	3.68539	0.040296	0.069783	0.476915
351.8	3.85881	3.68454	0.040235	0.070024	0.476859
352	3.85786	3.68357	0.040232	0.070279	0.476699
352.2	3.85686	3.68251	0.040241	0.070615	0.476444
352.4	3.85593	3.68137	0.040163	0.070962	0.476142
352.6	3.85506	3.68014	0.040074	0.071269	0.475863
352.8	3.85429	3.67892	0.039954	0.071564	0.475633
353	3.85352	3.67775	0.039865	0.071773	0.475473
353.2	3.85278	3.67668	0.03982	0.071913	0.475413
353.4	3.8519	3.67572	0.039877	0.071959	0.47541
353.6	3.85094	3.67485	0.040067	0.071956	0.475319
353.8	3.84997	3.67405	0.040261	0.071878	0.475299
354	3.84896	3.67323	0.040384	0.07169	0.475159
354.2	3.84798	3.67235	0.040509	0.071449	0.474981
354.4	3.84705	3.67147	0.040587	0.071177	0.474646
354.6	3.84608	3.67069	0.040589	0.070928	0.474379
354.8	3.84515	3.66987	0.040527	0.070722	0.474059
355	3.84435	3.66916	0.040514	0.070625	0.473829
355.2	3.84345	3.66849	0.040405	0.070658	0.473625
355.4	3.84266	3.66781	0.040246	0.070754	0.473534
355.6	3.84196	3.66704	0.040082	0.070823	0.473418
355.8	3.84123	3.66622	0.039883	0.070865	0.473315
356	3.84039	3.66531	0.039562	0.070928	0.473245
356.2	3.83954	3.66435	0.039283	0.070913	0.47312
356.4	3.83858	3.66344	0.038966	0.07088	0.472944
356.6	3.83763	3.66255	0.038597	0.070867	0.472904
356.8	3.8366	3.66168	0.038257	0.070878	0.472891
357	3.83563	3.66075	0.03804	0.07082	0.472786
357.2	3.83459	3.65985	0.037884	0.07077	0.472626
357.4	3.83343	3.65895	0.037799	0.070664	0.472473
357.6	3.83229	3.658	0.037887	0.070501	0.472096
357.8	3.83117	3.65708	0.037987	0.07028	0.471648
358	3.82995	3.6562	0.038187	0.070083	0.471142
358.2	3.82882	3.6553	0.038421	0.069845	0.470623
358.4	3.82781	3.65428	0.038769	0.069615	0.470053
358.6	3.82682	3.65338	0.038956	0.06951	0.4696
358.8	3.82583	3.65249	0.039177	0.069342	0.469214
359	3.82504	3.65156	0.039278	0.069261	0.468917
359.2	3.82433	3.65067	0.039296	0.069238	0.468807
359.4	3.82383	3.64987	0.039303	0.069326	0.468695
359.6	3.8234	3.64902	0.039338	0.069341	0.46858
359.8	3.82295	3.64816	0.039288	0.069485	0.468486
360	3.82242	3.64745	0.039277	0.069611	0.468447
360.2	3.82191	3.64678	0.039335	0.069811	0.468358
360.4	3.82126	3.64614	0.039199	0.070007	0.468356
360.6	3.82059	3.64546	0.039068	0.070147	0.468446
360.8	3.81997	3.64476	0.038951	0.070244	0.468467
361	3.81936	3.6441	0.038863	0.070344	0.46836
361.2	3.81858	3.64346	0.038742	0.070419	0.468255
361.4	3.8177	3.64282	0.038718	0.070399	0.468229
361.6	3.81674	3.6422	0.038662	0.07042	0.468077
361.8	3.81575	3.6417	0.038597	0.070411	0.467914
362	3.81465	3.64108	0.038454	0.070316	0.467854
362.2	3.81368	3.64044	0.038225	0.070023	0.467749
362.4	3.81269	3.63975	0.037957	0.069757	0.467565
362.6	3.81168	3.63907	0.037597	0.069482	0.467379
362.8	3.81057	3.63813	0.037329	0.069161	0.467216
363	3.80964	3.63713	0.037072	0.068951	0.467105
363.2	3.80867	3.63605	0.036903	0.068905	0.467012
363.4	3.80781	3.63489	0.036744	0.068918	0.466831
363.6	3.80686	3.63376	0.036752	0.06898	0.466813
363.8	3.8059	3.63281	0.036759	0.069111	0.466799
364	3.80485	3.63188	0.036847	0.069234	0.46675
364.2	3.80383	3.63092	0.036928	0.069372	0.466662
364.4	3.80277	3.62999	0.037074	0.069468	0.466648
364.6	3.80187	3.6291	0.037206	0.069513	0.466648
364.8	3.80102	3.62827	0.037292	0.069684	0.466596
365	3.8002	3.62753	0.037355	0.069845	0.466539
365.2	3.79936	3.62691	0.037366	0.070042	0.466612
365.4	3.79856	3.62643	0.037313	0.070175	0.466677
365.6	3.79778	3.62585	0.037093	0.070273	0.466497
365.8	3.79705	3.6253	0.036818	0.070146	0.466346
366	3.79632	3.62459	0.036453	0.069956	0.466202
366.2	3.79567	3.62381	0.036089	0.069606	0.465915
366.4	3.79494	3.62296	0.035725	0.069313	0.465593
366.6	3.79424	3.62209	0.035451	0.068998	0.465336
366.8	3.7935	3.62107	0.035223	0.068798	0.465118
367	3.7928	3.62022	0.035096	0.068601	0.464937
367.2	3.79203	3.61939	0.034977	0.068479	0.464696
367.4	3.79128	3.61862	0.034929	0.068251	0.464412
367.6	3.79041	3.61806	0.035044	0.068125	0.46419
367.8	3.7896	3.61755	0.035231	0.067874	0.463849
368	3.78873	3.61699	0.035371	0.067694	0.463489
368.2	3.78796	3.61637	0.035618	0.067522	0.463241
368.4	3.7872	3.6158	0.035844	0.067489	0.463177
368.6	3.78644	3.61517	0.035856	0.067522	0.463111
368.8	3.78547	3.61457	0.035903	0.067779	0.463054
369	3.78453	3.61394	0.035966	0.068054	0.463011
369.2	3.78357	3.61338	0.035873	0.068415	0.463003
369.4	3.78262	3.61269	0.035728	0.068713	0.462879
369.6	3.78172	3.61177	0.035564	0.068921	0.462691
369.8	3.78105	3.61084	0.035221	0.06898	0.462585
370	3.78038	3.60986	0.034832	0.068962	0.462384
370.2	3.77966	3.60882	0.034481	0.068899	0.462121
370.4	3.77888	3.60796	0.034117	0.06887	0.461875
370.6	3.77806	3.60709	0.033778	0.068803	0.461711
370.8	3.77726	3.60607	0.033455	0.068718	0.461494
371	3.77643	3.60514	0.033258	0.068565	0.461365
371.2	3.77558	3.6043	0.033097	0.068379	0.461113
371.4	3.77489	3.60333	0.033079	0.06817	0.460772
371.6	3.77424	3.60253	0.033195	0.067995	0.460364
371.8	3.77344	3.60183	0.033443	0.067826	0.460095
372	3.77259	3.60113	0.033552	0.067746	0.459834
372.2	3.7718	3.60031	0.033797	0.067627	0.459681
372.4	3.77081	3.59955	0.033904	0.067563	0.459615
372.6	3.76977	3.5988	0.03396	0.067564	0.459554
372.8	3.76882	3.59807	0.034065	0.067604	0.459457
373	3.76806	3.59735	0.034186	0.06764	0.459361
373.2	3.76725	3.59674	0.034123	0.067678	0.459315
373.4	3.76657	3.59615	0.034145	0.067593	0.459242
373.6	3.76599	3.5955	0.034115	0.067337	0.45917
373.8	3.7655	3.59495	0.033942	0.066996	0.458999
374	3.76473	3.59449	0.033817	0.066684	0.458835
374.2	3.76403	3.59401	0.033828	0.066445	0.458703
374.4	3.76328	3.59355	0.033787	0.066219	0.458633
374.6	3.76244	3.593	0.033781	0.066084	0.458619
374.8	3.76166	3.59239	0.033807	0.066071	0.458628
375	3.76088	3.59171	0.03394	0.066047	0.458618
375.2	3.76007	3.59104	0.033999	0.066092	0.458512
375.4	3.75932	3.59027	0.034123	0.06618	0.45832
375.6	3.75845	3.5895	0.034269	0.06627	0.458112
375.8	3.75745	3.58867	0.034369	0.066355	0.457968
376	3.7566	3.5877	0.03437	0.066399	0.457698
376.2	3.75577	3.58665	0.034328	0.066385	0.457343
376.4	3.7549	3.58557	0.034071	0.066437	0.457031
376.6	3.75425	3.5846	0.033689	0.06649	0.456791
376.8	3.75362	3.58356	0.033412	0.066556	0.456423
377	3.753	3.58257	0.033014	0.066616	0.456149
377.2	3.75237	3.58167	0.032588	0.066581	0.456029
377.4	3.75175	3.58084	0.032331	0.066479	0.455914
377.6	3.75116	3.57996	0.032189	0.066387	0.455708
377.8	3.75064	3.57927	0.032001	0.066305	0.455588
378	3.75005	3.57872	0.031969	0.066342	0.455498
378.2	3.74951	3.57811	0.032051	0.066525	0.455424
378.4	3.74882	3.57756	0.032085	0.066743	0.455425
378.6	3.74803	3.57706	0.032123	0.067003	0.45536
378.8	3.74716	3.57645	0.032197	0.067255	0.455285
379	3.74623	3.57569	0.032341	0.067397	0.455133
379.2	3.7452	3.57496	0.032475	0.067506	0.454971
379.4	3.74426	3.57414	0.032631	0.067594	0.454687
379.6	3.74323	3.57326	0.032725	0.067707	0.454557
379.8	3.74226	3.57244	0.032788	0.067775	0.454402
380	3.74131	3.5716	0.032709	0.067848	0.454248
380.2	3.74038	3.57081	0.032515	0.067883	0.454098
380.4	3.7395	3.56999	0.032274	0.06788	0.454074
380.6	3.73866	3.56926	0.032001	0.067757	0.454042
380.8	3.73779	3.56855	0.03177	0.067604	0.453966
381	3.737	3.56795	0.031491	0.067434	0.454024
381.2	3.73629	3.56734	0.031194	0.067259	0.454122
381.4	3.73556	3.56664	0.030929	0.067137	0.454097
381.6	3.73498	3.56581	0.030838	0.067081	0.454016
381.8	3.73443	3.56492	0.030683	0.06705	0.454003
382	3.73378	3.56393	0.030546	0.066989	0.453908
382.2	3.73311	3.56294	0.030508	0.066881	0.453787
382.4	3.73243	3.56222	0.030531	0.066699	0.453673
382.6	3.73167	3.56161	0.030495	0.066448	0.453449
382.8	3.73091	3.56104	0.030515	0.066139	0.453237
383	3.73029	3.56054	0.030595	0.065868	0.452943
383.2	3.72965	3.56013	0.03066	0.065682	0.452597
383.4	3.72897	3.55964	0.030643	0.065481	0.452266
383.6	3.72823	3.55922	0.030714	0.065412	0.45206
383.8	3.72752	3.55878	0.030777	0.065389	0.451794
384	3.72669	3.55828	0.030832	0.065354	0.451592
384.2	3.72586	3.55782	0.030863	0.065279	0.451398
384.4	3.72502	3.55723	0.030868	0.065144	0.451254
384.6	3.72418	3.55658	0.030734	0.064982	0.451115
384.8	3.72322	3.55595	0.030636	0.064878	0.451073
385	3.72227	3.55526	0.030525	0.064916	0.451098
385.2	3.72146	3.55438	0.030378	0.064968	0.451189
385.4	3.72069	3.55347	0.03036	0.065223	0.451235
385.6	3.7199	3.55257	0.030388	0.065498	0.451266
385.8	3.71924	3.55171	0.030351	0.065701	0.451266
386	3.71865	3.5509	0.030297	0.065735	0.451142
386.2	3.71803	3.55032	0.030373	0.065749	0.450963
386.4	3.71746	3.54994	0.03043	0.065699	0.450778
386.6	3.71698	3.54943	0.030341	0.065548	0.450545
386.8	3.71654	3.54883	0.030291	0.065376	0.450208
387	3.71596	3.54822	0.030224	0.065307	0.449848
387.2	3.71528	3.54742	0.030104	0.065184	0.449455
387.4	3.71452	3.54644	0.030009	0.064922	0.449047
387.6	3.71374	3.5456	0.030067	0.064704	0.448594
387.8	3.71287	3.54472	0.030048	0.064463	0.448232
388	3.71203	3.54386	0.030048	0.064139	0.447923
388.2	3.71125	3.54301	0.029972	0.063938	0.447723
388.4	3.71056	3.54216	0.029826	0.063843	0.447604
388.6	3.70994	3.54128	0.029681	0.063824	0.447534
388.8	3.70933	3.54051	0.029591	0.063893	0.447577
389	3.70887	3.53968	0.029497	0.064026	0.447667
389.2	3.70839	3.53892	0.029487	0.06417	0.447729
389.4	3.70783	3.53834	0.029482	0.064433	0.447741
389.6	3.7072	3.53788	0.029389	0.064774	0.447727
389.8	3.70667	3.53745	0.029399	0.065111	0.447611
390	3.7061	3.5371	0.029435	0.065476	0.447404
390.2	3.70547	3.53687	0.029433	0.065789	0.447184
390.4	3.70489	3.53654	0.029329	0.066081	0.446985
390.6	3.70427	3.53595	0.029265	0.066256	0.44677
390.8	3.70355	3.5353	0.029113	0.06635	0.446505
391	3.70267	3.53459	0.028929	0.066475	0.446296
391.2	3.70182	3.53368	0.028802	0.066498	0.446086
391.4	3.7009	3.53284	0.028833	0.066445	0.445818
391.6	3.69997	3.53218	0.02885	0.066406	0.445642
391.8	3.69901	3.53149	0.028824	0.066483	0.445537
392	3.69825	3.53076	0.028808	0.066439	0.445497
392.2	3.69761	3.53001	0.028771	0.066567	0.4455
392.4	3.69713	3.5292	0.028668	0.066587	0.445431
392.6	3.69673	3.52835	0.028635	0.066471	0.445385
392.8	3.69635	3.52759	0.028668	0.066262	0.445396
393	3.69578	3.5268	0.028748	0.066114	0.445287
393.2	3.69506	3.52616	0.028882	0.065887	0.445155
393.4	3.69437	3.52563	0.029032	0.065781	0.445118
393.6	3.6937	3.52507	0.029105	0.065748	0.445063
393.8	3.69306	3.52445	0.029209	0.06573	0.444851
394	3.69261	3.52398	0.029288	0.065675	0.44473
394.2	3.69218	3.52345	0.029255	0.065578	0.44454
394.4	3.69161	3.52276	0.029175	0.065484	0.444336
394.6	3.69093	3.5221	0.029171	0.065346	0.444034
394.8	3.69018	3.52151	0.029098	0.065267	0.443793
395	3.68921	3.52096	0.029012	0.065311	0.443622
395.2	3.6882	3.52041	0.028934	0.065394	0.443485
395.4	3.68729	3.51995	0.028893	0.06542	0.443336
395.6	3.68647	3.51949	0.028763	0.065524	0.443254
395.8	3.68571	3.5189	0.028512	0.06558	0.443189
396	3.68513	3.51828	0.028282	0.065485	0.44308
396.2	3.68466	3.51766	0.02801	0.065386	0.443004
396.4	3.68411	3.51705	0.027715	0.065234	0.442918
396.6	3.68351	3.51647	0.027449	0.065022	0.44288
396.8	3.68286	3.516	0.027436	0.064778	0.442864
397	3.68208	3.51542	0.027412	0.064541	0.442695
397.2	3.68126	3.51487	0.027401	0.064208	0.442473
397.4	3.68055	3.51425	0.027408	0.064016	0.442309
397.6	3.67982	3.5135	0.027434	0.063912	0.442131
397.8	3.6791	3.51273	0.027359	0.063857	0.44188
398	3.67848	3.51195	0.027355	0.063784	0.441891
398.2	3.67773	3.51099	0.027425	0.063861	0.44187
398.4	3.67674	3.51009	0.02749	0.063949	0.441787
398.6	3.67563	3.50928	0.027559	0.064057	0.441711
398.8	3.67442	3.50842	0.027731	0.064268	0.441743
399	3.67313	3.50759	0.027822	0.064486	0.44172
399.2	3.672	3.50687	0.027901	0.064599	0.441744
399.4	3.67112	3.50613	0.027979	0.064602	0.441791
399.6	3.6704	3.5054	0.028094	0.064636	0.441814
399.8	3.66988	3.50473	0.02806	0.064623	0.441787
400	3.6695	3.50408	0.028051	0.064731	0.441658
400.2	3.66911	3.5034	0.028014	0.064892	0.441539
400.4	3.66866	3.50268	0.028052	0.065145	0.441385
400.6	3.66825	3.50195	0.028013	0.065283	0.441248
400.8	3.6678	3.50131	0.028087	0.065382	0.441037
401	3.66731	3.50061	0.028027	0.065387	0.44081
401.2	3.66677	3.49991	0.027924	0.065381	0.440559
401.4	3.6663	3.49926	0.027725	0.065365	0.440356
401.6	3.66583	3.49863	0.027577	0.065401	0.440116
401.8	3.66547	3.49788	0.027386	0.065247	0.439931
402	3.66514	3.49704	0.027325	0.065107	0.439795
402.2	3.66477	3.49627	0.027301	0.064981	0.439609
402.4	3.66421	3.49548	0.02727	0.064744	0.439367
402.6	3.66359	3.49462	0.027267	0.064439	0.43924
402.8	3.66281	3.49376	0.027311	0.064266	0.439038
403	3.66204	3.49299	0.027281	0.064008	0.438781
403.2	3.66128	3.49229	0.027302	0.063751	0.438637
403.4	3.66068	3.49159	0.027314	0.063619	0.438509
403.6	3.66017	3.49098	0.027391	0.063579	0.43821
403.8	3.65971	3.49036	0.027333	0.063661	0.43792
404	3.65921	3.48976	0.027281	0.063947	0.437654
404.2	3.65872	3.48921	0.027256	0.064196	0.437384
404.4	3.65816	3.48871	0.02736	0.064459	0.437225
404.6	3.65749	3.48823	0.027308	0.064647	0.437176
404.8	3.65679	3.4879	0.027322	0.064756	0.437188
405	3.65612	3.48762	0.027394	0.064701	0.437263
405.2	3.65534	3.48731	0.027406	0.064631	0.437253
405.4	3.65464	3.48702	0.027332	0.064461	0.437202
405.6	3.65393	3.48672	0.027433	0.064289	0.437192
405.8	3.6533	3.48624	0.027515	0.064001	0.437163
406	3.65256	3.48562	0.027518	0.063775	0.437101
406.2	3.65191	3.4849	0.027487	0.063479	0.437058
406.4	3.6511	3.48399	0.027392	0.063208	0.436941
406.6	3.65029	3.48295	0.027197	0.063064	0.436788
406.8	3.64944	3.48193	0.026956	0.063063	0.436596
407	3.64868	3.48093	0.026716	0.063032	0.436455
407.2	3.64784	3.47997	0.026482	0.06308	0.436378
407.4	3.64725	3.47908	0.026218	0.063179	0.436261
407.6	3.64666	3.47822	0.025914	0.063227	0.436054
407.8	3.6461	3.47743	0.025617	0.063247	0.435915
408	3.64559	3.4768	0.025387	0.063345	0.435779
408.2	3.64514	3.47623	0.025281	0.06336	0.435592
408.4	3.64453	3.47584	0.025369	0.063294	0.435474
408.6	3.64401	3.47565	0.025434	0.063213	0.435413
408.8	3.64348	3.47552	0.025556	0.063143	0.435445
409	3.64289	3.47544	0.025796	0.062999	0.435429
409.2	3.64224	3.47534	0.025954	0.062933	0.435393
409.4	3.64174	3.47521	0.025982	0.062887	0.435425
409.6	3.64117	3.47511	0.02608	0.062812	0.43544
409.8	3.64067	3.47492	0.026182	0.062774	0.435354
410	3.64015	3.47463	0.026145	0.062749	0.43533
410.2	3.6397	3.47427	0.026082	0.062714	0.435382
410.4	3.63904	3.47383	0.026061	0.062836	0.4353
410.6	3.63842	3.47324	0.026065	0.063033	0.435176
410.8	3.63775	3.47261	0.026108	0.06321	0.434971
411	3.63708	3.47192	0.026202	0.063417	0.434644
411.2	3.63632	3.47118	0.026299	0.063691	0.434228
411.4	3.63567	3.47042	0.026374	0.063872	0.433801
411.6	3.63492	3.46957	0.026377	0.063934	0.433379
411.8	3.6342	3.4688	0.026432	0.064021	0.432978
412	3.63335	3.46804	0.026419	0.064075	0.432608
412.2	3.63256	3.46742	0.02645	0.064011	0.432252
412.4	3.63172	3.46687	0.026519	0.063965	0.432055
412.6	3.63096	3.46637	0.026551	0.064011	0.431977
412.8	3.63002	3.46582	0.02651	0.063975	0.432039
413	3.62917	3.46538	0.026569	0.06389	0.432031
413.2	3.62847	3.46492	0.026555	0.063903	0.432057
413.4	3.62783	3.46451	0.026375	0.06384	0.432158
413.6	3.62718	3.46423	0.026256	0.063747	0.432281
413.8	3.62669	3.46404	0.026061	0.063743	0.432398
414	3.62612	3.46383	0.025716	0.063773	0.432621
414.2	3.62544	3.46349	0.025439	0.063819	0.432877
414.4	3.6247	3.46306	0.025327	0.063926	0.432817
414.6	3.62397	3.46252	0.025145	0.064026	0.432603
414.8	3.62317	3.46179	0.025065	0.064039	0.43223
415	3.62245	3.461	0.024964	0.06406	0.431855
415.2	3.62172	3.46021	0.024766	0.06406	0.431387
415.4	3.62104	3.45935	0.024533	0.063988	0.431074
415.6	3.62033	3.45842	0.024344	0.063857	0.430835
415.8	3.61963	3.45755	0.024075	0.063821	0.430668
416	3.61895	3.45678	0.023805	0.063718	0.430529
416.2	3.61838	3.45608	0.023643	0.063555	0.430484
416.4	3.61788	3.45535	0.023454	0.063411	0.430443
416.6	3.61736	3.4547	0.023238	0.063297	0.430268
416.8	3.61694	3.45406	0.023086	0.063237	0.43012
417	3.61653	3.45337	0.023067	0.063275	0.429921
417.2	3.61609	3.45279	0.023005	0.063385	0.429728
417.4	3.61547	3.45225	0.022919	0.063519	0.429538
417.6	3.61493	3.45171	0.022931	0.063737	0.42947
417.8	3.61433	3.45116	0.022872	0.063864	0.429384
418	3.61361	3.45051	0.022864	0.063989	0.429346
418.2	3.61285	3.44975	0.022973	0.064046	0.429272
418.4	3.61215	3.449	0.023175	0.064089	0.42907
418.6	3.61143	3.44821	0.023362	0.064075	0.428835
418.8	3.61073	3.44734	0.023619	0.063998	0.428627
419	3.61014	3.44655	0.023804	0.063928	0.428467
419.2	3.60962	3.44587	0.023957	0.063854	0.428336
419.4	3.60914	3.44521	0.024126	0.06374	0.42835
419.6	3.60874	3.44468	0.024279	0.063577	0.428395
419.8	3.60848	3.44428	0.024349	0.063453	0.428458

## Sheet: Fig1F&S1d
Curves for concentrations												Response for fitting				Fit
Time (s)	104.5 µM	52.27 µM	26.14 µM	13.07 µM	6.534 µM	3.267 µM	1.633 µM	0.8167 µM	0.4084 µM	0.2042 µM		DmxA (µM)	Response (nm)			MBP-DmxA (M)	Response (nm)		Best-fit values
150	0.144	0.129	0.142	0.166	0.144	0.153	0.162	0.163	0.137	0.148		104.5	5.565			0	-0.0549493		Bmax	4.933
150.2	0.134	0.12	0.132	0.156	0.136	0.143	0.153	0.152	0.128	0.14		52.3	5.091			0.105105	0.0909969		Kd	3.469
150.4	0.123	0.11	0.122	0.146	0.127	0.131	0.142	0.14	0.117	0.131		26.1	4.532			0.21021	0.228655		NS	0.008361
150.6	0.111	0.1	0.111	0.134	0.117	0.12	0.131	0.128	0.107	0.122		13.1	3.855			0.315315	0.358715		Background	-0.05495
150.8	0.099	0.089	0.099	0.122	0.106	0.107	0.119	0.115	0.095	0.111		6.53	3.208			0.42042	0.481794		95% CI (profile likelihood)
151	0.087	0.079	0.088	0.11	0.096	0.095	0.106	0.103	0.084	0.101		3.27	2.43			0.525526	0.598442		Bmax	4.687 to 5.192
151.2	0.076	0.069	0.078	0.098	0.085	0.083	0.094	0.09	0.074	0.09		1.63	1.551			0.630631	0.709154		Kd	2.837 to 4.243
151.4	0.065	0.06	0.068	0.087	0.075	0.072	0.083	0.079	0.064	0.081		0.817	0.878			0.735736	0.814375		NS	0.005015 to 0.01155
151.6	0.056	0.052	0.059	0.076	0.066	0.063	0.073	0.069	0.056	0.071		0.408	0.419			0.840841	0.914508		Background	-0.2152 to 0.09672
151.8	0.048	0.046	0.052	0.067	0.058	0.055	0.064	0.06	0.049	0.063		0.204	0.254			0.945946	1.00991		Goodness of Fit
152	0.042	0.042	0.047	0.06	0.052	0.049	0.057	0.054	0.044	0.057						1.05105	1.10092		Degrees of Freedom	6
152.2	0.039	0.04	0.044	0.055	0.048	0.046	0.052	0.05	0.041	0.052						1.15616	1.18784		R squared	0.9992
152.4	0.036	0.038	0.042	0.052	0.044	0.043	0.048	0.048	0.039	0.049						1.26126	1.27093		Sum of Squares	0.02624
152.6	0.034	0.036	0.041	0.049	0.041	0.042	0.045	0.046	0.037	0.045						1.36637	1.35045		Sy.x	0.06614
152.8	0.033	0.034	0.039	0.047	0.039	0.04	0.042	0.045	0.035	0.043						1.47147	1.42662
153	0.032	0.033	0.038	0.045	0.038	0.039	0.04	0.043	0.034	0.041						1.57658	1.49965		Number of points
153.2	0.031	0.032	0.037	0.044	0.036	0.037	0.038	0.042	0.033	0.039						1.68168	1.56974		# of X values	10
153.4	0.03	0.03	0.036	0.042	0.035	0.036	0.037	0.041	0.032	0.038						1.78679	1.63706		# Y values analyzed	10
153.6	0.029	0.029	0.035	0.041	0.034	0.035	0.036	0.04	0.031	0.037						1.89189	1.70178
153.8	0.028	0.028	0.034	0.039	0.033	0.033	0.035	0.039	0.03	0.036						1.997	1.76404
154	0.027	0.027	0.033	0.038	0.032	0.032	0.034	0.037	0.029	0.034						2.1021	1.82398
154.2	0.026	0.026	0.032	0.037	0.031	0.031	0.033	0.036	0.028	0.033						2.20721	1.88174
154.4	0.026	0.025	0.031	0.035	0.03	0.031	0.032	0.035	0.027	0.032						2.31231	1.93743
154.6	0.025	0.024	0.031	0.034	0.03	0.03	0.031	0.034	0.027	0.031						2.41742	1.99116
154.8	0.024	0.023	0.03	0.032	0.029	0.029	0.03	0.032	0.026	0.03						2.52252	2.04304
155	0.024	0.023	0.029	0.031	0.028	0.028	0.029	0.031	0.025	0.029						2.62763	2.09316
155.2	0.023	0.022	0.028	0.03	0.027	0.027	0.028	0.03	0.024	0.028						2.73273	2.14161
155.4	0.022	0.021	0.027	0.029	0.026	0.027	0.027	0.029	0.024	0.027						2.83784	2.18847
155.6	0.022	0.021	0.027	0.028	0.025	0.026	0.027	0.028	0.023	0.026						2.94294	2.23383
155.8	0.021	0.02	0.026	0.027	0.024	0.026	0.026	0.027	0.023	0.025						3.04805	2.27775
156	0.021	0.02	0.025	0.026	0.024	0.026	0.026	0.026	0.022	0.024						3.15315	2.32031
156.2	0.02	0.02	0.025	0.026	0.023	0.025	0.025	0.025	0.022	0.024						3.25826	2.36156
156.4	0.02	0.02	0.024	0.025	0.022	0.025	0.025	0.025	0.022	0.023						3.36336	2.40158
156.6	0.02	0.019	0.024	0.025	0.021	0.024	0.024	0.025	0.021	0.023						3.46847	2.4404
156.8	0.019	0.019	0.024	0.025	0.021	0.024	0.024	0.024	0.021	0.023						3.57357	2.4781
157	0.019	0.018	0.023	0.024	0.02	0.023	0.023	0.024	0.02	0.022						3.67868	2.51471
157.2	0.019	0.018	0.023	0.024	0.02	0.022	0.023	0.024	0.02	0.022						3.78378	2.55028
157.4	0.018	0.017	0.022	0.024	0.019	0.022	0.022	0.024	0.02	0.021						3.88889	2.58486
157.6	0.018	0.017	0.022	0.023	0.019	0.021	0.022	0.024	0.019	0.02						3.99399	2.6185
157.8	0.017	0.017	0.022	0.023	0.019	0.021	0.022	0.023	0.019	0.02						4.0991	2.65122
158	0.017	0.016	0.021	0.023	0.019	0.02	0.021	0.023	0.018	0.019						4.2042	2.68308
158.2	0.016	0.016	0.021	0.023	0.019	0.02	0.021	0.022	0.018	0.019						4.30931	2.71409
158.4	0.016	0.016	0.02	0.022	0.018	0.02	0.02	0.022	0.017	0.018						4.41441	2.7443
158.6	0.015	0.015	0.02	0.022	0.018	0.019	0.02	0.021	0.016	0.018						4.51952	2.77374
158.8	0.015	0.015	0.02	0.022	0.018	0.019	0.02	0.021	0.016	0.017						4.62462	2.80244
159	0.015	0.015	0.019	0.021	0.017	0.019	0.019	0.02	0.015	0.017						4.72973	2.83042
159.2	0.014	0.015	0.018	0.021	0.017	0.019	0.019	0.02	0.014	0.016						4.83483	2.85772
159.4	0.014	0.015	0.018	0.021	0.017	0.018	0.019	0.019	0.014	0.016						4.93994	2.88436
159.6	0.014	0.015	0.017	0.021	0.016	0.018	0.018	0.019	0.013	0.016						5.04505	2.91036
159.8	0.013	0.015	0.017	0.02	0.016	0.018	0.017	0.018	0.013	0.015						5.15015	2.93575
160	0.013	0.015	0.017	0.02	0.015	0.017	0.017	0.018	0.013	0.015						5.25526	2.96055
160.2	0.013	0.015	0.017	0.019	0.015	0.017	0.016	0.018	0.012	0.015						5.36036	2.98478
160.4	0.012	0.014	0.017	0.018	0.014	0.017	0.015	0.018	0.012	0.015						5.46547	3.00846
160.6	0.012	0.014	0.016	0.018	0.013	0.016	0.015	0.017	0.012	0.015						5.57057	3.03161
160.8	0.012	0.014	0.016	0.017	0.013	0.015	0.014	0.017	0.012	0.014						5.67568	3.05425
161	0.011	0.014	0.016	0.017	0.012	0.015	0.014	0.017	0.012	0.014						5.78078	3.07639
161.2	0.011	0.013	0.015	0.016	0.012	0.014	0.013	0.017	0.012	0.014						5.88589	3.09806
161.4	0.011	0.013	0.015	0.015	0.012	0.014	0.013	0.016	0.012	0.013						5.99099	3.11926
161.6	0.011	0.012	0.015	0.015	0.011	0.013	0.013	0.016	0.012	0.013						6.0961	3.14002
161.8	0.01	0.011	0.014	0.015	0.011	0.013	0.013	0.015	0.012	0.013						6.2012	3.16034
162	0.01	0.011	0.014	0.014	0.011	0.013	0.013	0.015	0.011	0.013						6.30631	3.18025
162.2	0.01	0.01	0.014	0.014	0.011	0.013	0.013	0.014	0.011	0.013						6.41141	3.19975
162.4	0.01	0.01	0.014	0.014	0.011	0.013	0.012	0.013	0.011	0.013						6.51652	3.21886
162.6	0.01	0.01	0.014	0.013	0.011	0.013	0.012	0.013	0.01	0.013						6.62162	3.23759
162.8	0.01	0.009	0.013	0.013	0.011	0.013	0.012	0.012	0.01	0.012						6.72673	3.25595
163	0.01	0.009	0.013	0.013	0.011	0.013	0.012	0.012	0.009	0.012						6.83183	3.27396
163.2	0.01	0.009	0.013	0.013	0.011	0.013	0.012	0.012	0.009	0.012						6.93694	3.29162
163.4	0.01	0.009	0.013	0.012	0.011	0.013	0.011	0.012	0.008	0.011						7.04204	3.30894
163.6	0.01	0.009	0.013	0.012	0.011	0.013	0.011	0.011	0.008	0.011						7.14715	3.32594
163.8	0.009	0.008	0.013	0.012	0.011	0.013	0.011	0.011	0.008	0.011						7.25225	3.34262
164	0.009	0.008	0.013	0.011	0.01	0.012	0.011	0.011	0.008	0.011						7.35736	3.35899
164.2	0.009	0.008	0.012	0.011	0.01	0.012	0.011	0.011	0.008	0.01						7.46246	3.37507
164.4	0.008	0.008	0.012	0.011	0.009	0.012	0.011	0.011	0.008	0.01						7.56757	3.39086
164.6	0.008	0.008	0.012	0.011	0.009	0.011	0.011	0.011	0.008	0.01						7.67267	3.40637
164.8	0.007	0.008	0.012	0.01	0.008	0.011	0.011	0.011	0.008	0.01						7.77778	3.4216
165	0.007	0.008	0.011	0.01	0.008	0.01	0.011	0.011	0.008	0.009						7.88288	3.43657
165.2	0.006	0.007	0.011	0.01	0.007	0.01	0.011	0.011	0.008	0.009						7.98799	3.45127
165.4	0.006	0.007	0.011	0.01	0.007	0.01	0.011	0.011	0.009	0.009						8.09309	3.46573
165.6	0.006	0.007	0.01	0.01	0.007	0.009	0.01	0.011	0.008	0.009						8.1982	3.47994
165.8	0.006	0.007	0.01	0.01	0.007	0.009	0.01	0.01	0.008	0.009						8.3033	3.49392
166	0.006	0.008	0.01	0.01	0.007	0.009	0.009	0.01	0.008	0.009						8.40841	3.50766
166.2	0.006	0.008	0.009	0.01	0.007	0.009	0.009	0.01	0.008	0.008						8.51351	3.52118
166.4	0.007	0.008	0.009	0.009	0.007	0.009	0.008	0.01	0.007	0.008						8.61862	3.53448
166.6	0.007	0.008	0.009	0.009	0.007	0.009	0.008	0.01	0.007	0.008						8.72372	3.54756
166.8	0.007	0.008	0.009	0.009	0.007	0.009	0.007	0.01	0.007	0.008						8.82883	3.56043
167	0.007	0.008	0.008	0.009	0.007	0.009	0.006	0.01	0.006	0.008						8.93393	3.5731
167.2	0.007	0.008	0.008	0.009	0.006	0.008	0.006	0.009	0.006	0.008						9.03904	3.58558
167.4	0.007	0.008	0.008	0.008	0.006	0.008	0.006	0.009	0.006	0.008						9.14414	3.59786
167.6	0.007	0.008	0.008	0.008	0.006	0.007	0.005	0.009	0.005	0.008						9.24925	3.60995
167.8	0.007	0.008	0.008	0.008	0.006	0.007	0.005	0.009	0.005	0.007						9.35435	3.62186
168	0.007	0.007	0.008	0.008	0.005	0.007	0.005	0.009	0.005	0.007						9.45946	3.63358
168.2	0.006	0.007	0.007	0.008	0.005	0.006	0.005	0.009	0.005	0.007						9.56456	3.64514
168.4	0.006	0.007	0.007	0.007	0.005	0.006	0.005	0.009	0.006	0.006						9.66967	3.65652
168.6	0.006	0.007	0.007	0.007	0.004	0.006	0.004	0.009	0.006	0.006						9.77477	3.66774
168.8	0.005	0.007	0.007	0.007	0.004	0.006	0.004	0.009	0.006	0.005						9.87988	3.67879
169	0.005	0.006	0.006	0.007	0.004	0.005	0.004	0.009	0.006	0.005						9.98498	3.68968
169.2	0.005	0.006	0.006	0.007	0.004	0.005	0.004	0.009	0.006	0.005						10.0901	3.70042
169.4	0.005	0.006	0.006	0.007	0.004	0.005	0.004	0.009	0.005	0.004						10.1952	3.71101
169.6	0.004	0.006	0.006	0.006	0.004	0.005	0.004	0.009	0.006	0.004						10.3003	3.72145
169.8	0.004	0.006	0.005	0.006	0.004	0.005	0.004	0.009	0.005	0.004						10.4054	3.73174
170	0.004	0.006	0.005	0.006	0.004	0.005	0.004	0.008	0.005	0.004						10.5105	3.74189
170.2	0.004	0.006	0.005	0.006	0.004	0.005	0.004	0.008	0.005	0.004						10.6156	3.75191
170.4	0.004	0.006	0.005	0.006	0.004	0.005	0.004	0.008	0.005	0.004						10.7207	3.76179
170.6	0.004	0.005	0.005	0.006	0.004	0.005	0.004	0.007	0.005	0.004						10.8258	3.77153
170.8	0.004	0.005	0.005	0.006	0.004	0.005	0.004	0.007	0.004	0.004						10.9309	3.78115
171	0.004	0.005	0.006	0.005	0.004	0.005	0.004	0.006	0.004	0.004						11.036	3.79064
171.2	0.004	0.005	0.006	0.005	0.003	0.005	0.004	0.006	0.004	0.004						11.1411	3.80001
171.4	0.004	0.004	0.006	0.005	0.003	0.005	0.004	0.005	0.003	0.004						11.2462	3.80925
171.6	0.003	0.004	0.005	0.004	0.003	0.005	0.004	0.005	0.003	0.004						11.3514	3.81838
171.8	0.003	0.004	0.005	0.004	0.003	0.005	0.004	0.004	0.002	0.004						11.4565	3.82739
172	0.003	0.004	0.005	0.004	0.003	0.005	0.004	0.004	0.002	0.004						11.5616	3.83628
172.2	0.003	0.003	0.004	0.004	0.003	0.005	0.004	0.004	0.002	0.004						11.6667	3.84507
172.4	0.003	0.003	0.004	0.004	0.003	0.004	0.003	0.004	0.002	0.004						11.7718	3.85375
172.6	0.003	0.002	0.003	0.004	0.003	0.004	0.003	0.003	0.002	0.004						11.8769	3.86231
172.8	0.003	0.002	0.003	0.004	0.002	0.004	0.003	0.003	0.002	0.004						11.982	3.87078
173	0.002	0.002	0.002	0.004	0.002	0.004	0.003	0.003	0.002	0.004						12.0871	3.87914
173.2	0.002	0.002	0.002	0.004	0.002	0.003	0.003	0.003	0.002	0.004						12.1922	3.8874
173.4	0.002	0.002	0.002	0.004	0.002	0.003	0.003	0.003	0.002	0.003						12.2973	3.89557
173.6	0.002	0.002	0.002	0.003	0.002	0.003	0.003	0.003	0.002	0.003						12.4024	3.90363
173.8	0.002	0.002	0.002	0.003	0.001	0.003	0.003	0.003	0.002	0.002						12.5075	3.91161
174	0.002	0.003	0.002	0.003	0.001	0.003	0.003	0.002	0.002	0.002						12.6126	3.91949
174.2	0.002	0.003	0.002	0.003	0.001	0.003	0.003	0.002	0.002	0.002						12.7177	3.92727
174.4	0.002	0.003	0.002	0.003	0.001	0.003	0.003	0.002	0.002	0.001						12.8228	3.93497
174.6	0.002	0.003	0.002	0.003	0	0.002	0.002	0.002	0.001	0.001						12.9279	3.94259
174.8	0.002	0.004	0.002	0.002	0	0.002	0.002	0.002	0.001	0.001						13.033	3.95011
175	0.002	0.004	0.002	0.002	0	0.002	0.002	0.002	0.001	0.001						13.1381	3.95755
175.2	0.002	0.004	0.003	0.002	0	0.002	0.002	0.002	0.001	0.001						13.2432	3.96491
175.4	0.002	0.004	0.002	0.002	0	0.001	0.002	0.001	0	0.001						13.3483	3.97219
175.6	0.002	0.004	0.002	0.002	0	0.001	0.002	0.001	0	0.001						13.4535	3.97939
175.8	0.002	0.004	0.002	0.002	0.001	0.001	0.002	0.001	0	0.001						13.5586	3.98651
176	0.001	0.003	0.002	0.001	0.001	0.001	0.002	0.001	0	0.001						13.6637	3.99356
176.2	0.001	0.003	0.002	0.002	0.001	0.001	0.001	0.001	0	0.001						13.7688	4.00053
176.4	0.001	0.002	0.001	0.001	0.001	0.001	0.001	0.001	0	0.001						13.8739	4.00742
176.6	0.001	0.002	0.001	0.001	0.001	0.001	0.001	0.001	0	0.001						13.979	4.01424
176.8	0.001	0.002	0.001	0.001	0.001	0.001	0.001	0.001	0	0.001						14.0841	4.021
177	0	0.001	0	0.001	0.001	0	0.001	0.001	0	0.001						14.1892	4.02768
177.2	0	0.001	0	0	0.001	0	0.001	0.001	0	0.001						14.2943	4.03429
177.4	0	0	0	0	0.001	0	0.001	0.001	0	0.001						14.3994	4.04084
177.6	0	0	0	0	0.001	0	0.001	0.001	0	0.001						14.5045	4.04732
177.8	0	0	0	0	0	0	0	0	0	0						14.6096	4.05373
178	0	0	0	0	0	0	0	0	0	0						14.7147	4.06008
178.2	0	0	0	0	0	0	0	0	0	0						14.8198	4.06637
178.4	0	0	0	0	0	0	0	0	0	0						14.9249	4.07259
178.6	0	0	0	0	0	0	0	0	0	0						15.03	4.07876
178.8	0	0	0	0	-0.001	0	0	0	0	0						15.1351	4.08486
179	0	0	0	0	-0.001	0	0	0	0	-0.001						15.2402	4.09091
179.2	0	0	0	0	-0.001	0	0	0	0	-0.001						15.3453	4.0969
179.4	0	0	0	0	-0.001	0	-0.001	-0.001	0	-0.001						15.4505	4.10283
179.6	0	0	0	0	-0.001	0	-0.001	-0.001	0	-0.001						15.5556	4.10871
179.8	0	0	0	0	-0.001	0	-0.001	-0.001	-0.001	-0.001						15.6607	4.11453
180	0	0	0	0	0	0	0	0	0	0						15.7658	4.1203
180.2	0.051	0.059	0.016	0.012	0.006	0.002	0.001	-0.001	-0.001	0						15.8709	4.12601
180.4	0.121	0.133	0.037	0.027	0.015	0.004	0.003	-0.002	-0.002	0						15.976	4.13167
180.6	0.208	0.221	0.066	0.047	0.025	0.008	0.005	-0.002	-0.003	0						16.0811	4.13728
180.8	0.313	0.322	0.102	0.07	0.037	0.012	0.007	-0.003	-0.004	0						16.1862	4.14284
181	0.433	0.435	0.144	0.096	0.051	0.018	0.01	-0.003	-0.005	0						16.2913	4.14835
181.2	0.568	0.556	0.193	0.125	0.068	0.024	0.013	-0.003	-0.006	0						16.3964	4.15381
181.4	0.713	0.684	0.248	0.158	0.086	0.031	0.016	-0.003	-0.007	0						16.5015	4.15922
181.6	0.867	0.816	0.308	0.192	0.105	0.04	0.02	-0.002	-0.007	0.001						16.6066	4.16459
181.8	1.025	0.947	0.372	0.228	0.126	0.049	0.023	-0.002	-0.008	0.001						16.7117	4.16991
182	1.182	1.074	0.438	0.265	0.147	0.059	0.027	0	-0.008	0.002						16.8168	4.17518
182.2	1.335	1.193	0.504	0.302	0.169	0.069	0.031	0.001	-0.008	0.002						16.9219	4.18041
182.4	1.478	1.302	0.57	0.338	0.19	0.079	0.034	0.002	-0.009	0.003						17.027	4.18559
182.6	1.608	1.402	0.634	0.374	0.211	0.089	0.038	0.003	-0.009	0.003						17.1321	4.19073
182.8	1.73	1.496	0.697	0.41	0.232	0.099	0.042	0.004	-0.009	0.004						17.2372	4.19582
183	1.844	1.583	0.759	0.445	0.253	0.109	0.046	0.006	-0.009	0.004						17.3423	4.20088
183.2	1.946	1.663	0.818	0.479	0.273	0.12	0.05	0.007	-0.009	0.005						17.4474	4.20589
183.4	2.038	1.736	0.875	0.513	0.294	0.13	0.054	0.008	-0.009	0.005						17.5526	4.21086
183.6	2.124	1.806	0.93	0.547	0.314	0.14	0.057	0.009	-0.009	0.005						17.6577	4.21579
183.8	2.204	1.872	0.983	0.58	0.333	0.15	0.061	0.01	-0.008	0.005						17.7628	4.22068
184	2.279	1.934	1.034	0.612	0.352	0.16	0.065	0.012	-0.008	0.006						17.8679	4.22552
184.2	2.35	1.993	1.084	0.644	0.371	0.17	0.069	0.013	-0.008	0.006						17.973	4.23034
184.4	2.417	2.049	1.132	0.675	0.39	0.18	0.073	0.014	-0.008	0.007						18.0781	4.23511
184.6	2.48	2.102	1.18	0.706	0.408	0.19	0.077	0.015	-0.007	0.007						18.1832	4.23984
184.8	2.539	2.152	1.226	0.736	0.426	0.199	0.081	0.017	-0.007	0.008						18.2883	4.24454
185	2.596	2.201	1.271	0.765	0.444	0.208	0.085	0.019	-0.006	0.008						18.3934	4.2492
185.2	2.649	2.247	1.315	0.794	0.462	0.218	0.09	0.021	-0.006	0.008						18.4985	4.25382
185.4	2.699	2.291	1.357	0.823	0.48	0.227	0.094	0.023	-0.005	0.009						18.6036	4.25841
185.6	2.748	2.334	1.399	0.851	0.498	0.237	0.099	0.025	-0.005	0.009						18.7087	4.26296
185.8	2.794	2.374	1.44	0.879	0.515	0.246	0.103	0.026	-0.005	0.009						18.8138	4.26748
186	2.838	2.414	1.479	0.906	0.532	0.255	0.107	0.028	-0.004	0.01						18.9189	4.27197
186.2	2.88	2.451	1.517	0.934	0.549	0.264	0.112	0.03	-0.004	0.01						19.024	4.27642
186.4	2.921	2.488	1.555	0.96	0.566	0.274	0.116	0.032	-0.003	0.011						19.1291	4.28084
186.6	2.959	2.523	1.592	0.987	0.583	0.283	0.121	0.034	-0.003	0.011						19.2342	4.28522
186.8	2.997	2.556	1.627	1.013	0.6	0.293	0.125	0.036	-0.003	0.011						19.3393	4.28957
187	3.032	2.589	1.662	1.039	0.616	0.302	0.13	0.038	-0.003	0.011						19.4444	4.29389
187.2	3.066	2.621	1.696	1.064	0.633	0.312	0.134	0.04	-0.002	0.011						19.5495	4.29818
187.4	3.1	2.653	1.729	1.089	0.649	0.321	0.138	0.042	-0.002	0.012						19.6547	4.30244
187.6	3.131	2.683	1.761	1.114	0.664	0.33	0.142	0.044	-0.001	0.012						19.7598	4.30667
187.8	3.162	2.712	1.792	1.138	0.68	0.339	0.146	0.045	-0.001	0.012						19.8649	4.31086
188	3.192	2.74	1.822	1.161	0.696	0.348	0.15	0.047	0	0.013						19.97	4.31503
188.2	3.222	2.767	1.852	1.185	0.711	0.357	0.154	0.049	0.001	0.013						20.0751	4.31917
188.4	3.249	2.794	1.882	1.208	0.726	0.366	0.158	0.051	0.002	0.014						20.1802	4.32328
188.6	3.276	2.819	1.91	1.231	0.741	0.375	0.162	0.052	0.003	0.015						20.2853	4.32736
188.8	3.302	2.844	1.938	1.253	0.756	0.384	0.166	0.054	0.004	0.015						20.3904	4.33141
189	3.327	2.868	1.966	1.275	0.771	0.393	0.17	0.056	0.005	0.016						20.4955	4.33544
189.2	3.352	2.892	1.992	1.297	0.785	0.401	0.175	0.058	0.006	0.016						20.6006	4.33943
189.4	3.376	2.915	2.018	1.318	0.8	0.41	0.179	0.06	0.006	0.017						20.7057	4.3434
189.6	3.399	2.937	2.044	1.339	0.814	0.419	0.183	0.062	0.007	0.017						20.8108	4.34735
189.8	3.422	2.958	2.069	1.36	0.829	0.428	0.187	0.064	0.008	0.018						20.9159	4.35126
190	3.444	2.979	2.094	1.381	0.843	0.436	0.191	0.066	0.008	0.018						21.021	4.35515
190.2	3.466	2.999	2.119	1.401	0.857	0.445	0.196	0.069	0.009	0.018						21.1261	4.35902
190.4	3.487	3.019	2.142	1.421	0.871	0.453	0.2	0.071	0.009	0.019						21.2312	4.36286
190.6	3.507	3.039	2.166	1.441	0.884	0.461	0.204	0.073	0.01	0.019						21.3363	4.36667
190.8	3.527	3.058	2.188	1.46	0.898	0.47	0.209	0.075	0.01	0.019						21.4414	4.37046
191	3.546	3.077	2.21	1.479	0.911	0.478	0.213	0.077	0.01	0.019						21.5465	4.37423
191.2	3.564	3.095	2.232	1.497	0.925	0.486	0.217	0.079	0.011	0.019						21.6517	4.37797
191.4	3.583	3.113	2.253	1.516	0.938	0.494	0.221	0.081	0.011	0.02						21.7568	4.38169
191.6	3.601	3.131	2.274	1.534	0.951	0.502	0.225	0.083	0.012	0.02						21.8619	4.38538
191.8	3.618	3.148	2.294	1.552	0.964	0.51	0.229	0.085	0.013	0.021						21.967	4.38905
192	3.635	3.165	2.315	1.57	0.977	0.518	0.233	0.087	0.014	0.022						22.0721	4.3927
192.2	3.652	3.181	2.334	1.587	0.99	0.526	0.237	0.089	0.014	0.022						22.1772	4.39632
192.4	3.668	3.197	2.354	1.604	1.003	0.534	0.241	0.09	0.015	0.023						22.2823	4.39993
192.6	3.684	3.213	2.372	1.621	1.015	0.542	0.245	0.092	0.016	0.024						22.3874	4.40351
192.8	3.7	3.228	2.391	1.638	1.028	0.55	0.249	0.094	0.017	0.025						22.4925	4.40706
193	3.716	3.243	2.409	1.655	1.04	0.557	0.253	0.095	0.018	0.026						22.5976	4.4106
193.2	3.731	3.258	2.427	1.671	1.052	0.565	0.257	0.097	0.019	0.026						22.7027	4.41412
193.4	3.746	3.272	2.445	1.687	1.064	0.573	0.261	0.099	0.02	0.027						22.8078	4.41761
193.6	3.761	3.287	2.463	1.703	1.076	0.58	0.265	0.101	0.021	0.027						22.9129	4.42108
193.8	3.775	3.301	2.481	1.719	1.088	0.588	0.269	0.103	0.022	0.027						23.018	4.42454
194	3.789	3.315	2.498	1.735	1.1	0.596	0.273	0.105	0.023	0.028						23.1231	4.42797
194.2	3.802	3.328	2.515	1.75	1.111	0.603	0.276	0.107	0.023	0.028						23.2282	4.43138
194.4	3.816	3.342	2.532	1.765	1.123	0.611	0.28	0.109	0.024	0.028						23.3333	4.43477
194.6	3.829	3.355	2.549	1.78	1.134	0.618	0.284	0.111	0.025	0.028						23.4384	4.43815
194.8	3.842	3.368	2.565	1.795	1.145	0.625	0.288	0.113	0.026	0.029						23.5435	4.4415
195	3.855	3.381	2.581	1.81	1.157	0.633	0.292	0.115	0.027	0.029						23.6486	4.44484
195.2	3.867	3.394	2.597	1.825	1.168	0.64	0.296	0.117	0.028	0.029						23.7538	4.44815
195.4	3.88	3.407	2.612	1.839	1.18	0.648	0.3	0.119	0.029	0.03						23.8589	4.45145
195.6	3.892	3.419	2.627	1.854	1.192	0.655	0.303	0.121	0.03	0.03						23.964	4.45473
195.8	3.904	3.431	2.642	1.868	1.203	0.662	0.307	0.123	0.032	0.031						24.0691	4.45798
196	3.915	3.443	2.656	1.881	1.214	0.669	0.311	0.125	0.033	0.031						24.1742	4.46123
196.2	3.927	3.455	2.67	1.895	1.226	0.677	0.315	0.127	0.034	0.032						24.2793	4.46445
196.4	3.938	3.466	2.684	1.908	1.237	0.684	0.319	0.129	0.036	0.032						24.3844	4.46766
196.6	3.95	3.478	2.698	1.922	1.248	0.69	0.322	0.131	0.037	0.033						24.4895	4.47084
196.8	3.961	3.489	2.711	1.935	1.259	0.697	0.326	0.133	0.038	0.033						24.5946	4.47402
197	3.972	3.5	2.725	1.948	1.269	0.704	0.33	0.135	0.039	0.034						24.6997	4.47717
197.2	3.983	3.511	2.738	1.961	1.28	0.711	0.334	0.137	0.04	0.035						24.8048	4.48031
197.4	3.994	3.521	2.751	1.974	1.29	0.718	0.337	0.139	0.041	0.035						24.9099	4.48343
197.6	4.004	3.532	2.764	1.986	1.3	0.724	0.341	0.141	0.042	0.036						25.015	4.48653
197.8	4.014	3.542	2.776	1.999	1.31	0.731	0.345	0.142	0.043	0.037						25.1201	4.48962
198	4.024	3.551	2.789	2.011	1.32	0.738	0.348	0.144	0.044	0.037						25.2252	4.49269
198.2	4.034	3.561	2.801	2.023	1.33	0.745	0.352	0.146	0.044	0.038						25.3303	4.49575
198.4	4.045	3.571	2.814	2.035	1.34	0.752	0.355	0.148	0.045	0.038						25.4354	4.49879
198.6	4.055	3.581	2.825	2.048	1.35	0.759	0.359	0.15	0.046	0.039						25.5405	4.50181
198.8	4.065	3.59	2.837	2.059	1.36	0.765	0.363	0.152	0.046	0.039						25.6456	4.50482
199	4.075	3.6	2.849	2.071	1.37	0.772	0.366	0.153	0.047	0.039						25.7508	4.50781
199.2	4.085	3.609	2.86	2.083	1.38	0.779	0.37	0.155	0.047	0.039						25.8559	4.51079
199.4	4.094	3.619	2.872	2.095	1.389	0.786	0.373	0.157	0.048	0.04						25.961	4.51375
199.6	4.103	3.628	2.883	2.106	1.399	0.793	0.377	0.159	0.048	0.04						26.0661	4.5167
199.8	4.112	3.638	2.894	2.117	1.408	0.8	0.381	0.161	0.049	0.04						26.1712	4.51963
200	4.121	3.647	2.905	2.128	1.418	0.806	0.385	0.163	0.05	0.04						26.2763	4.52255
200.2	4.13	3.656	2.916	2.139	1.427	0.813	0.388	0.165	0.05	0.041						26.3814	4.52546
200.4	4.139	3.665	2.926	2.15	1.436	0.82	0.392	0.166	0.051	0.041						26.4865	4.52835
200.6	4.147	3.674	2.937	2.161	1.445	0.826	0.396	0.168	0.052	0.041						26.5916	4.53122
200.8	4.155	3.682	2.948	2.171	1.454	0.833	0.399	0.17	0.053	0.041						26.6967	4.53409
201	4.164	3.691	2.958	2.182	1.464	0.839	0.403	0.172	0.053	0.042						26.8018	4.53693
201.2	4.171	3.699	2.968	2.193	1.473	0.845	0.407	0.174	0.054	0.043						26.9069	4.53977
201.4	4.179	3.708	2.979	2.203	1.482	0.852	0.41	0.176	0.055	0.043						27.012	4.54259
201.6	4.187	3.716	2.989	2.214	1.491	0.858	0.414	0.178	0.056	0.044						27.1171	4.5454
201.8	4.195	3.724	2.999	2.224	1.5	0.864	0.418	0.18	0.057	0.044						27.2222	4.54819
202	4.203	3.731	3.009	2.234	1.509	0.87	0.421	0.182	0.058	0.045						27.3273	4.55098
202.2	4.211	3.739	3.019	2.244	1.518	0.876	0.425	0.184	0.059	0.045						27.4324	4.55374
202.4	4.219	3.747	3.028	2.253	1.527	0.882	0.428	0.186	0.059	0.046						27.5375	4.5565
202.6	4.227	3.755	3.038	2.263	1.535	0.888	0.431	0.188	0.06	0.046						27.6426	4.55924
202.8	4.235	3.762	3.047	2.272	1.544	0.895	0.435	0.19	0.061	0.047						27.7477	4.56198
203	4.242	3.77	3.057	2.282	1.553	0.901	0.438	0.192	0.061	0.047						27.8529	4.56469
203.2	4.25	3.777	3.066	2.291	1.561	0.907	0.441	0.194	0.062	0.047						27.958	4.5674
203.4	4.257	3.784	3.075	2.301	1.57	0.913	0.445	0.195	0.063	0.047						28.0631	4.57009
203.6	4.265	3.792	3.084	2.31	1.578	0.919	0.448	0.197	0.063	0.048						28.1682	4.57278
203.8	4.272	3.799	3.092	2.319	1.587	0.926	0.451	0.199	0.064	0.048						28.2733	4.57545
204	4.279	3.806	3.101	2.328	1.595	0.932	0.455	0.201	0.065	0.049						28.3784	4.5781
204.2	4.285	3.814	3.11	2.337	1.603	0.938	0.458	0.203	0.065	0.049						28.4835	4.58075
204.4	4.292	3.821	3.118	2.346	1.611	0.944	0.462	0.205	0.066	0.049						28.5886	4.58338
204.6	4.299	3.828	3.126	2.355	1.619	0.95	0.465	0.207	0.067	0.05						28.6937	4.58601
204.8	4.305	3.835	3.135	2.364	1.627	0.956	0.468	0.208	0.067	0.05						28.7988	4.58862
205	4.312	3.841	3.143	2.373	1.635	0.962	0.472	0.21	0.068	0.05						28.9039	4.59122
205.2	4.318	3.848	3.151	2.382	1.643	0.968	0.475	0.212	0.068	0.051						29.009	4.59381
205.4	4.325	3.855	3.159	2.391	1.651	0.974	0.479	0.214	0.069	0.051						29.1141	4.59639
205.6	4.331	3.862	3.167	2.4	1.658	0.98	0.482	0.216	0.07	0.052						29.2192	4.59896
205.8	4.338	3.868	3.175	2.408	1.666	0.985	0.486	0.218	0.07	0.052						29.3243	4.60151
206	4.344	3.875	3.183	2.416	1.673	0.991	0.489	0.219	0.071	0.053						29.4294	4.60406
206.2	4.351	3.881	3.191	2.424	1.681	0.997	0.493	0.221	0.072	0.054						29.5345	4.60659
206.4	4.357	3.888	3.199	2.432	1.689	1.003	0.496	0.223	0.073	0.054						29.6396	4.60912
206.6	4.364	3.894	3.207	2.44	1.696	1.009	0.499	0.225	0.074	0.055						29.7447	4.61163
206.8	4.37	3.9	3.214	2.448	1.704	1.014	0.503	0.226	0.074	0.055						29.8498	4.61414
207	4.376	3.907	3.222	2.456	1.712	1.02	0.506	0.228	0.075	0.056						29.955	4.61663
207.2	4.383	3.913	3.23	2.464	1.719	1.025	0.509	0.23	0.076	0.056						30.0601	4.61912
207.4	4.389	3.919	3.237	2.472	1.727	1.031	0.512	0.232	0.077	0.057						30.1652	4.62159
207.6	4.395	3.925	3.245	2.48	1.734	1.036	0.516	0.233	0.078	0.058						30.2703	4.62405
207.8	4.401	3.931	3.252	2.488	1.742	1.042	0.519	0.235	0.079	0.059						30.3754	4.62651
208	4.407	3.938	3.26	2.496	1.749	1.047	0.522	0.237	0.08	0.059						30.4805	4.62895
208.2	4.413	3.944	3.267	2.504	1.756	1.053	0.525	0.238	0.081	0.06						30.5856	4.63139
208.4	4.419	3.949	3.274	2.511	1.763	1.058	0.528	0.24	0.082	0.06						30.6907	4.63381
208.6	4.425	3.955	3.281	2.519	1.77	1.064	0.531	0.241	0.082	0.06						30.7958	4.63623
208.8	4.43	3.961	3.288	2.526	1.777	1.07	0.534	0.243	0.083	0.061						30.9009	4.63863
209	4.436	3.967	3.294	2.534	1.784	1.075	0.537	0.245	0.083	0.061						31.006	4.64103
209.2	4.441	3.972	3.301	2.541	1.791	1.081	0.541	0.246	0.084	0.061						31.1111	4.64342
209.4	4.447	3.978	3.308	2.548	1.797	1.086	0.544	0.248	0.085	0.062						31.2162	4.6458
209.6	4.452	3.984	3.314	2.556	1.804	1.092	0.547	0.25	0.085	0.063						31.3213	4.64816
209.8	4.458	3.989	3.321	2.563	1.811	1.098	0.551	0.251	0.086	0.063						31.4264	4.65052
210	4.463	3.995	3.327	2.57	1.818	1.103	0.554	0.253	0.087	0.063						31.5315	4.65288
210.2	4.468	4.001	3.333	2.576	1.825	1.108	0.558	0.254	0.088	0.064						31.6366	4.65522
210.4	4.474	4.006	3.339	2.583	1.832	1.114	0.561	0.256	0.088	0.064						31.7417	4.65755
210.6	4.479	4.012	3.346	2.59	1.839	1.119	0.564	0.258	0.089	0.065						31.8468	4.65988
210.8	4.484	4.017	3.352	2.597	1.846	1.124	0.567	0.259	0.09	0.065						31.952	4.66219
211	4.489	4.023	3.359	2.603	1.853	1.129	0.57	0.261	0.09	0.065						32.0571	4.6645
211.2	4.494	4.028	3.365	2.61	1.86	1.134	0.573	0.263	0.091	0.066						32.1622	4.6668
211.4	4.5	4.034	3.372	2.617	1.867	1.139	0.577	0.265	0.092	0.066						32.2673	4.66909
211.6	4.505	4.039	3.378	2.624	1.874	1.144	0.58	0.267	0.093	0.066						32.3724	4.67138
211.8	4.51	4.044	3.384	2.631	1.88	1.149	0.583	0.269	0.094	0.066						32.4775	4.67365
212	4.515	4.05	3.39	2.637	1.887	1.155	0.586	0.27	0.095	0.067						32.5826	4.67592
212.2	4.521	4.054	3.396	2.644	1.893	1.16	0.589	0.272	0.096	0.067						32.6877	4.67818
212.4	4.526	4.059	3.402	2.651	1.9	1.166	0.592	0.274	0.097	0.067						32.7928	4.68043
212.6	4.531	4.064	3.408	2.657	1.906	1.171	0.595	0.276	0.098	0.067						32.8979	4.68267
212.8	4.535	4.069	3.414	2.664	1.912	1.177	0.598	0.278	0.099	0.068						33.003	4.68491
213	4.54	4.074	3.419	2.67	1.918	1.182	0.601	0.28	0.1	0.068						33.1081	4.68713
213.2	4.545	4.079	3.425	2.677	1.924	1.187	0.604	0.282	0.101	0.069						33.2132	4.68935
213.4	4.55	4.084	3.431	2.683	1.93	1.192	0.608	0.284	0.102	0.07						33.3183	4.69156
213.6	4.555	4.088	3.437	2.689	1.937	1.197	0.611	0.286	0.102	0.07						33.4234	4.69377
213.8	4.56	4.093	3.442	2.695	1.943	1.202	0.614	0.288	0.103	0.071						33.5285	4.69596
214	4.565	4.098	3.448	2.701	1.949	1.207	0.618	0.289	0.104	0.071						33.6336	4.69815
214.2	4.569	4.102	3.454	2.707	1.956	1.211	0.621	0.291	0.105	0.072						33.7387	4.70034
214.4	4.574	4.107	3.459	2.713	1.962	1.216	0.624	0.293	0.105	0.073						33.8438	4.70251
214.6	4.578	4.112	3.465	2.718	1.968	1.221	0.628	0.295	0.106	0.073						33.9489	4.70468
214.8	4.583	4.116	3.471	2.724	1.974	1.226	0.631	0.297	0.106	0.074						34.0541	4.70684
215	4.587	4.121	3.476	2.729	1.979	1.231	0.634	0.298	0.107	0.074						34.1592	4.70899
215.2	4.592	4.126	3.482	2.735	1.985	1.235	0.638	0.3	0.107	0.075						34.2643	4.71114
215.4	4.597	4.13	3.487	2.741	1.991	1.24	0.641	0.302	0.108	0.075						34.3694	4.71327
215.6	4.601	4.135	3.493	2.747	1.996	1.245	0.644	0.304	0.108	0.076						34.4745	4.71541
215.8	4.606	4.14	3.498	2.753	2.002	1.25	0.647	0.306	0.109	0.076						34.5796	4.71753
216	4.611	4.144	3.504	2.759	2.008	1.255	0.649	0.307	0.11	0.076						34.6847	4.71965
216.2	4.615	4.149	3.509	2.765	2.013	1.261	0.652	0.309	0.111	0.077						34.7898	4.72176
216.4	4.62	4.153	3.514	2.771	2.019	1.265	0.655	0.311	0.112	0.077						34.8949	4.72386
216.6	4.625	4.158	3.519	2.777	2.025	1.27	0.658	0.312	0.113	0.077						35	4.72596
216.8	4.629	4.163	3.524	2.783	2.03	1.275	0.66	0.314	0.114	0.077						35.1051	4.72805
217	4.634	4.167	3.529	2.789	2.036	1.28	0.663	0.316	0.115	0.078						35.2102	4.73014
217.2	4.638	4.171	3.534	2.795	2.042	1.284	0.666	0.317	0.116	0.078						35.3153	4.73221
217.4	4.643	4.176	3.539	2.8	2.047	1.289	0.669	0.319	0.117	0.079						35.4204	4.73429
217.6	4.647	4.18	3.544	2.806	2.053	1.293	0.672	0.32	0.117	0.079						35.5255	4.73635
217.8	4.652	4.184	3.549	2.811	2.058	1.298	0.675	0.322	0.118	0.08						35.6306	4.73841
218	4.656	4.189	3.553	2.816	2.064	1.303	0.678	0.323	0.119	0.08						35.7357	4.74046
218.2	4.66	4.193	3.558	2.821	2.069	1.307	0.682	0.325	0.12	0.081						35.8408	4.74251
218.4	4.664	4.198	3.562	2.826	2.075	1.312	0.685	0.327	0.121	0.081						35.9459	4.74455
218.6	4.669	4.202	3.567	2.831	2.08	1.316	0.688	0.328	0.121	0.082						36.0511	4.74658
218.8	4.673	4.206	3.571	2.836	2.086	1.321	0.691	0.33	0.122	0.082						36.1562	4.74861
219	4.677	4.211	3.576	2.841	2.091	1.325	0.694	0.332	0.123	0.082						36.2613	4.75063
219.2	4.681	4.215	3.581	2.847	2.096	1.33	0.697	0.333	0.124	0.083						36.3664	4.75264
219.4	4.685	4.219	3.586	2.852	2.102	1.334	0.7	0.335	0.125	0.083						36.4715	4.75465
219.6	4.689	4.223	3.59	2.857	2.107	1.339	0.703	0.337	0.126	0.083						36.5766	4.75666
219.8	4.693	4.227	3.595	2.863	2.112	1.343	0.706	0.338	0.127	0.083						36.6817	4.75865
220	4.697	4.231	3.6	2.868	2.117	1.348	0.709	0.34	0.128	0.083						36.7868	4.76065
220.2	4.701	4.235	3.604	2.873	2.123	1.352	0.711	0.342	0.129	0.084						36.8919	4.76263
220.4	4.704	4.239	3.609	2.878	2.128	1.356	0.714	0.343	0.13	0.084						36.997	4.76461
220.6	4.708	4.242	3.613	2.883	2.133	1.361	0.716	0.345	0.131	0.085						37.1021	4.76659
220.8	4.712	4.246	3.618	2.888	2.138	1.365	0.719	0.346	0.132	0.085						37.2072	4.76855
221	4.716	4.25	3.623	2.893	2.143	1.37	0.721	0.348	0.133	0.086						37.3123	4.77052
221.2	4.72	4.254	3.627	2.897	2.149	1.375	0.724	0.35	0.133	0.087						37.4174	4.77248
221.4	4.724	4.258	3.632	2.902	2.154	1.379	0.727	0.351	0.134	0.088						37.5225	4.77443
221.6	4.727	4.262	3.636	2.906	2.159	1.384	0.729	0.353	0.135	0.089						37.6276	4.77637
221.8	4.732	4.266	3.64	2.911	2.164	1.389	0.732	0.355	0.136	0.089						37.7327	4.77831
222	4.736	4.27	3.645	2.915	2.169	1.393	0.735	0.357	0.137	0.09						37.8378	4.78025
222.2	4.74	4.273	3.649	2.92	2.175	1.398	0.738	0.358	0.137	0.09						37.9429	4.78218
222.4	4.744	4.277	3.654	2.925	2.18	1.402	0.74	0.36	0.138	0.091						38.048	4.78411
222.6	4.747	4.281	3.658	2.93	2.185	1.407	0.743	0.362	0.139	0.091						38.1532	4.78603
222.8	4.751	4.285	3.663	2.935	2.19	1.411	0.746	0.364	0.139	0.091						38.2583	4.78794
223	4.755	4.289	3.667	2.939	2.195	1.416	0.749	0.365	0.14	0.091						38.3634	4.78985
223.2	4.759	4.293	3.672	2.944	2.2	1.42	0.752	0.367	0.14	0.091						38.4685	4.79175
223.4	4.762	4.296	3.676	2.949	2.204	1.425	0.756	0.368	0.141	0.091						38.5736	4.79365
223.6	4.766	4.3	3.68	2.953	2.209	1.429	0.759	0.37	0.141	0.091						38.6787	4.79555
223.8	4.769	4.303	3.685	2.958	2.214	1.433	0.761	0.371	0.142	0.092						38.7838	4.79743
224	4.772	4.307	3.689	2.963	2.219	1.438	0.764	0.372	0.143	0.092						38.8889	4.79932
224.2	4.775	4.31	3.693	2.967	2.224	1.442	0.766	0.374	0.143	0.093						38.994	4.8012
224.4	4.778	4.314	3.697	2.971	2.229	1.446	0.768	0.375	0.144	0.094						39.0991	4.80307
224.6	4.781	4.317	3.702	2.976	2.234	1.45	0.771	0.377	0.145	0.095						39.2042	4.80494
224.8	4.784	4.321	3.706	2.98	2.238	1.454	0.773	0.378	0.146	0.095						39.3093	4.8068
225	4.788	4.325	3.709	2.984	2.243	1.458	0.776	0.38	0.147	0.096						39.4144	4.80866
225.2	4.791	4.328	3.713	2.989	2.248	1.462	0.779	0.381	0.148	0.097						39.5195	4.81052
225.4	4.794	4.332	3.717	2.993	2.252	1.466	0.782	0.383	0.149	0.097						39.6246	4.81237
225.6	4.798	4.335	3.721	2.998	2.257	1.47	0.784	0.385	0.15	0.098						39.7297	4.81421
225.8	4.801	4.339	3.724	3.002	2.261	1.474	0.787	0.387	0.151	0.098						39.8348	4.81605
226	4.805	4.342	3.728	3.007	2.265	1.478	0.79	0.389	0.152	0.098						39.9399	4.81789
226.2	4.808	4.345	3.731	3.011	2.27	1.482	0.793	0.391	0.153	0.099						40.045	4.81972
226.4	4.812	4.349	3.735	3.016	2.274	1.486	0.796	0.392	0.154	0.099						40.1502	4.82155
226.6	4.815	4.352	3.738	3.02	2.279	1.49	0.799	0.394	0.155	0.099						40.2553	4.82337
226.8	4.819	4.356	3.742	3.024	2.283	1.494	0.802	0.396	0.156	0.099						40.3604	4.82519
227	4.823	4.359	3.746	3.028	2.287	1.498	0.805	0.397	0.157	0.1						40.4655	4.827
227.2	4.827	4.362	3.749	3.032	2.292	1.503	0.808	0.399	0.158	0.1						40.5706	4.82881
227.4	4.831	4.365	3.753	3.036	2.296	1.507	0.811	0.4	0.159	0.1						40.6757	4.83061
227.6	4.834	4.368	3.757	3.04	2.301	1.511	0.814	0.402	0.159	0.101						40.7808	4.83241
227.8	4.838	4.372	3.761	3.044	2.305	1.515	0.816	0.403	0.16	0.102						40.8859	4.83421
228	4.841	4.375	3.764	3.048	2.31	1.519	0.819	0.404	0.161	0.102						40.991	4.836
228.2	4.845	4.378	3.768	3.051	2.314	1.522	0.821	0.406	0.162	0.103						41.0961	4.83778
228.4	4.848	4.382	3.772	3.055	2.319	1.526	0.824	0.407	0.162	0.103						41.2012	4.83957
228.6	4.851	4.385	3.776	3.059	2.323	1.53	0.826	0.408	0.163	0.104						41.3063	4.84134
228.8	4.854	4.389	3.779	3.063	2.328	1.533	0.829	0.41	0.164	0.104						41.4114	4.84312
229	4.857	4.392	3.783	3.067	2.332	1.537	0.832	0.412	0.164	0.105						41.5165	4.84489
229.2	4.86	4.395	3.787	3.071	2.337	1.541	0.835	0.413	0.165	0.105						41.6216	4.84665
229.4	4.863	4.398	3.79	3.075	2.341	1.545	0.837	0.415	0.166	0.106						41.7267	4.84841
229.6	4.866	4.402	3.794	3.079	2.345	1.548	0.84	0.417	0.167	0.106						41.8318	4.85017
229.8	4.869	4.405	3.797	3.083	2.349	1.552	0.843	0.418	0.167	0.107						41.9369	4.85192
230	4.872	4.408	3.801	3.087	2.354	1.557	0.846	0.42	0.168	0.107						42.042	4.85367
230.2	4.875	4.411	3.804	3.091	2.358	1.561	0.848	0.421	0.169	0.107						42.1471	4.85542
230.4	4.878	4.415	3.808	3.095	2.362	1.564	0.851	0.423	0.17	0.108						42.2523	4.85716
230.6	4.881	4.418	3.812	3.099	2.366	1.568	0.853	0.425	0.171	0.108						42.3574	4.8589
230.8	4.885	4.421	3.815	3.103	2.37	1.572	0.856	0.426	0.172	0.108						42.4625	4.86063
231	4.888	4.424	3.819	3.107	2.374	1.576	0.859	0.428	0.173	0.109						42.5676	4.86236
231.2	4.891	4.427	3.822	3.111	2.378	1.58	0.862	0.43	0.174	0.109						42.6727	4.86409
231.4	4.895	4.43	3.826	3.115	2.382	1.584	0.864	0.432	0.175	0.11						42.7778	4.86581
231.6	4.898	4.433	3.829	3.119	2.386	1.588	0.867	0.433	0.175	0.11						42.8829	4.86752
231.8	4.901	4.437	3.832	3.123	2.389	1.592	0.869	0.435	0.176	0.11						42.988	4.86924
232	4.904	4.44	3.835	3.126	2.393	1.595	0.872	0.437	0.177	0.111						43.0931	4.87095
232.2	4.906	4.443	3.839	3.13	2.396	1.599	0.874	0.438	0.178	0.111						43.1982	4.87266
232.4	4.909	4.446	3.842	3.134	2.4	1.602	0.877	0.44	0.178	0.111						43.3033	4.87436
232.6	4.912	4.449	3.845	3.137	2.404	1.606	0.879	0.441	0.179	0.111						43.4084	4.87606
232.8	4.915	4.451	3.848	3.141	2.407	1.609	0.882	0.443	0.179	0.111						43.5135	4.87775
233	4.917	4.454	3.852	3.144	2.411	1.613	0.885	0.444	0.18	0.112						43.6186	4.87945
233.2	4.92	4.456	3.855	3.148	2.415	1.616	0.887	0.445	0.181	0.112						43.7237	4.88113
233.4	4.923	4.459	3.858	3.151	2.418	1.62	0.89	0.447	0.181	0.112						43.8288	4.88282
233.6	4.926	4.461	3.862	3.154	2.422	1.623	0.893	0.448	0.182	0.112						43.9339	4.8845
233.8	4.929	4.464	3.865	3.157	2.426	1.627	0.895	0.449	0.183	0.113						44.039	4.88618
234	4.932	4.467	3.868	3.161	2.43	1.631	0.898	0.45	0.184	0.113						44.1441	4.88785
234.2	4.934	4.469	3.872	3.164	2.435	1.635	0.9	0.452	0.185	0.113						44.2492	4.88952
234.4	4.937	4.472	3.875	3.168	2.439	1.639	0.903	0.453	0.186	0.114						44.3544	4.89119
234.6	4.94	4.474	3.878	3.171	2.443	1.642	0.905	0.455	0.187	0.114						44.4595	4.89285
234.8	4.943	4.477	3.881	3.175	2.447	1.646	0.908	0.456	0.188	0.115						44.5646	4.89451
235	4.946	4.48	3.885	3.178	2.451	1.65	0.91	0.458	0.189	0.116						44.6697	4.89617
235.2	4.949	4.482	3.888	3.182	2.455	1.653	0.913	0.46	0.19	0.117						44.7748	4.89782
235.4	4.952	4.485	3.891	3.185	2.459	1.657	0.915	0.461	0.191	0.118						44.8799	4.89947
235.6	4.955	4.488	3.894	3.189	2.462	1.66	0.918	0.463	0.191	0.119						44.985	4.90112
235.8	4.958	4.491	3.898	3.192	2.466	1.663	0.92	0.464	0.192	0.12						45.0901	4.90276
236	4.961	4.495	3.901	3.195	2.47	1.667	0.923	0.466	0.193	0.12						45.1952	4.9044
236.2	4.964	4.498	3.904	3.199	2.473	1.67	0.926	0.468	0.193	0.12						45.3003	4.90604
236.4	4.966	4.501	3.908	3.202	2.476	1.673	0.928	0.469	0.194	0.121						45.4054	4.90767
236.6	4.969	4.504	3.911	3.205	2.48	1.677	0.931	0.471	0.194	0.121						45.5105	4.9093
236.8	4.972	4.507	3.914	3.209	2.484	1.68	0.934	0.472	0.195	0.121						45.6156	4.91093
237	4.974	4.51	3.917	3.212	2.487	1.684	0.936	0.473	0.195	0.121						45.7207	4.91255
237.2	4.977	4.513	3.92	3.215	2.491	1.687	0.939	0.474	0.196	0.121						45.8258	4.91417
237.4	4.98	4.516	3.923	3.218	2.495	1.691	0.942	0.476	0.196	0.122						45.9309	4.91579
237.6	4.983	4.519	3.926	3.221	2.498	1.695	0.944	0.477	0.197	0.122						46.036	4.9174
237.8	4.985	4.522	3.929	3.224	2.502	1.699	0.947	0.478	0.198	0.122						46.1411	4.91902
238	4.988	4.524	3.932	3.227	2.505	1.702	0.949	0.48	0.198	0.122						46.2462	4.92062
238.2	4.991	4.527	3.934	3.23	2.509	1.706	0.952	0.481	0.199	0.122						46.3514	4.92223
238.4	4.993	4.53	3.937	3.233	2.513	1.71	0.954	0.483	0.2	0.123						46.4565	4.92383
238.6	4.996	4.532	3.94	3.236	2.516	1.713	0.956	0.485	0.2	0.124						46.5616	4.92543
238.8	4.998	4.534	3.943	3.239	2.52	1.717	0.958	0.486	0.201	0.124						46.6667	4.92703
239	5.001	4.537	3.946	3.242	2.524	1.72	0.961	0.488	0.202	0.125						46.7718	4.92862
239.2	5.003	4.539	3.949	3.246	2.527	1.724	0.963	0.489	0.203	0.125						46.8769	4.93021
239.4	5.006	4.542	3.951	3.249	2.531	1.727	0.965	0.49	0.204	0.126						46.982	4.93179
239.6	5.008	4.544	3.954	3.252	2.534	1.73	0.968	0.492	0.204	0.126						47.0871	4.93338
239.8	5.011	4.547	3.957	3.256	2.538	1.733	0.97	0.493	0.205	0.127						47.1922	4.93496
240	5.013	4.549	3.96	3.259	2.541	1.736	0.973	0.495	0.206	0.127						47.2973	4.93654
240.2	5.016	4.552	3.963	3.263	2.545	1.739	0.975	0.496	0.206	0.128						47.4024	4.93811
240.4	5.018	4.555	3.966	3.266	2.548	1.742	0.978	0.498	0.207	0.128						47.5075	4.93969
240.6	5.021	4.558	3.969	3.27	2.551	1.745	0.98	0.499	0.208	0.128						47.6126	4.94126
240.8	5.024	4.56	3.972	3.273	2.554	1.749	0.983	0.501	0.209	0.129						47.7177	4.94282
241	5.026	4.563	3.975	3.276	2.557	1.752	0.985	0.502	0.21	0.129						47.8228	4.94439
241.2	5.029	4.566	3.977	3.279	2.561	1.755	0.988	0.503	0.211	0.13						47.9279	4.94595
241.4	5.032	4.569	3.98	3.282	2.564	1.759	0.99	0.505	0.212	0.13						48.033	4.94751
241.6	5.035	4.571	3.983	3.285	2.567	1.762	0.993	0.506	0.213	0.13						48.1381	4.94906
241.8	5.037	4.574	3.986	3.288	2.571	1.766	0.995	0.508	0.213	0.131						48.2432	4.95061
242	5.04	4.577	3.989	3.29	2.574	1.769	0.997	0.509	0.214	0.131						48.3483	4.95216
242.2	5.043	4.579	3.992	3.293	2.577	1.772	0.999	0.511	0.214	0.132						48.4535	4.95371
242.4	5.045	4.582	3.995	3.296	2.58	1.775	1.002	0.513	0.215	0.133						48.5586	4.95526
242.6	5.048	4.584	3.997	3.298	2.584	1.778	1.004	0.514	0.216	0.134						48.6637	4.9568
242.8	5.051	4.586	4	3.301	2.587	1.781	1.006	0.515	0.216	0.134						48.7688	4.95834
243	5.053	4.589	4.003	3.304	2.591	1.784	1.009	0.517	0.217	0.134						48.8739	4.95987
243.2	5.056	4.591	4.005	3.307	2.594	1.787	1.011	0.518	0.218	0.135						48.979	4.96141
243.4	5.058	4.593	4.008	3.31	2.597	1.79	1.014	0.519	0.219	0.135						49.0841	4.96294
243.6	5.061	4.596	4.01	3.314	2.6	1.793	1.017	0.521	0.22	0.135						49.1892	4.96447
243.8	5.063	4.598	4.013	3.317	2.604	1.796	1.019	0.522	0.22	0.136						49.2943	4.96599
244	5.065	4.601	4.015	3.32	2.607	1.8	1.022	0.524	0.221	0.136						49.3994	4.96752
244.2	5.068	4.603	4.017	3.323	2.61	1.803	1.024	0.525	0.222	0.136						49.5045	4.96904
244.4	5.07	4.606	4.02	3.326	2.613	1.807	1.027	0.527	0.223	0.136						49.6096	4.97056
244.6	5.073	4.608	4.022	3.329	2.617	1.81	1.029	0.528	0.224	0.137						49.7147	4.97207
244.8	5.075	4.61	4.025	3.332	2.62	1.813	1.031	0.53	0.225	0.137						49.8198	4.97359
245	5.078	4.613	4.028	3.334	2.623	1.817	1.033	0.531	0.226	0.137						49.9249	4.9751
245.2	5.08	4.615	4.03	3.337	2.626	1.82	1.035	0.533	0.226	0.138						50.03	4.97661
245.4	5.082	4.618	4.033	3.34	2.629	1.823	1.038	0.535	0.227	0.138						50.1351	4.97811
245.6	5.085	4.62	4.036	3.342	2.632	1.826	1.04	0.536	0.227	0.139						50.2402	4.97962
245.8	5.087	4.622	4.039	3.345	2.635	1.83	1.042	0.537	0.227	0.139						50.3453	4.98112
246	5.09	4.625	4.041	3.347	2.638	1.833	1.044	0.539	0.227	0.14						50.4505	4.98261
246.2	5.092	4.627	4.044	3.35	2.641	1.836	1.047	0.54	0.228	0.14						50.5556	4.98411
246.4	5.095	4.63	4.047	3.352	2.644	1.838	1.049	0.541	0.228	0.141						50.6607	4.9856
246.6	5.097	4.632	4.049	3.355	2.647	1.841	1.051	0.543	0.228	0.141						50.7658	4.9871
246.8	5.099	4.635	4.052	3.358	2.65	1.844	1.054	0.544	0.228	0.142						50.8709	4.98859
247	5.102	4.638	4.055	3.36	2.653	1.846	1.056	0.546	0.228	0.142						50.976	4.99007
247.2	5.104	4.64	4.058	3.363	2.655	1.849	1.059	0.547	0.228	0.143						51.0811	4.99156
247.4	5.106	4.642	4.06	3.366	2.658	1.852	1.061	0.548	0.229	0.143						51.1862	4.99304
247.6	5.108	4.645	4.062	3.368	2.661	1.855	1.063	0.55	0.229	0.144						51.2913	4.99452
247.8	5.11	4.647	4.065	3.371	2.665	1.858	1.066	0.551	0.229	0.144						51.3964	4.996
248	5.112	4.649	4.067	3.374	2.668	1.861	1.068	0.553	0.23	0.145						51.5015	4.99747
248.2	5.114	4.651	4.069	3.376	2.671	1.864	1.07	0.555	0.231	0.145						51.6066	4.99894
248.4	5.115	4.653	4.072	3.379	2.674	1.867	1.072	0.556	0.232	0.146						51.7117	5.00041
248.6	5.117	4.656	4.074	3.382	2.677	1.87	1.074	0.558	0.232	0.146						51.8168	5.00188
248.8	5.119	4.658	4.076	3.385	2.68	1.873	1.076	0.559	0.233	0.146						51.9219	5.00335
249	5.121	4.66	4.079	3.387	2.683	1.876	1.078	0.561	0.234	0.147						52.027	5.00481
249.2	5.123	4.662	4.082	3.39	2.686	1.879	1.08	0.562	0.235	0.147						52.1321	5.00627
249.4	5.125	4.664	4.084	3.392	2.688	1.882	1.082	0.564	0.235	0.147						52.2372	5.00773
249.6	5.127	4.666	4.087	3.395	2.691	1.885	1.084	0.565	0.236	0.148						52.3423	5.00919
249.8	5.129	4.668	4.089	3.397	2.694	1.888	1.087	0.567	0.237	0.148						52.4474	5.01065
250	5.131	4.67	4.092	3.4	2.697	1.891	1.089	0.568	0.238	0.149						52.5526	5.0121
250.2	5.133	4.672	4.094	3.402	2.699	1.893	1.092	0.57	0.239	0.149						52.6577	5.01355
250.4	5.135	4.674	4.097	3.405	2.702	1.896	1.094	0.571	0.24	0.149						52.7628	5.015
250.6	5.138	4.676	4.099	3.407	2.705	1.898	1.096	0.573	0.241	0.15						52.8679	5.01645
250.8	5.14	4.678	4.101	3.41	2.708	1.9	1.099	0.574	0.242	0.151						52.973	5.01789
251	5.142	4.68	4.103	3.412	2.71	1.903	1.101	0.576	0.243	0.152						53.0781	5.01933
251.2	5.145	4.682	4.105	3.415	2.713	1.905	1.104	0.577	0.244	0.152						53.1832	5.02077
251.4	5.147	4.684	4.107	3.417	2.716	1.907	1.106	0.578	0.245	0.153						53.2883	5.02221
251.6	5.149	4.686	4.11	3.42	2.719	1.91	1.108	0.58	0.246	0.153						53.3934	5.02365
251.8	5.151	4.688	4.112	3.423	2.722	1.913	1.11	0.581	0.247	0.153						53.4985	5.02508
252	5.154	4.69	4.114	3.426	2.724	1.916	1.113	0.582	0.248	0.153						53.6036	5.02651
252.2	5.156	4.692	4.116	3.429	2.727	1.919	1.115	0.583	0.249	0.154						53.7087	5.02794
252.4	5.158	4.694	4.118	3.432	2.73	1.922	1.117	0.584	0.25	0.154						53.8138	5.02937
252.6	5.161	4.697	4.12	3.434	2.733	1.925	1.118	0.585	0.25	0.154						53.9189	5.0308
252.8	5.163	4.699	4.122	3.437	2.736	1.928	1.12	0.586	0.251	0.154						54.024	5.03222
253	5.165	4.701	4.125	3.44	2.739	1.931	1.122	0.587	0.252	0.155						54.1291	5.03364
253.2	5.168	4.703	4.127	3.442	2.742	1.935	1.124	0.588	0.253	0.155						54.2342	5.03506
253.4	5.17	4.706	4.13	3.445	2.745	1.938	1.126	0.59	0.254	0.155						54.3393	5.03648
253.6	5.172	4.708	4.132	3.447	2.748	1.941	1.128	0.591	0.255	0.156						54.4444	5.0379
253.8	5.174	4.71	4.135	3.45	2.75	1.944	1.13	0.592	0.255	0.156						54.5495	5.03931
254	5.176	4.712	4.137	3.452	2.753	1.947	1.132	0.594	0.256	0.157						54.6547	5.04072
254.2	5.178	4.714	4.139	3.454	2.756	1.949	1.134	0.595	0.257	0.157						54.7598	5.04213
254.4	5.18	4.716	4.141	3.456	2.758	1.952	1.137	0.597	0.258	0.158						54.8649	5.04354
254.6	5.182	4.718	4.143	3.459	2.761	1.954	1.139	0.598	0.259	0.159						54.97	5.04495
254.8	5.184	4.721	4.145	3.461	2.764	1.957	1.141	0.6	0.26	0.159						55.0751	5.04635
255	5.186	4.723	4.147	3.463	2.766	1.959	1.144	0.601	0.26	0.16						55.1802	5.04776
255.2	5.188	4.724	4.149	3.465	2.769	1.962	1.146	0.603	0.261	0.161						55.2853	5.04916
255.4	5.19	4.726	4.152	3.467	2.771	1.964	1.149	0.605	0.262	0.161						55.3904	5.05056
255.6	5.192	4.728	4.154	3.469	2.774	1.967	1.151	0.606	0.262	0.162						55.4955	5.05195
255.8	5.194	4.731	4.156	3.471	2.776	1.969	1.153	0.608	0.263	0.162						55.6006	5.05335
256	5.196	4.733	4.158	3.474	2.779	1.972	1.155	0.609	0.264	0.163						55.7057	5.05474
256.2	5.198	4.735	4.16	3.476	2.781	1.975	1.157	0.611	0.264	0.163						55.8108	5.05613
256.4	5.2	4.738	4.162	3.478	2.784	1.978	1.16	0.612	0.264	0.163						55.9159	5.05752
256.6	5.203	4.74	4.165	3.48	2.786	1.981	1.162	0.614	0.265	0.164						56.021	5.05891
256.8	5.205	4.742	4.167	3.482	2.789	1.984	1.165	0.615	0.265	0.164						56.1261	5.0603
257	5.207	4.745	4.169	3.485	2.791	1.986	1.167	0.616	0.265	0.165						56.2312	5.06168
257.2	5.21	4.747	4.171	3.488	2.794	1.989	1.169	0.617	0.266	0.165						56.3363	5.06306
257.4	5.212	4.749	4.174	3.49	2.797	1.992	1.172	0.618	0.266	0.165						56.4414	5.06444
257.6	5.215	4.751	4.176	3.493	2.799	1.995	1.174	0.619	0.267	0.165						56.5465	5.06582
257.8	5.217	4.753	4.178	3.495	2.802	1.997	1.176	0.62	0.267	0.165						56.6517	5.0672
258	5.219	4.755	4.18	3.497	2.804	2	1.178	0.621	0.268	0.165						56.7568	5.06858
258.2	5.221	4.757	4.181	3.5	2.807	2.003	1.179	0.623	0.269	0.165						56.8619	5.06995
258.4	5.223	4.759	4.183	3.502	2.809	2.005	1.181	0.624	0.269	0.166						56.967	5.07132
258.6	5.226	4.761	4.185	3.504	2.812	2.008	1.183	0.626	0.27	0.166						57.0721	5.07269
258.8	5.228	4.762	4.187	3.506	2.815	2.011	1.185	0.627	0.271	0.166						57.1772	5.07406
259	5.23	4.764	4.19	3.508	2.817	2.013	1.187	0.629	0.272	0.167						57.2823	5.07543
259.2	5.232	4.766	4.192	3.51	2.82	2.016	1.188	0.631	0.273	0.167						57.3874	5.07679
259.4	5.234	4.768	4.194	3.512	2.823	2.018	1.19	0.632	0.274	0.168						57.4925	5.07816
259.6	5.236	4.77	4.196	3.515	2.825	2.02	1.191	0.634	0.275	0.168						57.5976	5.07952
259.8	5.238	4.772	4.199	3.517	2.828	2.022	1.193	0.635	0.277	0.169						57.7027	5.08088
260	5.24	4.774	4.201	3.519	2.83	2.025	1.195	0.637	0.278	0.169						57.8078	5.08224
260.2	5.242	4.776	4.203	3.521	2.833	2.027	1.197	0.638	0.279	0.17						57.9129	5.08359
260.4	5.243	4.778	4.206	3.524	2.835	2.03	1.2	0.64	0.28	0.171						58.018	5.08495
260.6	5.245	4.78	4.209	3.526	2.837	2.032	1.202	0.641	0.281	0.171						58.1231	5.0863
260.8	5.247	4.782	4.211	3.529	2.84	2.035	1.204	0.643	0.281	0.172						58.2282	5.08766
261	5.249	4.784	4.213	3.531	2.842	2.038	1.207	0.644	0.282	0.172						58.3333	5.08901
261.2	5.251	4.786	4.215	3.533	2.844	2.041	1.21	0.645	0.282	0.173						58.4384	5.09035
261.4	5.253	4.787	4.217	3.536	2.847	2.044	1.212	0.646	0.283	0.173						58.5435	5.0917
261.6	5.255	4.789	4.219	3.538	2.849	2.047	1.214	0.648	0.284	0.173						58.6486	5.09305
261.8	5.257	4.791	4.221	3.54	2.852	2.049	1.217	0.649	0.284	0.173						58.7538	5.09439
262	5.258	4.793	4.223	3.542	2.854	2.052	1.219	0.65	0.285	0.174						58.8589	5.09573
262.2	5.26	4.795	4.225	3.544	2.857	2.054	1.221	0.652	0.285	0.174						58.964	5.09708
262.4	5.262	4.797	4.227	3.546	2.859	2.057	1.223	0.653	0.286	0.175						59.0691	5.09842
262.6	5.264	4.799	4.229	3.548	2.862	2.059	1.225	0.654	0.287	0.175						59.1742	5.09975
262.8	5.266	4.801	4.23	3.549	2.864	2.062	1.227	0.655	0.288	0.175						59.2793	5.10109
263	5.268	4.803	4.232	3.551	2.867	2.064	1.229	0.657	0.289	0.175						59.3844	5.10242
263.2	5.27	4.805	4.234	3.554	2.869	2.066	1.231	0.658	0.29	0.175						59.4895	5.10376
263.4	5.272	4.807	4.235	3.556	2.871	2.069	1.232	0.659	0.291	0.176						59.5946	5.10509
263.6	5.274	4.809	4.237	3.558	2.874	2.071	1.234	0.661	0.291	0.176						59.6997	5.10642
263.8	5.275	4.811	4.239	3.56	2.876	2.073	1.236	0.662	0.292	0.176						59.8048	5.10775
264	5.277	4.813	4.24	3.562	2.879	2.076	1.238	0.663	0.293	0.177						59.9099	5.10908
264.2	5.279	4.814	4.242	3.565	2.881	2.078	1.239	0.664	0.294	0.177						60.015	5.1104
264.4	5.281	4.816	4.244	3.567	2.884	2.08	1.241	0.665	0.294	0.178						60.1201	5.11173
264.6	5.283	4.817	4.246	3.569	2.886	2.083	1.243	0.666	0.295	0.178						60.2252	5.11305
264.8	5.285	4.819	4.248	3.571	2.888	2.085	1.245	0.667	0.296	0.179						60.3303	5.11437
265	5.287	4.82	4.25	3.572	2.891	2.088	1.248	0.668	0.297	0.179						60.4354	5.11569
265.2	5.289	4.822	4.252	3.574	2.893	2.09	1.25	0.669	0.298	0.18						60.5405	5.11701
265.4	5.29	4.824	4.254	3.576	2.895	2.092	1.252	0.671	0.299	0.181						60.6456	5.11833
265.6	5.292	4.826	4.256	3.578	2.897	2.095	1.254	0.672	0.3	0.181						60.7508	5.11964
265.8	5.293	4.828	4.258	3.58	2.9	2.097	1.256	0.673	0.3	0.182						60.8559	5.12096
266	5.295	4.83	4.26	3.581	2.902	2.099	1.258	0.674	0.301	0.183						60.961	5.12227
266.2	5.296	4.832	4.262	3.583	2.904	2.101	1.26	0.676	0.302	0.183						61.0661	5.12358
266.4	5.298	4.834	4.265	3.585	2.906	2.103	1.262	0.677	0.302	0.184						61.1712	5.12489
266.6	5.3	4.836	4.267	3.587	2.908	2.106	1.264	0.678	0.303	0.184						61.2763	5.1262
266.8	5.302	4.838	4.269	3.589	2.911	2.108	1.266	0.68	0.304	0.184						61.3814	5.12751
267	5.303	4.84	4.271	3.591	2.913	2.11	1.268	0.681	0.304	0.185						61.4865	5.12881
267.2	5.305	4.842	4.273	3.594	2.915	2.112	1.269	0.683	0.305	0.185						61.5916	5.13012
267.4	5.307	4.844	4.275	3.596	2.917	2.114	1.271	0.684	0.305	0.186						61.6967	5.13142
267.6	5.309	4.846	4.277	3.598	2.919	2.116	1.273	0.686	0.306	0.186						61.8018	5.13272
267.8	5.311	4.847	4.278	3.601	2.922	2.118	1.274	0.687	0.306	0.187						61.9069	5.13402
268	5.313	4.849	4.28	3.603	2.924	2.121	1.276	0.689	0.307	0.187						62.012	5.13532
268.2	5.315	4.851	4.282	3.605	2.927	2.123	1.278	0.69	0.308	0.188						62.1171	5.13662
268.4	5.317	4.853	4.284	3.607	2.929	2.125	1.28	0.691	0.308	0.188						62.2222	5.13791
268.6	5.319	4.855	4.286	3.609	2.931	2.128	1.281	0.693	0.309	0.189						62.3273	5.13921
268.8	5.321	4.857	4.288	3.611	2.933	2.13	1.283	0.694	0.31	0.189						62.4324	5.1405
269	5.322	4.858	4.29	3.613	2.935	2.133	1.285	0.695	0.311	0.189						62.5375	5.14179
269.2	5.324	4.86	4.292	3.614	2.937	2.135	1.287	0.697	0.312	0.189						62.6426	5.14309
269.4	5.326	4.862	4.293	3.616	2.939	2.138	1.289	0.698	0.312	0.19						62.7477	5.14437
269.6	5.327	4.863	4.295	3.617	2.941	2.141	1.291	0.699	0.313	0.19						62.8529	5.14566
269.8	5.329	4.865	4.297	3.619	2.943	2.143	1.294	0.7	0.314	0.191						62.958	5.14695
270	5.331	4.867	4.299	3.62	2.945	2.146	1.295	0.702	0.315	0.191						63.0631	5.14824
270.2	5.333	4.868	4.301	3.622	2.947	2.148	1.297	0.703	0.316	0.191						63.1682	5.14952
270.4	5.335	4.869	4.303	3.624	2.948	2.151	1.299	0.704	0.317	0.192						63.2733	5.1508
270.6	5.337	4.871	4.305	3.626	2.95	2.153	1.301	0.706	0.318	0.192						63.3784	5.15209
270.8	5.338	4.872	4.307	3.628	2.952	2.155	1.303	0.707	0.319	0.192						63.4835	5.15337
271	5.34	4.874	4.309	3.63	2.954	2.157	1.305	0.708	0.32	0.193						63.5886	5.15465
271.2	5.342	4.875	4.311	3.632	2.956	2.159	1.307	0.71	0.321	0.193						63.6937	5.15592
271.4	5.344	4.877	4.313	3.634	2.958	2.161	1.309	0.711	0.322	0.193						63.7988	5.1572
271.6	5.346	4.878	4.314	3.636	2.961	2.164	1.311	0.712	0.323	0.194						63.9039	5.15848
271.8	5.347	4.88	4.316	3.638	2.963	2.166	1.312	0.713	0.324	0.194						64.009	5.15975
272	5.349	4.882	4.318	3.64	2.965	2.168	1.315	0.714	0.325	0.194						64.1141	5.16102
272.2	5.351	4.883	4.32	3.642	2.967	2.17	1.317	0.716	0.325	0.195						64.2192	5.1623
272.4	5.352	4.885	4.321	3.644	2.969	2.173	1.319	0.717	0.326	0.195						64.3243	5.16357
272.6	5.354	4.886	4.323	3.646	2.971	2.175	1.321	0.718	0.326	0.195						64.4294	5.16484
272.8	5.355	4.888	4.324	3.647	2.973	2.177	1.323	0.719	0.326	0.196						64.5345	5.1661
273	5.357	4.889	4.325	3.649	2.975	2.18	1.325	0.72	0.327	0.196						64.6396	5.16737
273.2	5.358	4.891	4.327	3.65	2.977	2.182	1.327	0.721	0.327	0.197						64.7447	5.16864
273.4	5.359	4.893	4.328	3.652	2.979	2.184	1.329	0.722	0.328	0.197						64.8498	5.1699
273.6	5.361	4.894	4.33	3.654	2.981	2.187	1.331	0.723	0.328	0.198						64.955	5.17117
273.8	5.363	4.896	4.331	3.656	2.983	2.189	1.333	0.725	0.329	0.198						65.0601	5.17243
274	5.364	4.898	4.333	3.658	2.985	2.191	1.335	0.726	0.329	0.198						65.1652	5.17369
274.2	5.366	4.899	4.335	3.66	2.987	2.193	1.336	0.727	0.33	0.199						65.2703	5.17495
274.4	5.368	4.901	4.337	3.661	2.989	2.195	1.338	0.729	0.33	0.199						65.3754	5.17621
274.6	5.37	4.903	4.339	3.663	2.991	2.197	1.34	0.73	0.331	0.2						65.4805	5.17747
274.8	5.372	4.905	4.341	3.665	2.994	2.198	1.342	0.732	0.331	0.2						65.5856	5.17872
275	5.374	4.907	4.343	3.666	2.996	2.2	1.344	0.733	0.332	0.201						65.6907	5.17998
275.2	5.376	4.909	4.345	3.668	2.998	2.202	1.346	0.734	0.332	0.201						65.7958	5.18123
275.4	5.377	4.911	4.347	3.67	3	2.204	1.348	0.735	0.333	0.202						65.9009	5.18249
275.6	5.379	4.912	4.349	3.672	3.002	2.205	1.35	0.736	0.334	0.202						66.006	5.18374
275.8	5.381	4.914	4.351	3.675	3.004	2.207	1.352	0.738	0.334	0.203						66.1111	5.18499
276	5.383	4.916	4.353	3.676	3.006	2.21	1.354	0.739	0.335	0.203						66.2162	5.18624
276.2	5.385	4.918	4.354	3.678	3.007	2.212	1.356	0.74	0.336	0.203						66.3213	5.18749
276.4	5.386	4.92	4.356	3.68	3.009	2.214	1.358	0.742	0.337	0.204						66.4264	5.18873
276.6	5.388	4.921	4.357	3.681	3.011	2.216	1.359	0.743	0.338	0.204						66.5315	5.18998
276.8	5.39	4.923	4.359	3.683	3.013	2.218	1.361	0.744	0.339	0.205						66.6366	5.19123
277	5.391	4.925	4.36	3.685	3.016	2.22	1.363	0.746	0.34	0.206						66.7417	5.19247
277.2	5.393	4.927	4.362	3.687	3.017	2.222	1.365	0.747	0.341	0.206						66.8468	5.19371
277.4	5.395	4.929	4.363	3.688	3.019	2.224	1.366	0.749	0.341	0.207						66.952	5.19496
277.6	5.396	4.93	4.365	3.69	3.021	2.227	1.368	0.75	0.342	0.207						67.0571	5.1962
277.8	5.398	4.932	4.366	3.692	3.023	2.229	1.369	0.751	0.343	0.208						67.1622	5.19744
278	5.4	4.934	4.368	3.693	3.025	2.231	1.371	0.752	0.344	0.209						67.2673	5.19868
278.2	5.402	4.936	4.37	3.694	3.026	2.233	1.373	0.753	0.345	0.209						67.3724	5.19991
278.4	5.404	4.937	4.372	3.696	3.028	2.236	1.374	0.754	0.345	0.21						67.4775	5.20115
278.6	5.406	4.939	4.374	3.698	3.03	2.238	1.376	0.755	0.346	0.21						67.5826	5.20239
278.8	5.407	4.941	4.376	3.699	3.032	2.24	1.378	0.756	0.347	0.211						67.6877	5.20362
279	5.409	4.942	4.377	3.701	3.034	2.242	1.379	0.758	0.348	0.21						67.7928	5.20485
279.2	5.411	4.944	4.379	3.703	3.035	2.244	1.381	0.759	0.348	0.21						67.8979	5.20609
279.4	5.412	4.945	4.381	3.705	3.037	2.246	1.383	0.76	0.349	0.21						68.003	5.20732
279.6	5.413	4.946	4.382	3.707	3.039	2.248	1.385	0.761	0.35	0.21						68.1081	5.20855
279.8	5.415	4.948	4.384	3.709	3.041	2.25	1.387	0.763	0.351	0.21						68.2132	5.20978
280	5.416	4.949	4.386	3.711	3.042	2.252	1.389	0.764	0.352	0.21						68.3183	5.21101
280.2	5.418	4.951	4.387	3.713	3.044	2.253	1.391	0.766	0.353	0.211						68.4234	5.21223
280.4	5.419	4.952	4.389	3.714	3.046	2.255	1.393	0.767	0.353	0.211						68.5285	5.21346
280.6	5.421	4.954	4.391	3.716	3.048	2.257	1.395	0.769	0.354	0.211						68.6336	5.21468
280.8	5.422	4.955	4.392	3.717	3.05	2.258	1.397	0.77	0.355	0.212						68.7387	5.21591
281	5.424	4.956	4.394	3.719	3.052	2.26	1.398	0.771	0.356	0.212						68.8438	5.21713
281.2	5.425	4.958	4.395	3.721	3.054	2.262	1.4	0.773	0.356	0.213						68.9489	5.21835
281.4	5.427	4.959	4.397	3.722	3.056	2.264	1.402	0.774	0.357	0.214						69.0541	5.21957
281.6	5.429	4.961	4.399	3.724	3.058	2.266	1.403	0.775	0.358	0.214						69.1592	5.2208
281.8	5.431	4.962	4.4	3.725	3.06	2.268	1.405	0.775	0.358	0.215						69.2643	5.22201
282	5.433	4.963	4.402	3.727	3.062	2.27	1.407	0.776	0.359	0.215						69.3694	5.22323
282.2	5.435	4.965	4.404	3.728	3.064	2.272	1.408	0.776	0.36	0.216						69.4745	5.22445
282.4	5.436	4.966	4.405	3.73	3.065	2.274	1.41	0.777	0.361	0.216						69.5796	5.22567
282.6	5.438	4.967	4.407	3.732	3.067	2.277	1.411	0.778	0.361	0.216						69.6847	5.22688
282.8	5.44	4.969	4.408	3.733	3.069	2.279	1.413	0.779	0.362	0.216						69.7898	5.2281
283	5.441	4.97	4.41	3.735	3.071	2.281	1.415	0.779	0.363	0.216						69.8949	5.22931
283.2	5.443	4.971	4.411	3.737	3.072	2.283	1.417	0.78	0.364	0.217						70	5.23052
283.4	5.444	4.973	4.413	3.738	3.074	2.285	1.419	0.782	0.364	0.217						70.1051	5.23173
283.6	5.446	4.974	4.414	3.74	3.075	2.287	1.421	0.783	0.365	0.217						70.2102	5.23294
283.8	5.447	4.976	4.416	3.742	3.077	2.289	1.423	0.784	0.366	0.217						70.3153	5.23415
284	5.448	4.978	4.418	3.744	3.079	2.29	1.424	0.785	0.366	0.218						70.4204	5.23536
284.2	5.449	4.979	4.419	3.745	3.081	2.292	1.426	0.787	0.367	0.218						70.5255	5.23657
284.4	5.45	4.981	4.421	3.746	3.083	2.294	1.428	0.788	0.368	0.218						70.6306	5.23778
284.6	5.452	4.982	4.422	3.748	3.085	2.296	1.43	0.79	0.369	0.219						70.7357	5.23898
284.8	5.453	4.984	4.424	3.749	3.087	2.298	1.432	0.791	0.369	0.219						70.8408	5.24019
285	5.454	4.985	4.426	3.751	3.089	2.3	1.434	0.793	0.37	0.22						70.9459	5.24139
285.2	5.455	4.987	4.427	3.752	3.091	2.301	1.436	0.794	0.371	0.22						71.0511	5.2426
285.4	5.456	4.988	4.429	3.754	3.093	2.303	1.437	0.796	0.372	0.22						71.1562	5.2438
285.6	5.458	4.99	4.43	3.755	3.095	2.305	1.439	0.797	0.372	0.221						71.2613	5.245
285.8	5.459	4.991	4.431	3.756	3.097	2.307	1.44	0.798	0.373	0.222						71.3664	5.2462
286	5.461	4.993	4.433	3.758	3.099	2.309	1.442	0.799	0.374	0.222						71.4715	5.2474
286.2	5.462	4.994	4.434	3.759	3.1	2.31	1.443	0.8	0.375	0.223						71.5766	5.2486
286.4	5.464	4.995	4.436	3.761	3.102	2.312	1.445	0.801	0.375	0.223						71.6817	5.2498
286.6	5.465	4.997	4.437	3.763	3.104	2.314	1.446	0.803	0.376	0.223						71.7868	5.25099
286.8	5.467	4.998	4.439	3.764	3.106	2.316	1.448	0.804	0.377	0.224						71.8919	5.25219
287	5.469	5	4.44	3.766	3.108	2.318	1.449	0.805	0.377	0.224						71.997	5.25338
287.2	5.47	5.001	4.442	3.767	3.109	2.32	1.451	0.807	0.378	0.225						72.1021	5.25458
287.4	5.472	5.003	4.443	3.769	3.111	2.323	1.452	0.808	0.379	0.225						72.2072	5.25577
287.6	5.474	5.005	4.445	3.77	3.112	2.325	1.454	0.809	0.379	0.225						72.3123	5.25696
287.8	5.475	5.007	4.447	3.772	3.114	2.327	1.455	0.811	0.38	0.226						72.4174	5.25815
288	5.477	5.008	4.448	3.773	3.115	2.329	1.457	0.812	0.381	0.226						72.5225	5.25935
288.2	5.479	5.01	4.45	3.775	3.117	2.331	1.459	0.813	0.382	0.226						72.6276	5.26053
288.4	5.48	5.011	4.451	3.776	3.119	2.333	1.46	0.814	0.382	0.226						72.7327	5.26172
288.6	5.482	5.013	4.453	3.777	3.12	2.335	1.462	0.816	0.383	0.226						72.8378	5.26291
288.8	5.484	5.014	4.454	3.779	3.122	2.337	1.464	0.817	0.383	0.227						72.9429	5.2641
289	5.485	5.016	4.456	3.78	3.124	2.339	1.466	0.818	0.384	0.227						73.048	5.26529
289.2	5.487	5.017	4.457	3.782	3.125	2.34	1.467	0.819	0.384	0.228						73.1532	5.26647
289.4	5.488	5.019	4.458	3.783	3.127	2.342	1.469	0.82	0.385	0.229						73.2583	5.26766
289.6	5.49	5.02	4.46	3.785	3.128	2.344	1.471	0.821	0.386	0.229						73.3634	5.26884
289.8	5.492	5.022	4.461	3.786	3.129	2.345	1.472	0.822	0.386	0.23						73.4685	5.27002
290	5.493	5.023	4.462	3.788	3.131	2.347	1.474	0.823	0.387	0.23						73.5736	5.27121
290.2	5.495	5.025	4.464	3.789	3.132	2.349	1.476	0.825	0.388	0.23						73.6787	5.27239
290.4	5.497	5.026	4.465	3.791	3.134	2.351	1.477	0.826	0.389	0.231						73.7838	5.27357
290.6	5.498	5.028	4.466	3.793	3.136	2.353	1.479	0.827	0.389	0.231						73.8889	5.27475
290.8	5.5	5.029	4.468	3.794	3.137	2.354	1.481	0.828	0.39	0.232						73.994	5.27593
291	5.501	5.031	4.469	3.796	3.139	2.356	1.482	0.829	0.39	0.232						74.0991	5.2771
291.2	5.503	5.032	4.471	3.798	3.141	2.358	1.484	0.831	0.391	0.233						74.2042	5.27828
291.4	5.504	5.034	4.472	3.799	3.143	2.36	1.486	0.832	0.392	0.233						74.3093	5.27946
291.6	5.506	5.035	4.474	3.801	3.144	2.362	1.487	0.833	0.393	0.233						74.4144	5.28063
291.8	5.507	5.036	4.475	3.802	3.146	2.364	1.489	0.834	0.394	0.233						74.5195	5.28181
292	5.509	5.037	4.477	3.804	3.147	2.366	1.491	0.835	0.395	0.233						74.6246	5.28298
292.2	5.51	5.039	4.478	3.805	3.149	2.368	1.492	0.836	0.396	0.233						74.7297	5.28416
292.4	5.511	5.04	4.48	3.807	3.151	2.37	1.494	0.837	0.397	0.234						74.8348	5.28533
292.6	5.513	5.041	4.481	3.808	3.153	2.371	1.496	0.838	0.398	0.234						74.9399	5.2865
292.8	5.514	5.042	4.483	3.81	3.155	2.373	1.497	0.839	0.398	0.235						75.045	5.28767
293	5.515	5.044	4.484	3.811	3.157	2.374	1.499	0.84	0.398	0.235						75.1502	5.28884
293.2	5.517	5.045	4.485	3.812	3.159	2.376	1.5	0.841	0.399	0.236						75.2553	5.29001
293.4	5.518	5.046	4.487	3.813	3.16	2.377	1.502	0.843	0.4	0.236						75.3604	5.29118
293.6	5.52	5.048	4.488	3.815	3.162	2.379	1.504	0.844	0.4	0.236						75.4655	5.29235
293.8	5.521	5.049	4.49	3.816	3.164	2.381	1.505	0.845	0.401	0.236						75.5706	5.29351
294	5.522	5.05	4.491	3.817	3.166	2.383	1.507	0.847	0.402	0.237						75.6757	5.29468
[truncated: 629 more rows]

## Sheet: Fig1g
	µM cdG/min/mg								WT	R615A		Fit curve
[truncated: 1,001 more rows]

## Sheet: Fig2a
T4P dependent motility colony expansion
[truncated: 20 more rows]

[truncated: 30 more sheets: Fig2b&2c, Fig2d, Fig3a, Fig3b, Fig3C, Fig3d&e, Fig3g, Fig4a, Fig4b, Fig4d, Fig5a, Fig5b, Fig6a, Fig6b, Fig S1c, Fig S1a, FigS2b, FigS2g,h,i, FigS3a, FigS3b …]
